# Supplementary material for: Global-Scale Metabolomic Profiling of Human Hair for Simultaneous Monitoring of Endogenous Metabolome, Short- and Long-Term Exposome
Source: Front Chem. 2021 May 12;9:674265. doi: 10.3389/fchem.2021.674265 (PMC8149753; doi:10.3389/fchem.2021.674265)
Supplement: Supplementary file 2 [file Data_Sheet_2.xlsx]

## Sheet: Table S-1
Table S-1. Profile list for the identified metabolites in wash and extract.
mz	Annotation	DPscore	FragmentCount	Wash/Extract
285.131	9-(2,3-dihydroxypropoxy)-9-oxononanoic acid	1	1	Wash
130.085	D-Alloisoleucine	1	1	Wash
89.0243	DL-Lactic acid	1	1	Wash
199.165	Lauric acid	1	1	Wash
351.177	Strychnine_N_Oxide	1	1	Wash
227.201	Tetradecanoic acid	1	1	Wash
281.241	Vaccenic acid	1	1	Wash
205.154	4-Octylphenol	0.999999	1	Wash
353.335	TRICOSANOIC ACID	0.999798	1	Wash
163.037	2-Hydroxycinnamic acid	0.999718	1	Wash
299.191	Norethindrone	0.999473	1	Wash
255.233	ISOPALMITIC ACID	0.999049	11	Wash
277.209	a-Linolenic acid	0.999036	10	Wash
195.064	2,4,5-Trimethoxybenzaldehyde	0.998864	1	Wash
118.086	Betaine	0.998837	12	Wash
301.066	Hesperetin	0.998773	1	Wash
367.348	Docosyl acetate	0.998545	2	Wash
283.257	octadecanoic acid	0.998252	42	Wash
213.18	Tridecanoic acid	0.998236	18	Wash
185.15	Undecanoic acid	0.998228	1	Wash
279.233	9-stearolic acid	0.998134	4	Wash
175.097	Suberic acid	0.998041	1	Wash
227.192	Myristic acid	0.997879	57	Wash
267.176	Tri-isobutylphosphate	0.997497	37	Wash
277.208	Linolenic acid	0.997018	1	Wash
253.211	Palmitoleic acid	0.996638	87	Wash
823.409	Ammonium Glycyrrhizinate (AMGZ)	0.996588	8	Wash
137.033	Urocanic acid	0.996265	18	Wash
311.287	arachidic acid	0.994511	3	Wash
166.084	L-Phenylalanine	0.99287	2	Wash
214.251	N,N-Dimethyldodecylamine	0.992471	51	Wash
279.158	Di-n-butyl phthalate	0.992175	119	Wash
186.22	N,N-Dimethyldecylamine	0.991981	54	Wash
281.241	Oleic acid	0.991552	78	Wash
337.104	Carpachromene	0.989955	60	Wash
385.22	Voacristine	0.98905	2	Wash
391.282	Dioctylphthalate	0.989049	1	Wash
403.305	Triethylene glycol bis(2-ethylhexanoate)	0.988787	29	Wash
279.159	Dibutylphthalate	0.988466	5	Wash
749.515	Azithromycin	0.987381	8	Wash
171.138	epsilon-Decalactone	0.986737	1	Wash
345.24	Medroxyprogesterone	0.986613	30	Wash
359.288	Ursocholanic Acid	0.98655	3	Wash
156.077	HISTIDINE	0.985687	19	Wash
337.299	11-docosenoic acid	0.985542	3	Wash
371.24	Aspidocarpine	0.984609	4	Wash
255.224	Palmitic Acid	0.983923	82	Wash
303.224	Arachidonic acid	0.98286	12	Wash
366.172	Dehydrocorydaline	0.982716	3	Wash
269.241	Heptadecanoic acid	0.981426	78	Wash
144.043	2-hydroxyquinoline	0.980943	3	Wash
279.226	10E, 12Z-Linoleic acid	0.980742	90	Wash
192.136	Diethyltoluamide	0.980365	46	Wash
96.9583	Phosphoric acid	0.980244	2	Wash
327.008	Tris(1-chloro-2-propyl)phosphate	0.98021	39	Wash
322.274	D-Sphingosine	0.979161	36	Wash
481.314	Emetine	0.97875	100	Wash
315.23	Progesterone	0.978291	18	Wash
365.331	15-tetracosenoic acid	0.978115	2	Wash
391.23	Hexa-methoxymethyl-melamine	0.977966	22	Wash
346.272	Himbacine	0.977246	32	Wash
241.208	Pentadecanoic acid	0.977178	76	Wash
337.235	Fentanyl	0.976935	15	Wash
273.176	Galaxolidone	0.975843	6	Wash
295.134	Aspartame	0.974878	1	Wash
355.152	Arnicolide D	0.974696	8	Wash
339.316	Behenic acid	0.974534	2	Wash
353.266	1-Monopalmitin	0.974237	47	Wash
123.055	NIACINAMIDE	0.973366	42	Wash
335.125	Isopongaflavone	0.973164	34	Wash
258.279	N,N-Dimethyltetradecylamine-N-oxide	0.972778	18	Wash
132.102	NORLEUCINE	0.97202	6	Wash
223.094	Diethyl-phthalate	0.971649	23	Wash
310.234	Melophlin M	0.970276	16	Wash
352.281	Melophlin A/E/F/Q/R/S	0.96928	16	Wash
170.096	Diphenylamine	0.968437	15	Wash
323.184	Gelsemine	0.96752	2	Wash
366.3	Melophlin P	0.967202	34	Wash
151.036	P-Anisic acid	0.966405	19	Wash
267.156	Sambucinol	0.965926	4	Wash
827.513	Caperatic acid	0.964742	62	Wash
405.261	Eicosanoids_dihomoPGF2?_C22H38O5	0.964019	14	Wash
267.164	Atenolol	0.961705	7	Wash
297.235	Lichesterylic acid	0.959595	33	Wash
351.25	1,2-dihydroxyheptadec-16-en-4-yl acetate	0.959525	57	Wash
171.135	Decanoic acid	0.958467	4	Wash
339.189	Canrenone	0.957512	44	Wash
137.017	Salicylic acid	0.956131	6	Wash
313.198	Praziquantel	0.955856	32	Wash
345.088	santin	0.954012	63	Wash
420.215	4-OHE1-1-N3Ade	0.951171	94	Wash
427.303	Leupeptin	0.949703	37	Wash
277.127	Triethylcitrate	0.949075	26	Wash
427.389	3-Epilupeol	0.944908	119	Wash
147.029	Citramalic acid	0.944717	1	Wash
329.224	FA 18:1+3O	0.943617	3	Wash
283.151	isomer of dihydrophaseic acid	0.943537	1	Wash
146.06	3-Formylindole	0.942064	14	Wash
327.078	Triphenylphosphate	0.941882	64	Wash
153.055	Methylparaben	0.941743	36	Wash
169.077	Norharman	0.941115	5	Wash
309.271	Eicosenoic acid	0.940746	18	Wash
329.242	Docosahexaenoic acid	0.940376	3	Wash
243.155	Tridecanedioic acid	0.940304	4	Wash
425.361	17(21)-Hopen-3-one	0.940144	46	Wash
351.251	2,4-dihydroxyheptadec-16-enyl acetate	0.938463	12	Wash
175.118	Arginine	0.937435	54	Wash
230.246	N,N-Dimethyldodecylamine N-oxide	0.933361	47	Wash
637.393	Amarouciaxanthin A	0.9324	32	Wash
396.347	N-Oleyl-Leucine	0.930747	52	Wash
147.124	LYSINE	0.928558	9	Wash
271.22	16-Hydroxyhexadecanoic acid	0.928262	20	Wash
297.201	Acaranoic acid	0.927898	1	Wash
249.145	Pterosin A	0.927854	9	Wash
162.972	2,4-Dichlorophenol	0.927104	65	Wash
136.074	Acetanilide	0.925848	13	Wash
285.281	N-[3-(Dimethylamino)propyl]dodecanamide	0.925095	30	Wash
270.2	N-Dodecanoyl-N-methylglycine	0.923213	45	Wash
293.171	CINCHONINE	0.923007	186	Wash
345.24	Pacificanone A	0.921804	59	Wash
295.22	9-hydroxy-10,12-octadecadienoic acid	0.920758	9	Wash
182.081	Tyrosine	0.918164	28	Wash
288.261	Lauryl diethanolamide	0.917037	44	Wash
251.156	Normianserin	0.914875	9	Wash
333.27	13.16.19-docosatrienoic acid	0.91402	9	Wash
496.342	LPC 16:0	0.913474	32	Wash
265.104	4,7,8-trimethoxy-3,5-dimethylchromen-2-one	0.911576	5	Wash
557.457	Dereplicator Identification - rhapsamine	0.911524	141	Wash
403.233	Acetyl tributyl citrate	0.910576	44	Wash
341.193	Pentamidine	0.909054	3	Wash
371.327	Myristamidopropyl betaine	0.907459	187	Wash
385.234	Megestrol-17-acetate	0.907117	46	Wash
201.108	Decanedioic acid	0.906306	71	Wash
282.279	Laurocapram	0.905752	128	Wash
241.141	MMV054312	0.904092	18	Wash
488.395	Tricaprylin (C8:0)	0.903353	44	Wash
327.253	Avocadyne Acetate	0.902971	66	Wash
453.344	Boldenone_Undecylenate	0.902353	3	Wash
205.097	Tryptophan	0.901437	18	Wash
281.256	Linoleic acid	0.899763	55	Wash
393.309	Hyodeoxycholic acid	0.898791	27	Wash
623.335	deferrioxamine E	0.898011	31	Wash
331.255	Docosatetraenoic acid	0.896283	6	Wash
249.157	Pindolol	0.893242	5	Wash
204.119	Panthenol	0.886157	4	Wash
167.034	Phthalic acid	0.885035	3	Wash
313.229	FA 18:1+2O	0.884661	6	Wash
362.211	Octocrylene	0.8833	100	Wash
401.342	7-Oxocholesterol	0.883215	209	Wash
170.11	Diacetone acrylamide	0.879475	10	Wash
401.215	Reserpic acid	0.878117	3	Wash
333.146	MMV028694	0.877946	32	Wash
335.183	Strychnine	0.876033	2	Wash
198.184	Azacyclotridecan-2-one	0.875691	15	Wash
321.203	N,N,N`,N`-Tetrakis(2-hydroxyethyl)hexanediamide	0.875613	27	Wash
146.044	L-Glutamic acid	0.875037	2	Wash
365.226	MMV146306	0.87499	3	Wash
295.228	FA 18:2+1O	0.871702	10	Wash
343.296	Lauramidopropyl betaine	0.871631	247	Wash
557.433	Vecuronium	0.871512	6	Wash
212.201	N-Ethyl-4-menthane-3-carboxamide	0.870195	17	Wash
294.204	Venlafaxine N-Oxide	0.87005	50	Wash
254.172	Anabasamine	0.868292	6	Wash
149.059	cis-Cinnamic acid	0.866972	8	Wash
337.199	Tabersonine	0.866857	5	Wash
128.033	L-Pyroglutamic acid	0.866287	3	Wash
148.06	Glutamate	0.864837	24	Wash
157.084	4,5-dihydroxy-3-propylcyclopent-2-en-1-one	0.864586	5	Wash
281.135	2,7-Acetylaminofluorene	0.862851	7	Wash
291.195	Octinoxate	0.862214	140	Wash
139.038	4-hydroxy-benzoate	0.861182	32	Wash
536.431	beta-Carotene	0.860203	17	Wash
242.284	N,N-Dimethyltetradecylamine	0.857767	23	Wash
409.256	Tricaproin (C6:0)	0.856888	71	Wash
254.247	1-Dodecyl-2-pyrrolidinone	0.856114	21	Wash
123.044	Benzoic acid	0.85564	18	Wash
273.257	Kaurane	0.855232	84	Wash
179.064	Coniferaldehyde	0.854068	13	Wash
367.256	Kalkitoxin	0.851305	8	Wash
265.141	STROBILACTONE A	0.850847	210	Wash
223.09	Olivetolcarboxylic acid	0.850783	7	Wash
194.118	m-Cumenyl methylcarbamate	0.850101	11	Wash
305.014	URIDINE-5-MONOPHOSPHATE	0.848003	1	Wash
122.096	Phenylethylamine	0.84674	49	Wash
139.05	UROCANATE	0.844663	207	Wash
167.07	Ethylparaben	0.842028	19	Wash
177.129	1-Benzylpiperazine	0.841952	3	Wash
265.147	Lauryl sulfate	0.841232	9	Wash
164.068	Phenylalanine	0.841181	1	Wash
193.083	BUTYL PARABEN	0.837064	5	Wash
331.224	17alpha-Hydroxyprogesterone	0.835022	66	Wash
367.246	Isomuronic acid	0.833545	43	Wash
79.0199	DimethylÂ sulfoxide	0.833177	6	Wash
299.109	Amlexanox	0.832182	9	Wash
317.174	Bupirimate	0.828592	4	Wash
311.255	4,4'-Methylenebis(2,6-diethylaniline)	0.828185	135	Wash
274.275	Lauryldiethanolamine	0.824441	34	Wash
485.381	22a-Acetoxy-3-stictanone	0.822081	25	Wash
313.161	Thymol-beta-D-glucoside	0.82198	27	Wash
195.087	Quebrachitol	0.819367	7	Wash
132.102	L-Isoleucine	0.818343	60	Wash
391.318	Octyl-3,5-di-tert-butyl-4-hydroxyhydrocinnamate	0.817659	4	Wash
380.249	Celiprolol	0.817246	7	Wash
269.242	HEPTADECANOATE	0.814662	2	Wash
573.259	Convallatoxin	0.812551	8	Wash
319.188	Coenzyme Q2	0.809216	12	Wash
361.127	Fenofibrate	0.808792	20	Wash
676.541	17:0-20:3 DG-d5	0.807514	14	Wash
227.065	xanthyletine	0.802399	11	Wash
308.222	Betaxolol	0.801997	37	Wash
211.108	Di-n-butyl phosphate	0.799652	8	Wash
331.209	Leucomalachite green	0.799447	4	Wash
469.279	Ivabradine HCl (Procoralan)	0.797683	3	Wash
499.225	Dihydrogedunic Acid, Methyl Ester	0.79736	5	Wash
200.237	N-Methyldodecylamine	0.795424	7	Wash
443.387	21-Hopen-3-on	0.795263	125	Wash
148.072	GLUTAMIC ACID	0.791143	18	Wash
565.411	Canthaxanthin (Euglenanone)	0.789082	15	Wash
272.258	Myristoyl Ethanolamide	0.787072	124	Wash
286.143	Piperine	0.784602	47	Wash
226.158	Prometon	0.781766	67	Wash
357.3	monoolein	0.781596	124	Wash
263.195	5-undecylbenzene-1,3-diol	0.781302	4	Wash
426.358	Oleoyl-L-Carnitine	0.780036	61	Wash
338.266	Melophlin D/H/I/J	0.777539	15	Wash
130.095	L-beta-Homoproline	0.777128	24	Wash
353.19	Rauwolscine	0.776483	20	Wash
369.24	Perindopril	0.775912	33	Wash
335.19	Acebutolol	0.775681	6	Wash
325.175	Dodecylbenzenesulfonic acid	0.774186	2	Wash
375.25	Glyceryl linolenate	0.771964	40	Wash
331.251	4.7.10.13-docosatetraenoic acid	0.771656	6	Wash
311.214	FA 18:2+2O	0.770678	6	Wash
441.372	22-Hydoxy-2-hopen-1-one	0.766607	117	Wash
410.323	Lyngbyatoxin A M+H-CO putative or close isomer	0.763562	22	Wash
463.286	Methyl-mappain	0.762629	1	Wash
326.305	Oleoyl Ethanolamide	0.762074	45	Wash
184.112	3-Methyl-N-phenylaniline	0.761909	18	Wash
191.015	Citric acid	0.761329	3	Wash
341.1	Gentiobiose	0.760568	4	Wash
304.261	Fenpropimorph	0.759641	44	Wash
257.174	Chanoclavine-I	0.758522	107	Wash
717.436	Pleiokomenine A	0.756914	55	Wash
117.018	Succinic acid	0.756751	5	Wash
123.056	NICOTINAMIDE	0.754168	7	Wash
369.124	Tricresylphosphate	0.753127	95	Wash
163.121	Anabasine	0.751768	4	Wash
298.273	Chaulmoogric Acid	0.745541	148	Wash
383.328	Cholest-4,6-Dien-3-One	0.744879	74	Wash
300.289	Palmitoyl Ethanolamide	0.744206	132	Wash
340.285	D-ribo-Phytosphingosine	0.744083	86	Wash
217.097	Carboline base + 4H, carboxylic acid	0.743377	13	Wash
355.258	Cholic acid	0.741404	7	Wash
363.315	5.9-tetracosadienoic acid	0.740929	2	Wash
179.067	Propylparaben	0.739014	9	Wash
305.24	11.14.17-eicosatrienoic acid	0.735282	23	Wash
261.109	MMV023233	0.735178	51	Wash
515.261	iso-Roridine E	0.734763	10	Wash
303.23	Eicosapentaenoic acid	0.730802	156	Wash
369.241	3Beta-Hydroxy-23,24-Bisnorchol-5-Enic Acid	0.730169	21	Wash
324.251	Melophlin B/C/G/K/L/N/O	0.726694	20	Wash
189.105	Phenazone	0.720883	7	Wash
309.199	FA 18:3+2O	0.719837	4	Wash
450.32	Glycodeoxycholic acid	0.718883	21	Wash
299.141	T-2 tetraol	0.7177	4	Wash
106.086	DIETHANOLAMINE	0.716799	2	Wash
293.171	Tetradecylsulfate	0.716668	7	Wash
149.023	Phthalic anhydride	0.716401	14	Wash
323.176	Quinidine	0.708736	7	Wash
179.041	Monomethyl phthalate	0.708647	5	Wash
285.2	Kaempferol	0.706736	7	Wash
305.157	Hexaethylene glycol	0.704893	15	Wash
293.205	13-HOTrE	0.701914	11	Wash
299.251	12-Hydroxyoctadecanoic acid	0.701838	8	Wash
325.18	Citalopram	1	1	Extract
157.119	Perlargonic acid	1	1	Extract
227.202	Tetradecanoic acid	1	1	Extract
203.079	Tryptophan	1	1	Extract
199.072	Methyl 1-naphthaleneacetate	0.999994	1	Extract
261.145	Diaveridine	0.999992	1	Extract
312.127	N2,N2-Dimethylguanosine	0.99998	1	Extract
337.234	Fentanyl	0.999957	1	Extract
167.061	Norharman	0.99995	1	Extract
383.198	Voacristine	0.999635	1	Extract
213.181	Tridecanoic acid	0.999317	6	Extract
171.135	Decanoic acid	0.999286	4	Extract
281.241	Oleic acid	0.999196	2	Extract
279.226	9Z, 11E-Linoleic acid	0.998847	35	Extract
175.087	Indole-3-acetamide	0.998673	1	Extract
185.151	Undecanoic acid	0.997532	3	Extract
267.168	Tri-isobutylphosphate	0.9973	36	Extract
283.257	octadecanoic acid	0.997163	6	Extract
327.002	Niclosamide	0.997111	33	Extract
277.209	Linolenic acid	0.997018	1	Extract
348.283	Palmitoyl Ethanolamide	0.996443	29	Extract
270.201	N-Dodecanoyl-N-methylglycine	0.996159	74	Extract
253.211	Palmitoleic acid	0.996085	89	Extract
279.234	9-stearolic acid	0.995557	4	Extract
471.356	18b-glycyrrhetinic acid	0.995096	238	Extract
137.033	Urocanic acid	0.9946	8	Extract
241.211	Pentadecanoic acid	0.994291	63	Extract
313.139	Benzyl-butyl-phthalate	0.993708	91	Extract
309.038	Benzophenone-4	0.993393	1	Extract
214.252	N,N-Dimethyldodecylamine	0.992408	36	Extract
255.227	Palmitic Acid	0.990856	67	Extract
144.043	2-hydroxyquinoline	0.990224	4	Extract
339.191	Canrenone	0.989773	16	Extract
227.196	Myristic acid	0.989769	3	Extract
199.166	Lauric acid	0.988817	44	Extract
186.22	Tributylamine	0.988625	52	Extract
481.302	Emetine	0.988186	58	Extract
299.213	Roccellic Acid	0.988098	1	Extract
297.236	Lichesterylic acid	0.9855	23	Extract
269.242	Heptadecanoic acid	0.985061	58	Extract
265.141	Lauryl sulfate	0.98486	159	Extract
414.329	NCGC00160274-01!PETILINE	0.984487	89	Extract
192.136	DEET	0.983928	43	Extract
337.302	11-docosenoic acid	0.981978	2	Extract
322.266	D-Sphingosine	0.981954	34	Extract
327.007	Tris(1-chloro-2-propyl)phosphate	0.979936	34	Extract
335.192	Acebutolol	0.979484	1	Extract
137.019	Salicylic acid	0.979016	6	Extract
205.155	4-Octylphenol	0.978399	2	Extract
371.235	Aspidocarpine	0.976608	8	Extract
267.147	Sambucinol	0.976157	3	Extract
345.233	3Beta-Hydroxy-23,24-Bisnorchol-5-Enic Acid	0.975962	1	Extract
253.218	(E)-Hexadec-9-enoic acid	0.975795	2	Extract
187.097	AZELAIC ACID	0.975545	1	Extract
223.094	Diethyl-phthalate	0.975205	48	Extract
391.223	Hexa-methoxymethyl-melamine	0.974971	17	Extract
170.095	Diphenylamine	0.973624	24	Extract
293.172	Tetradecylsulfate	0.972605	133	Extract
453.273	Repaglinide	0.97256	51	Extract
285.286	N-[3-(Dimethylamino)propyl]dodecanamide	0.9714	91	Extract
366.29	Melophlin P	0.970596	35	Extract
243.154	Tridecanedioic acid	0.969732	6	Extract
259.204	Galaxolide	0.969277	17	Extract
310.23	Melophlin M	0.969199	25	Extract
353.261	1-Monopalmitin	0.969106	50	Extract
339.208	Pseudocopsinine	0.968499	4	Extract
179.041	Monomethyl phthalate	0.968358	2	Extract
400.331	Palmitoylcarnitine	0.968011	69	Extract
352.276	Melophlin A/E/F/Q/R/S	0.965909	28	Extract
281.244	Linoleic acid	0.965834	113	Extract
149.059	cis-Cinnamic acid	0.965541	32	Extract
327.245	Tjipanazole A1	0.965333	57	Extract
346.267	Himbacine	0.965002	37	Extract
164.073	L-Phenylalanine	0.964411	2	Extract
637.375	Amarouciaxanthin A	0.963577	47	Extract
309.281	Eicosenoic acid	0.963549	2	Extract
341.188	Pentamidine	0.962311	7	Extract
359.285	Ursocholanic Acid	0.961035	1	Extract
329.221	FA 18:1+3O	0.960638	5	Extract
515.251	Telmisartan	0.95969	78	Extract
376.253	Tuberostemonine	0.959673	41	Extract
151.037	P-Anisic acid	0.958625	14	Extract
249.144	Pterosin A	0.957566	4	Extract
251.159	Normianserin	0.957331	27	Extract
345.236	Medroxyprogesterone	0.956468	52	Extract
323.179	Gelsemine	0.955443	3	Extract
337.099	Carpachromene	0.954643	56	Extract
258.276	N,N-Dimethyltetradecylamine-N-oxide	0.953826	39	Extract
182.082	Tyrosine	0.953411	18	Extract
96.9591	Phosphoric acid	0.950873	3	Extract
420.206	2-OHE1-6-N3Ade	0.950684	52	Extract
229.139	Dodecanedioic acid	0.950477	5	Extract
146.061	3-Formylindole	0.950247	11	Extract
416.344	Tomatidine	0.949738	4	Extract
279.159	Di-n-butyl phthalate	0.94937	118	Extract
295.22	9-hydroxy-10,12-octadecadienoic acid	0.946991	12	Extract
427.294	Leupeptin	0.946653	150	Extract
271.222	16-Hydroxyhexadecanoic acid	0.945945	22	Extract
337.194	Tabersonine	0.945661	4	Extract
157.99	Bovinocidin (3-Nitropropionic Acid)	0.944765	10	Extract
200.235	N-Methyldodecylamine	0.941796	6	Extract
229.083	Benzophenone-3	0.941197	145	Extract
195.047	Gluconic acid	0.93791	1	Extract
175.092	Suberic acid	0.937343	2	Extract
167.032	Phthalic acid	0.936586	3	Extract
345.194	SB 205607	0.935457	2	Extract
509.334	Tricaprylin (C8:0)	0.934629	81	Extract
313.23	FA 18:1+2O	0.933868	10	Extract
201.109	Decanedioic acid	0.933766	115	Extract
557.42	Vecuronium	0.932492	7	Extract
118.085	Valine	0.931948	68	Extract
123.055	NIACINAMIDE	0.929281	32	Extract
297.195	Acaranoic acid	0.927898	1	Extract
288.285	C17-Sphinganine	0.927468	38	Extract
255.227	ISOPALMITIC ACID	0.926297	4	Extract
338.187	Dehydroabietamide	0.925697	3	Extract
327.072	Triphenylphosphate	0.924446	45	Extract
331.255	Docosatetraenoic acid	0.921302	3	Extract
298.113	3'-O-Methylguanosine	0.92099	2	Extract
311.289	arachidic acid	0.920319	3	Extract
629.371	Lopinavir	0.91987	11	Extract
299.251	12-Hydroxyoctadecanoic acid	0.917891	8	Extract
291.193	Octyl-methoxycinnamate	0.917018	4	Extract
412.223	Lasiocarpine	0.913126	4	Extract
396.34	N-Oleyl-Leucine	0.912859	65	Extract
155.024	4-Chloro-3,5-dimethylphenol	0.911848	5	Extract
343.296	Lauramidopropyl betaine	0.911542	37	Extract
165.053	3-Phenyllactic acid	0.910202	1	Extract
121.027	2-Hydroxybenzaldehyde	0.909255	13	Extract
351.244	2,4-dihydroxyheptadec-16-enyl acetate	0.90654	11	Extract
331.212	Leucomalachite green	0.906357	33	Extract
649.109	RUTOSIDE (rutin)	0.901135	5	Extract
132.101	L-Isoleucine	0.896802	10	Extract
158.116	4-Aminomethylcyclohexanecarboxylic acid	0.896065	108	Extract
371.32	Myristamidopropyl betaine	0.895287	218	Extract
230.172	Icaridin	0.895112	21	Extract
179.068	Mellein	0.893346	72	Extract
326.299	Oleoyl Ethanolamide	0.893212	72	Extract
409.248	Tricaproin (C6:0)	0.8927	41	Extract
128.033	L-Pyroglutamic acid	0.89103	2	Extract
230.245	N,N-Dimethyldodecylamine N-oxide	0.890559	33	Extract
282.277	Laurocapram	0.886541	128	Extract
106.05	Serine	0.885771	15	Extract
294.199	Venlafaxine N-Oxide	0.883121	41	Extract
293.205	13-HOTrE	0.883034	9	Extract
269.242	HEPTADECANOATE	0.88225	2	Extract
183.079	Benzophenone	0.882069	7	Extract
223.09	PHIP	0.881961	9	Extract
148.059	L-Glutamic acid	0.881926	124	Extract
182.079	L-Tyrosine	0.881751	192	Extract
153.05	Methylparaben	0.881183	16	Extract
164.068	Phenylalanine	0.87854	4	Extract
284.29	1-desoxymethylsphinganine	0.878463	5	Extract
162.054	1H-indole-3-carboxylic acid	0.876075	3	Extract
227.066	xanthyletine	0.875142	7	Extract
319.071	Brompheniramine	0.874368	5	Extract
453.335	Boldenone_Undecylenate	0.874084	4	Extract
401.333	7-Oxocholesterol	0.873785	231	Extract
313.197	Praziquantel	0.871287	41	Extract
117.017	Succinic acid	0.871078	4	Extract
393.296	Hyodeoxycholic acid	0.870011	3	Extract
184.11	3-Methyl-N-phenylaniline	0.866882	28	Extract
194.115	m-Cumenyl methylcarbamate	0.866364	17	Extract
225.107	2-Amino-1-methyl-6-phenylimidazo[4,5-b]pyridine (PhIP)	0.863444	6	Extract
157.034	Orotic Acid	0.862362	147	Extract
308.217	Betaxolol	0.860532	38	Extract
391.278	Dioctylphthalate	0.860109	3	Extract
303.211	Aleuretic Acid	0.859478	2	Extract
303.225	Arachidonic acid	0.858922	6	Extract
465.269	Schweinfurthin G	0.858699	5	Extract
325.172	Dodecylbenzenesulfonic acid	0.858395	2	Extract
273.254	Kaurane	0.857761	76	Extract
385.227	Megestrol-17-acetate	0.852665	59	Extract
443.195	Trichoverrol A	0.851685	29	Extract
285.339	Hexadecyltrimethylammonium	0.848937	45	Extract
367.25	Kalkitoxin	0.848345	25	Extract
325.192	Quinine	0.848279	3	Extract
274.271	Lauryldiethanolamine	0.848009	19	Extract
267.066	Inosine	0.845965	3	Extract
313.156	Olanzapine	0.84563	29	Extract
319.183	Coenzyme Q2	0.843496	14	Extract
305.015	URIDINE-5-MONOPHOSPHATE	0.843125	4	Extract
283.147	isomer of dihydrophaseic acid	0.837665	5	Extract
279.19	12-HHTrE	0.834412	2	Extract
299.107	Amlexanox	0.834383	18	Extract
561.363	Desferrioxamine B	0.831469	33	Extract
79.021	DimethylÂ sulfoxide	0.829849	6	Extract
316.243	Decanoyl-L-Carnitine	0.825764	39	Extract
189.097	Antipyrine	0.825553	5	Extract
309.272	11-eicosenoic acid	0.824967	3	Extract
163.132	Diethylene glycol monobutyl ether	0.824893	2	Extract
281.132	2,7-Acetylaminofluorene	0.823045	13	Extract
212.199	N-Ethyl-4-menthane-3-carboxamide	0.820483	14	Extract
123.043	4-Hydroxybenzaldehyde	0.819607	5	Extract
151.038	2-Aminobenzothiazole	0.819353	3	Extract
403.225	Acetyl tributyl citrate	0.818148	39	Extract
219.173	Nootkatone	0.816983	17	Extract
295.228	FA 18:2+1O	0.81533	10	Extract
443.387	21-Hopen-3-on	0.813098	89	Extract
286.274	Pentadecanoyl Ethanolamide	0.812779	58	Extract
195.079	Quebrachitol	0.810749	5	Extract
179.06	4-(Dimethylamino)phenylthiocyanate	0.808725	12	Extract
245.185	Leucylleucine	0.807595	13	Extract
341.099	Melibiose	0.80515	2	Extract
362.204	Octocrylene	0.805098	2	Extract
469.267	Ivabradine HCl (Procoralan)	0.803303	2	Extract
198.184	Azacyclotridecan-2-one	0.7981	10	Extract
443.379	Betulin	0.797435	135	Extract
325.192	HYDROQUINIDINE	0.796892	15	Extract
282.115	1-Methyladenosine	0.796328	86	Extract
354.216	putative analog of trichodinA	0.791163	19	Extract
173.078	Suberic acid (Not validated)	0.789268	2	Extract
311.161	Pyrenophorol	0.78879	14	Extract
412.328	SOLASODINE	0.788703	1	Extract
268.102	Adenosine	0.786024	3	Extract
585.312	Desferrioxamine B + Al (M-2H+Al)	0.785343	8	Extract
225.193	Dicyclohexylurea	0.785167	36	Extract
676.527	17:0-20:3 DG-d5	0.784715	5	Extract
426.349	Oleoyl-L-Carnitine	0.783393	82	Extract
227.171	Crotetamide	0.782733	13	Extract
139.038	4-hydroxy-benzoate	0.782328	24	Extract
279.227	Chaulmoogric Acid	0.779161	3	Extract
367.216	Perindopril	0.778644	2	Extract
353.194	Ajmalicine	0.778525	2	Extract
357.293	monoolein	0.777943	147	Extract
325.23	Denatonium	0.77678	50	Extract
254.169	Anabasamine	0.77528	7	Extract
242.284	N,N-Dimethyltetradecylamine	0.775147	21	Extract
338.261	Melophlin D/H/I/J	0.775049	29	Extract
513.294	Cucurbitacin I	0.773046	14	Extract
333.271	13.16.19-docosatrienoic acid	0.773038	8	Extract
647.326	Garcinolic Acid	0.772651	88	Extract
403.298	Triethylene glycol bis(2-ethylhexanoate)	0.771696	45	Extract
593.425	Podototarin	0.770075	16	Extract
263.195	5-undecylbenzene-1,3-diol	0.767979	4	Extract
283.253	Stearic acid	0.767127	4	Extract
318.296	Phytosphingosine	0.76694	109	Extract
146.044	Glutamic acid	0.766402	4	Extract
162.111	Carnitine	0.764345	13	Extract
217.095	Carboline base + 4H, carboxylic acid	0.762027	12	Extract
312.964	Triclocarban	0.760072	5	Extract
167.068	Ethylparaben	0.759998	8	Extract
391.312	Octyl-3,5-di-tert-butyl-4-hydroxyhydrocinnamate	0.755679	4	Extract
149.022	Phthalic anhydride	0.755568	8	Extract
637.288	Thalsimine	0.754994	94	Extract
303.231	Eicosapentaenoic acid	0.754439	96	Extract
327.248	Avocadyne Acetate	0.751923	97	Extract
383.324	Cholest-4,6-Dien-3-One	0.751046	74	Extract
305.241	11.14.17-eicosatrienoic acid	0.749181	4	Extract
205.095	L-Tryptophan	0.744944	136	Extract
565.391	Canthaxanthin (Euglenanone)	0.744819	29	Extract
130.086	D-Alloisoleucine	0.742609	3	Extract
285.127	9-(2,3-dihydroxypropoxy)-9-oxononanoic acid	0.742228	2	Extract
153.053	Vanillin	0.739849	3	Extract
496.331	LPC 16:0	0.739593	62	Extract
144.08	Tryptophanol (not validated)	0.735583	7	Extract
423.19	N-Fructosyl isoleucylglutamate	0.735153	11	Extract
123.053	Benzoic acid	0.731115	7	Extract
409.375	beta-amyrin-H2O	0.730805	58	Extract
325.231	allo-Protolichesterinic acid	0.730525	56	Extract
179.072	Propylparaben	0.729625	4	Extract
428.367	Stearoyl-L-Carnitine	0.72352	86	Extract
578.364	destruxin A	0.722956	6	Extract
403.186	AVE5638	0.715706	5	Extract
307.186	albocycline	0.715698	10	Extract
317.204	13-OxoODE	0.715695	64	Extract
425.247	Caperatic acid	0.715541	15	Extract
315.118	Diethylene glycol dibenzoate	0.715033	79	Extract
299.141	T-2 tetraol	0.713704	16	Extract
239.063	Dinoseb	0.709364	3	Extract
206.137	Panthenol	0.708864	12	Extract
272.255	Myristoyl Ethanolamide	0.707033	3	Extract
359.286	Nephromopsic acid	0.706935	65	Extract
332.116	Nizatidine	0.703623	1	Extract
257.171	Chanoclavine-I	0.701886	62	Extract
299.196	Norethindrone	0.701177	51	Extract

## Sheet: Table S-2
Table S-2. Profile list for the McSearch identified metabolites in wash and extract.
mz	DPscore	Wash/Extract	FragmentCount	Rank1_formula	1_std_name	1_SMILES	1_biotrans1	1_McSearchscore	Rank2_formula	2_std_name	2_SMILES	2_biotrans1	2_McSearchscore	Rank3_formula	3_std_name	3_SMILES	3_biotrans1	3_McSearchscore
741.402	0.698839	Wash	27	C38H60O14	3-[(1R,3R,5R,8R,10S,13R,14S,17R)-1,14-dihydroxy-3-[(2S,3S,4R,5S,6R)-3-hydroxy-4-methoxy-6-methyl-5-[(2S,3R,4S,5S,6R)-3,4,5-trihydroxy-6-(hydroxymethyl)oxan-2-yl]oxyoxan-2-yl]oxy-10,13-dimethyl-1,2,3,4,5,6,7,8,9,11,12,15,16,17-tetradecahydrocyclopenta[a]phenanthren-17-yl]-2H-furan-5-one	O=C1OCC(=C1)C2CCC3(O)C4CCC5CC(OC6OC(C)C(OC7OC(CO)C(O)C(O)C7O)C(OC)C6O)CC(O)C5(C)C4CCC23C	(+C2H4)	31.7597	C38H60O14	NCGC00347623-02_C36H56O14_Card-20(22)-enolide, 3-[[(1R)-4-O-(6-deoxy-3-O-methylhexopyranosyl)hexopyranosyl]oxy]-1,14-dihydroxy-, (1beta,3beta,8xi,9xi)-	O=C1OCC(=C1)C2CCC3(O)C4CCC5CC(OC6OC(CO)C(OC7OC(C)C(O)C(OC)C7O)C(O)C6O)CC(O)C5(C)C4CCC23C	(+C2H4)	28.9605	C38H60O14	2-[1-[1-hydroxy-10,13-dimethyl-3-[3,4,5-trihydroxy-6-[[3,4,5-trihydroxy-6-(hydroxymethyl)oxan-2-yl]oxymethyl]oxan-2-yl]oxy-2,3,4,7,8,9,11,12,14,15,16,17-dodecahydro-1H-cyclopenta[a]phenanthren-17-yl]ethyl]-4-(hydroxymethyl)-5-methyl-2,3-dihydropyran-6-one	O=C1OC(CC(=C1C)CO)C(C)C2CCC3C4CC=C5CC(OC6OC(COC7OC(CO)C(O)C(O)C7O)C(O)C(O)C6O)CC(O)C5(C)C4CCC23C	(-C2H2O)	27.6876
223.164	0.698746	Wash	3	C14H22O2	1,4-dihydroxy-6,6,9a-trimethyl-4,5,5a,7,8,9-hexahydro-1H-benzo[e][2]benzofuran-3-one	O=C1OC(O)C2=C1C(O)CC3C2(C)CCCC3(C)C	(-CO2)	20.5691	C14H22O2	(4aR,5S)-9,9a-dihydroxy-3,4a,5-trimethyl-5,6,7,8,8a,9-hexahydro-4H-benzo[f][1]benzofuran-2-one	O=C1OC2(O)C(=C1C)CC3(C)C(C)CCCC3C2O	(-CO2)	20.3421	C14H22O2	5,9-dihydroxy-5,7,7-trimethyl-4,5a,6,8,8a,9-hexahydro-1H-azuleno[5,6-c]furan-3-one	O=C1OCC2=C1CC(O)(C)C3CC(C)(C)CC3C2O	(-CO2)	19.9259
179.076	0.698289	Wash	10	C10H10O3	3-Hydroxycinnamic acid	O=C(O)C=CC=1C=CC=C(O)C1	(+CH2)	32.3698	C10H10O3	trans-4-Coumaric acid	O=C(O)C=CC1=CC=C(O)C=C1	(+CH2)	27.3483	C10H10O3	"MLS002207182-01!2'-Hydroxy-4',6'-dimethoxyacetophenone90-24-4"	O=C(c1c(O)cc(OC)cc1OC)C	(-H2O)	26.2658
348.312	0.698065	Wash	62	C19H41N1O4	NCGC00186665-03!2,3-dihydroxypropyl hexadecanoate	O=C(OCC(O)CO)CCCCCCCCCCCCCCC	(+NH3)	72.7337	C19H41N1O4	NCGC00178646-02!2,4-dihydroxyheptadecyl acetate	O=C(OCC(O)CC(O)CCCCCCCCCCCCC)C	(+NH3)	57.4262	C19H41N1O4	2-Palmitoylglycerol	O=C(OC(CO)CO)CCCCCCCCCCCCCCC	(+NH3)	54.0367
313.162	0.697995	Wash	20	C16H24O6	PSEUDO-ANISATIN	O=C1OCC2(C)C(O)(C(=O)CC3(C1)C(C)CC(O)C23O)C	(+CH2)	40.2555	C16H24O6	4-decyl-3-hydroxy-5-oxooxolane-2,3-dicarboxylic acid	O=C(O)C1OC(=O)C(CCCCCCCCCC)C1(O)C(=O)O	(-H2O)	40.0407	C16H24O6	3-[4-methyl-1-(2-methylpropanoyl)-3-oxocyclohexyl]butanoic acid	O=C(O)CC(C)C1(C(=O)C(C)C)CC(=O)C(C)CC1	(+CO2)	40.0271
455.253	0.694689	Wash	3	C26H34N2O5	Rhynchophylline	O=C(OC)C(=COC)C1CC2N(CCC32C(O)=NC=4C=CC=CC43)CC1CC	(+C4H6O)	22.8481	C26H34N2O5	Voacristine	O=C(OC)C12C=3NC=4C=CC(OC)=CC4C3CCN5CC(CC(C(O)C)C51)C2	(+C4H6O)	22.6698	C27H30N6O1	MMV687765	N=1C=CN(C1)C2=CC=C(OC3=NC(=NC=C3C)N4CCNC(CC=5C=CC=CC5)C4)C=C2	(+C2H4)	22.666
269.242	0.692143	Wash	2	C17H32O2	Pentadecanoyl Ethanolamide	OC(=NCCO)CCCCCCCCCCCCCC	(-NH3)	21.0968	C17H32O2	(9Z,12E)-15,16-dihydroxyoctadeca-9,12-dienoic acid	O=C(O)CCCCCCCC=CCC=CCC(O)C(O)CC	(-CO2)	20.1634	C17H32O2	(3S)-5-[(1R,2R,8aS)-2-hydroxy-2,5,5,8a-tetramethyl-3,4,4a,6,7,8-hexahydro-1H-naphthalen-1-yl]-3-methylpentanoic acid	O=C(O)CC(C)CCC1C(O)(C)CCC2C(C)(C)CCCC12C	(-C3H4O)	20.1095
367.205	0.690959	Wash	5	C22H26N2O3	Tetrahydroalstonine	O=C(OC)C1=COC(C)C2CN3CCC=4C=5C=CC=CC5NC4C3CC12	(+CH2)	22.6349	C22H26N2O3	methyl (1S,12S,13E)-13-ethylidene-18-(hydroxymethyl)-4-methoxy-8,15-diazapentacyclo[10.5.1.0Â¹,â¹.0Â²,â·.0Â¹â°,Â¹âµ]octadeca-2,4,6,8-tetraene-18-carboxylate	O=C(OC)C1(CO)C2C(=CC)CN3CCC41C=5C=C(OC)C=CC5N=C4C3C2	(-O)	22.1623	C22H26N2O3	Reserpiline	O=C(OC)C1=COC(C)C2CN3CCC=4C=5C=CC(OC)=CC5NC4C3CC12	(-O)	22.0693
212.051	0.689261	Wash	15	C9H9N1O5	Caffeyl alcohol	OC1=CC=C(C=CCO)C=C1O	(+NO2-H)	30.1361	C6H14N1O3P1S1	Acephate	O=P(N=C(O)C)(OC)SC	(+C2H4)	29.5078	C9H9N1O5	NITRO-L-TYROSINE	O=C(O)C(N)CC1=CC=C(O)C(=C1)N(=O)=O	(-NH)	29.0006
497.226	0.688901	Wash	8	C21H33N6O6P1	Alfentanil	O=C1N(N=NN1CCN2CCC(N(C(=O)CC)C=3C=CC=CC3)(COC)CC2)CC	(+HPO3)	28.1561	C22H33N6O5Cl1	MLS002153784-01!Bambuterol hydrochloride81732-46-9	Cl.O=C(Oc1cc(OC(=O)N(C)C)cc(c1)C(O)CNC(C)(C)C)N(C)C	(+C4H3N3)	22.7081	C27H32N2O7	"MLS001158080-01!N-[3-(2-oxopyrrolidin-1-yl)propyl]-3-(2,3,5,9-tetramethyl-7-oxofuro[3,2-g]chromen-6-yl)propanamide"	O=c1oc2c(cc3c(oc(c3C)C)c2C)c(c1CCC(=O)NCCCN4C(=O)CCC4)C	(+C2H2O2)	22.431
186.105	0.685981	Wash	46	C10H16N1Cl1	Paclobutrazole	ClC1=CC=C(C=C1)CC(N2N=CN=C2)C(O)C(C)(C)C	(-C5H4N2O)	57.2002	C10H16N1Cl1	3-Amino-Beta-Pinene	Cl.C=C1C(N)CC2CC1C2(C)C	(-H2)	55.5004	C11H11N3	4_Aminoantipyrine	O=C1C(N)=C(N(N1C=2C=CC=CC2)C)C	(-H2O)	51.6209
311.182	0.684699	Wash	17	C17H26O5	1,5,9-trihydroxy-5,7,7-trimethyl-4,5a,6,8,8a,9-hexahydro-1H-azuleno[5,6-c]furan-3-one	O=C1OC(O)C2=C1CC(O)(C)C3CC(C)(C)CC3C2O	(+C2H4)	28.3052	C17H26O5	NCGC00381398-01_C17H26O4_6-[(2E,4E)-4,6-Dimethyl-2,4-octadienoyl]-2,3-dihydroxy-2-methylcyclohexanone	O=C(C=CC(=CC(C)CC)C)C1C(=O)C(O)(C)C(O)CC1	(+O)	27.1448	C17H26O5	pinolidoxin	O=C(OC1C(=O)OC(CCC)C(O)C(O)C=CCC1)C=CC=CC	(-CO)	26.8895
311.256	0.681343	Wash	89	C19H34O3	Androstane-3,17-diol	OC1CCC2(C)C(CCC3C4CCC(O)C4(C)CCC32)C1	(+H2O)	68.0474	C19H34O3	NCGC00384837-01_C19H32O2_14-(Hydroxymethyl)-5,9-dimethyltetracyclo[11.2.1.0~1,10~.0~4,9~]hexadecan-5-ol	OCC1CC23CCC4C(O)(C)CCCC4(C)C3CCC1C2	(+H2O)	67.983	C19H34O3	NCGC00385974-01_C20H34O4_1-Naphthalenecarboxylic acid, decahydro-6-hydroxy-5-[(3Z)-5-hydroxy-3-methyl-3-penten-1-yl]-1,4a,6-trimethyl-, (1S,4aS,5R,6R)-	O=C(O)C1(C)CCCC2(C)C(CCC(=CCO)C)C(O)(C)CCC12	(-CO)	66.02
251.047	0.68017	Wash	27	C8H14N2O3S2	Lipoamide	N=C(O)CCCCC1SSCC1	(+NO2-H)	40.8643	C10H9O4F3	methyl orsellinate	O=C(OC)C=1C(O)=CC(O)=CC1C	(+CF3-H)	40.572	C12H11O4P1	Triphenylphosphate	O=P(OC=1C=CC=CC1)(OC=2C=CC=CC2)OC=3C=CC=CC3	(-C6H5+H)	40.3628
221.073	0.679978	Wash	7	C11H9N2O2F1	6-Fluoro-DL-tryptophan	O=C(O)C(N)CC1=CNC=2C=C(F)C=CC21	(-H2)	26.3191	C14H8N2O1	MMV026313	N=C1NC=CC=2C=CC(OC=3C=CN=CC3)=CC21	(-NH3)	24.8771	C11H12N2O1S1	2-Aminobenzothiazole	N=C1SC=2C=CC=CC2N1	(+C4H6O)	24.676
143.05	0.678946	Wash	2	C10H6O1	Psoralen	O=C1OC2=CC=3OC=CC3C=C2C=C1	(-CO2)	25.118	C10H6O1	MLS001304059-01!	O=c1oc2cc3occc3cc2cc1	(-CO2)	23.9034	C10H6O1	benzoin	O=C(C=1C=CC=CC1)C(O)C=2C=CC=CC2	(-C4H6O)	23.8423
343.26	0.677804	Wash	50	C23H34O2	Progesterone	O=C1C=C2CCC3C(CCC4(C)C(C(=O)C)CCC34)C2(C)CC1	(+C2H4)	51.3498	C23H34O2	Bufalin	O=C1OC=C(C=C1)C2CCC3(O)C4CCC5CC(O)CCC5(C)C4CCC23C	(-CO2)	49.9978	C23H34O2	5-(8,11,14-pentadecatrienyl)resorcinol	OC=1C=C(O)C=C(C1)CCCCCCCC=CCC=CCC=C	(+C2H4)	47.9228
311.219	0.677689	Wash	50	C18H30O4	(2E,4E,8E)-7,13-dihydroxy-4,8,12-trimethyltetradeca-2,4,8-trienoic acid	O=C(O)C=CC(=CCC(O)C(=CCCC(C)C(O)C)C)C	(+CH2)	56.9574	C18H30O4	NCGC00386020-01_C18H28O3_8-{(1S,5R)-4-Oxo-5-[(2Z)-2-penten-1-yl]-2-cyclopenten-1-yl}octanoic acid	O=C(O)CCCCCCCC1C=CC(=O)C1CC=CCC	(+H2O)	52.8905	C18H30O4	2-(2-hydroxybut-3-en-2-yl)-3a,6,6,9a-tetramethyl-2,4,5,5a,7,8,9,9b-octahydro-1H-benzo[e][1]benzofuran-4,5-diol	OC1C(O)C2(OC(CC2C3(C)CCCC(C)(C)C13)C(O)(C=C)C)C	(-C2H4)	52.075
505.264	0.677055	Wash	6	C24H40O11	NCGC00385224-01_C24H42O12_6-Hydroxy-2,6,10,10-tetramethyl-1-oxaspiro[4.5]dec-8-yl 6-O-[(2R,3R,4R)-3,4-dihydroxy-4-(hydroxymethyl)tetrahydro-2-furanyl]-beta-D-glucopyranoside	OCC1(O)COC(OCC2OC(OC3CC(O)(C)C4(OC(C)CC4)C(C)(C)C3)C(O)C(O)C2O)C1O	(-H2O)	24.8745	C24H40O11	methyl (4S,5Z,6S)-4-[2-[[(1S,2R,3R,5R)-5-(1,3-dihydroxypropan-2-yl)-3-hydroxy-2-methylcyclopentyl]methoxy]-2-oxoethyl]-5-ethylidene-6-[(2S,3R,4S,5S,6R)-3,4,5-trihydroxy-6-(hydroxymethyl)oxan-2-yl]oxy-4H-pyran-3-carboxylate	O=C(OC)C1=COC(OC2OC(CO)C(O)C(O)C2O)C(=CC)C1CC(=O)OCC3C(C)C(O)CC3C(CO)CO	(-C3H2O3)	23.3699	C24H40O11	NCGC00380538-01_C21H36O10_(6,6-Dimethylbicyclo[3.1.1]hept-2-yl)methyl 6-O-[(2R,3R,4R)-3,4-dihydroxy-4-(hydroxymethyl)tetrahydro-2-furanyl]-beta-D-glucopyranoside	OCC1(O)COC(OCC2OC(OCC3CCC4CC3C4(C)C)C(O)C(O)C2O)C1O	(+C3H4O)	22.967
137.07	0.675686	Wash	14	C7H8N2O1	Pesticide3_Fenuron_C9H12N2O_Urea, N,N-dimethyl-N'-phenyl-	OC(=NC=1C=CC=CC1)N(C)C	(-C2H4)	33.6139	C7H8N2O1	2-Acetylpyrazine	O=C(C1=NC=CN=C1)C	(+CH2)	31.7166	C7H8N2O1	Benzamide	N=C(O)C=1C=CC=CC1	(+NH)	30.7116
336.25	0.673163	Wash	64	C20H33N1O3	5-(1,2,4a,5-tetramethyl-7-oxo-3,4,8,8a-tetrahydro-2H-naphthalen-1-yl)-3-methylpentanoic acid	O=C(O)CC(C)CCC1(C)C(C)CCC2(C(=CC(=O)CC21)C)C	(+NH)	31.8639	C20H33N1O3	NCGC00386056-01_C20H30O3_(5xi,9xi)-12-Hydroxyabieta-7,13-dien-18-oic acid	O=C(O)C1(C)CCCC2(C)C3C(C=C(C(O)C3)C(C)C)=CCC12	(+NH3)	30.4346	C20H33N1O3	NCGC00385643-01_C20H30O3_1-Phenanthrenecarboxylic acid, 7-ethenyl-1,2,3,4,4a,4b,5,6,7,9,10,10a-dodecahydro-9-hydroxy-1,4a,7-trimethyl-	O=C(O)C1(C)CCCC2(C)C3C(=CC(C=C)(C)CC3)C(O)CC12	(+NH3)	30.4294
162.055	0.67042	Wash	2	C9H7N1O2	Indole-3-carboxyaldehyde	O=CC1=CNC=2C=CC=CC12	(+O)	33.0221	C9H7N1O2	4-Hydroxyquinoline	O=C1C=CNC=2C=CC=CC12	(+O)	30.5	C9H7N1O2	Coumarin	O=C1OC=2C=CC=CC2C=C1	(+NH)	30.3738
351.177	0.668858	Wash	3	C19H26O6	Arnicolide D	O=C(OC1C2C(OC(=O)C2C)CC(C)C3C=CC(=O)C13C)C(=C)C	(+H2O)	30.4172	C19H26O6	(E)-2-(hydroxymethyl)-3-(3-oxo-5-propan-2-yl-4,5,6,7-tetrahydro-1H-2-benzofuran-4-yl)prop-2-enoic acid	O=C(O)C(=CC1C=2C(=O)OCC2CCC1C(C)C)CO	(+C4H6O)	24.5071	C17H25O4F3	NCGC00380345-01!(2S,8R)-8-hydroxy-2-[(1S)-1-hydroxyheptyl]-2,3,4,6,7,8-hexahydrochromen-5-one	O=C1C2=C(OC(CC2)C(O)CCCCCC)C(O)CC1	(+CF3-H)	24.1701
628.195	0.666033	Wash	125	C27H33N1O16	NCGC00385199-01!2-[3,4-bis[[(2S,3R,4S,5S,6R)-3,4,5-trihydroxy-6-(hydroxymethyl)oxan-2-yl]oxy]phenyl]-5,7-dihydroxychromen-4-one	O=C1C=C(OC=2C=C(O)C=C(O)C12)C=3C=CC(OC4OC(CO)C(O)C(O)C4O)=C(OC5OC(CO)C(O)C(O)C5O)C3	(+NH3)	62.9714	C27H33N1O16	RUTOSIDE (rutin)	O=C1C(OC2OC(COC3OC(C)C(O)C(O)C3O)C(O)C(O)C2O)=C(OC=4C=C(O)C=C(O)C14)C=5C=CC(O)=C(O)C5	(+NH3)	30.763	C27H33N1O16	[3,4,5-trihydroxy-6-(3,4,5-trihydroxybenzoyl)oxyoxan-2-yl]methyl 3,4,5-trihydroxybenzoate	O=C(OCC1OC(OC(=O)C2=CC(O)=C(O)C(O)=C2)C(O)C(O)C1O)C3=CC(O)=C(O)C(O)=C3	(+C7H13NO2)	28.2253
487.2	0.664807	Wash	47	C26H30O9	NCGC00381012-01_C26H32O9_4aH-Phenanthro[2,1-c]pyran-4a-carboxylic acid, 1,3,4,4b,5,7,8,9,10,10a,10b,11,12,12a-tetradecahydro-6,10-dihydroxy-3,4b,7,7,10a,12a-hexamethyl-12-methylene-1,4,5,8-tetraoxo-, methyl ester, (4aR,4bR,10aR,12aS)-	O=C(OC)C12C(=O)C(OC(=O)C2(C(=C)CC3C4(C(=C(O)C(=O)C31C)C(C(=O)CC4O)(C)C)C)C)C	(-H2)	31.4967	C26H30O9	(2R,7S,13R,14R,16S,19R,20S)-19-(furan-3-yl)-11-hydroxy-9,9,13,20-tetramethyl-4,8,15,18-tetraoxahexacyclo[11.9.0.0Â²,â·.0Â²,Â¹â°.0Â¹â´,Â¹â¶.0Â¹â´,Â²â°]docos-10-ene-5,12,17-trione	O=C1OCC23C(=C(O)C(=O)C4(C)C2CCC5(C)C(OC(=O)C6OC645)C7=COC=C7)C(OC3C1)(C)C	(+H2)	28.2038	C26H31N2O5Cl1	MLS001361394-01!111470-99-6	O=C(OC)C1=C(N=C(C(=C(O)OCC)C1c2ccccc2Cl)COCCN)C.O=S(=O)(O)c1ccccc1	(-SO3)	27.7827
283.175	0.662216	Wash	2	C12H26O7	dhas#18	O=C(O)CC(O)CCCCC(O)CC(OC1OC(C)C(O)CC1O)C	(-C5H6O)	22.9184	C15H24N1O4	Sinapine	O=C(OCC[N+](C)(C)C)C=CC1=CC(OC)=C(O)C(OC)=C1	(-CO)	22.1418	C19H22O2	1,4-Androstadiene-3,17-dione	O=C1C=CC2(C(=C1)CCC3C2CCC4(C(=O)CCC34)C)C	(-H2)	21.8311
214.135	0.662154	Wash	12	C12H20N1Cl1	MLS001332539-01!CYCLOPENTOLATE HYDROCHLORIDE	Cl.O=C(OCCN(C)C)C(c1ccccc1)C2(O)CCCC2	(-C5H6O3)	28.9543	C12H20N1Cl1	MLS002154137-01!Meprylcaine hydrochloride956-03-6	Cl.O=C(OCC(NCCC)(C)C)c1ccccc1	(-C2H2O2)	28.7699	C12H20N1Cl1	Rimantadine	NC(C)C12CC3CC(CC(C3)C1)C2	(+Cl-H)	27.7616
323.251	0.662132	Wash	15	C20H34O3	(5R)-5-hydroxy-1-(4-hydroxy-3-methoxyphenyl)tetradecan-3-one	O=C(CCC1=CC=C(O)C(OC)=C1)CC(O)CCCCCCCCC	(-CO)	30.3286	C20H34O3	[1-(3,5-dihydroxyphenyl)-12-hydroxytridecan-2-yl] acetate	O=C(OC(CC=1C=C(O)C=C(O)C1)CCCCCCCCCC(O)C)C	(-CO2)	29.2946	C22H30N2	Verapamil	N#CC(C1=CC=C(OC)C(OC)=C1)(CCCN(C)CCC2=CC=C(OC)C(OC)=C2)C(C)C	(-C5H8O4)	28.9644
577.371	0.659494	Wash	9	C33H52O8	NCGC00385384-01![(6R)-6-hydroxy-2-methyl-5-oxo-6-[(2S,3S,9R,13R,14S,16R)-2,3,16-trihydroxy-4,4,9,13,14-pentamethyl-11-oxo-1,2,3,7,8,10,12,15,16,17-decahydrocyclopenta[a]phenanthren-17-yl]heptan-2-yl] acetate	O=C(OC(C)(C)CCC(=O)C(O)(C)C1C(O)CC2(C)C3CC=C4C(CC(O)C(O)C4(C)C)C3(C(=O)CC12C)C)C	(+CH2)	25.0562	C33H52O8	NCGC00179860-02!6-[(3R,4S,5S,7R)-7-[(2S,3S,5S)-5-ethyl-5-[(2R,5R,6S)-5-ethyl-5-hydroxy-6-methyloxan-2-yl]-3-methyloxolan-2-yl]-4-hydroxy-3,5-dimethyl-6-oxononyl]-2-hydroxy-3-methylbenzoic acid	O=C(O)C1=C(O)C(=CC=C1CCC(C)C(O)C(C(=O)C(CC)C2OC(CC)(CC2C)C3OC(C)C(O)(CC)CC3)C)C	(-CH2)	23.9287	C33H52O8	NCGC00384810-01!	O=C(OC12CC(C)C3(O)C4C=C(C(=O)C4(O)C(O)C5(OC5C3C1C2(C)C)CO)C)CCCCCCCCCCC	(+CH2)	23.7015
515.193	0.654848	Wash	73	C27H30O10	NCGC00380588-01!1-hydroxy-10,12-dimethoxy-8-methyl-4-(3,4,5-trihydroxy-4,6-dimethyloxan-2-yl)naphtho[1,2-c]isochromen-6-one	O=C1OC2=C(C=C(OC)C=3C(O)=CC=C(C23)C4OC(C)C(O)C(O)(C)C4O)C=5C(OC)=CC(=CC15)C	(+H2O)	36.2303	C27H30O10	Verrucarin A-16-oic acid (9CI)_120089	O=C1OCCC(C)C(O)C(=O)OCC23CCC(=CC3OC4CC(OC(=O)C=CC=C1)C2(C)C54OC5)C(=O)O	(-H2O)	33.799	C27H30O10	(2S,3R,4aS,12bR)-2,3,4a,8-tetrahydroxy-12b-(5-hydroxy-6-methyloxan-2-yl)oxy-3-methyl-2,4-dihydrobenzo[a]anthracene-1,7,12-trione	O=C1C=2C=CC3(O)CC(O)(C)C(O)C(=O)C3(OC4OC(C)C(O)CC4)C2C(=O)C=5C=CC=C(O)C15	(+C2H4)	33.3753
298.273	0.652832	Wash	58	C18H35N1O2	Chaulmoogric Acid	O=C(O)CCCCCCCCCCCCC1C=CCC1	(+NH3)	72.6557	C18H35N1O2	Linoleic acid	O=C(O)CCCCCCCC=CCC=CCCCCC	(+NH3)	67.9084	C18H35N1O2	Oleoyl sarcosine	O=C(O)CN(C(=O)CCCCCCCC=CCCCCCCCC)C	(-C3H4O)	66.7726
214.086	0.651919	Wash	16	C8H12N5Cl1	atrazine	ClC1=NC(=NCC)NC(=NC(C)C)N1	(-H2)	34.6421	C13H11N1O2	Xanthone	O=C1C=2C=CC=CC2OC=3C=CC=CC31	(+NH3)	34.351	C13H11N1O2	Flindersine	OC1=NC=2C=CC=CC2C=3OC(C=CC13)(C)C	(-CH2)	31.5633
323.181	0.651616	Wash	7	C18H26O5	NCGC00169578-03_C18H24O5_Propanoic acid, 2-methyl-, 5-methyl-2-[2-[(2-methyl-1-oxopropoxy)methyl]oxiranyl]phenyl ester	O=C(OC1=CC(=CC=C1C2(OC2)COC(=O)C(C)C)C)C(C)C	(+H2)	22.747	C20H22N2O2	Tubotaiwine	O=C(OC)C1=C2NC=3C=CC=CC3C24CCN5CCC1C(CC)C54	(-H2)	22.6293	C20H22N2O2	[(2R,4S,5R)-5-ethenyl-1-azabicyclo[2.2.2]octan-2-yl]-(6-methoxyquinolin-4-yl)methanol	OC(C=1C=CN=C2C=CC(OC)=CC21)C3N4CCC(C3)C(C=C)C4	(-H2)	22.4154
204.094	0.646854	Wash	25	C12H13N1O2	Indoleacetic acid	O=C(O)CC1=CNC=2C=CC=CC21	(+C2H4)	40.9512	C12H13N1O2	Dehydrosalsolidine	N1=C(C=2C=C(OC)C(OC)=CC2CC1)C	(-H2)	39.4739	C12H13N1O2	5-methoxyindole-3-carbaldehyde	O=CC1=CNC=2C=CC(OC)=CC12	(+C2H4)	39.3326
189.123	0.646	Wash	5	C8H16N2O3	L-Norleucine	O=C(O)C(N)CCCC	(+C2H3NO)	30.7806	C8H16N2O3	L-tert-Leucine	O=C(O)C(N)C(C)(C)C	(+C2H3NO)	30.6518	C8H16N2O3	Isoleucine	O=C(O)C(N)C(C)CC	(+C2H3NO)	30.5641
175.005	0.643004	Wash	1	C9H3N2Cl1	8-Chloro-5,10-dihydro-11H-dibenzo[b,e][1,4]-diazepin-11-one	ClC=1C=CC=2NC=3C=CC=CC3C(O)=NC2C1	(-C4H6O)	23.1656	C9H2O4	NCGC00016333-05_C14H13NO4_4,7,8-Trimethoxyfuro[2,3-b]quinoline	N1=C2OC=CC2=C(OC)C=3C=CC(OC)=C(OC)C13	(-C5NH11)	20.6552	C5H5N1O4P1	Nicotinic acid mono nucleotide	O=C(O)C1=CC=C[N+](=C1)C2OC(COP(=O)(O)O)C(O)C2O	(-C6H10O5)	20.6041
174.992	0.643004	Wash	1	C10H3O1Cl1	MMV676431	ClC1=CC(N=C(O)CC2OC=3C=CC=CC3OC2)=CC=C1C	(-C7H13NO2)	19.65	C6H4N2Cl2	Bauerine B	ClC=1C=CC=2C=3C=CN=CC3N(C2C1Cl)C	(-C6H5+H)	13.9945	NA	NA	NA	NA	NA
195.092	0.640893	Wash	5	C13H10N2	5-oxo-6H-benzo[b][1]benzazepine-11-carboxamide	O=C(N)N1c2ccccc2C(=O)Cc3ccccc31	(-C2H2O2)	25.9494	C13H10N2	Carbmazepine	N=C(O)N1C=2C=CC=CC2C=CC=3C=CC=CC31	(-C2H2O)	25.9112	C10H14N2S1	Pramipexole	N=C1SC2=C(N1)CCC(NCCC)C2	(-NH3)	25.882
212.066	0.640621	Wash	16	C8H9N3O4	Inosine	OC1=NC=NC2=C1N=CN2C3OC(CO)C(O)C3O	(-C2H3NO)	27.3578	C6H14N1O5P1	L-Isoleucine	O=C(O)C(N)C(C)CC	(+HPO3)	26.9415	C6H14N1O5P1	NORLEUCINE	O=C(O)C(N)CCCC	(+HPO3)	26.7382
171.134	0.639613	Wash	1	C10H18O2	Chrysanthemic Acid	O=C(O)C1C(C=C(C)C)C1(C)C	(+H2)	22.8236	C10H18O2	Rhodinyl Acetate	O=C(OCCC(C)CCC=C(C)C)C	(-C2H4)	21.5842	C10H18O2	Dihydrojasmonic Acid	O=C(O)CC1CCC(=O)C1CCCCC	(-C2H2O)	21.2281
343.118	0.639144	Wash	9	C19H18O6	5,7-dihydroxy-2-(4-hydroxy-3-methoxyphenyl)-6-(3-methylbut-2-enyl)-2,3-dihydrochromen-4-one	O=C1C2=C(O)C(=C(O)C=C2OC(C3=CC=C(O)C(OC)=C3)C1)CC=C(C)C	(-C2H4)	31.393	C19H18O6	Kanakugiol	O=C(C=CC=1C=CC=CC1)C2=C(O)C(OC)=C(OC)C(OC)=C2OC	(-H2)	31.3524	C19H18O6	butyrolactone i	O=C1OC(C(=O)OC)(C(=C1O)C=2C=CC(O)=CC2)CC3=CC=C(O)C(=C3)CC=C(C)C	(-C5H6O)	31.1311
212.201	0.634715	Wash	16	C13H25N1O1	C10-homoserine lactone	O=C1OCCC1N=C(O)CCCCCCCCC	(-CO2)	35.3793	C13H25N1O1	N-(n-octyl)-2-pyrrolidinone	O=C1N(CCC1)CCCCCCCC	(+CH2)	32.2755	C13H25N1O1	3-oxo-C12 homoserine lactone	O=C(CC(O)=NC1C(=O)OCC1)CCCCCCCCC	(-C3H2O3)	32.1451
161.06	0.63392	Wash	57	C10H8O2	Coniferylaldehyde	O=CC=CC1=CC=C(O)C(OC)=C1	(-H2O)	51.7921	C10H8O2	NCGC00091905-05_C14H14O3_(6R)-4-Methoxy-6-[(E)-2-phenylvinyl]-5,6-dihydro-2H-pyran-2-one	O=C1OC(C=CC=2C=CC=CC2)CC(OC)=C1	(-C4H6O)	51.0565	C10H8O2	Hymecromone	O=C1OC=2C=C(O)C=CC2C(=C1)C	(-O)	51.0407
121.028	0.633347	Wash	11	C7H4O2	Salicylic acid	O=C(O)C=1C=CC=CC1O	(-H2O)	33.2733	C7H4O2	cis-Cinnamic acid	O=C(O)C=CC=1C=CC=CC1	(-C2H4)	32.1975	C7H4O2	4-Aminobenzoic acid	O=C(O)C1=CC=C(N)C=C1	(-NH3)	31.5525
199.169	0.631214	Wash	20	C12H22O2	5-hydroxyculmorin	OC1CC2(C)C(O)C3C1C2(C)CCC(O)C3(C)C	(-C3H4O)	58.6571	C12H22O2	NCGC00381386-01!2-(7-hydroxy-6-methyloctyl)-2H-furan-5-one	O=C1OC(C=C1)CCCCCC(C)C(O)C	(-CO)	58.3212	C12H22O2	NCGC00380112-01!2-(6-hydroxy-6-methyloctyl)-2H-furan-5-one	O=C1OC(C=C1)CCCCCC(O)(C)CC	(-CO)	56.7964
179.07	0.630847	Wash	80	C10H10O3	NCGC00091427-03!4-methoxy-6-prop-2-enyl-1,3-benzodioxole	O(C=1C=C(C=C2OCOC12)CC=C)C	(-CH2)	54.5022	C10H10O3	2-hydroxy-4-(4-hydroxyphenyl)butanoic acid	O=C(O)C(O)CCC1=CC=C(O)C=C1	(-H2O)	54.1924	C10H10O3	NCGC00180483-02!7-hydroxy-3-(2-hydroxypropyl)-5-methylisochromen-1-one	O=C1OC(=CC=2C1=CC(O)=CC2C)CC(O)C	(-C3H4O)	53.6592
269.175	0.629361	Wash	20	C15H24O4	(4aR,5S)-9,9a-dihydroxy-3,4a,5-trimethyl-5,6,7,8,8a,9-hexahydro-4H-benzo[f][1]benzofuran-2-one	O=C1OC2(O)C(=C1C)CC3(C)C(C)CCCC3C2O	(+H2)	64.5187	C15H24O4	1,4-dihydroxy-6,6,9a-trimethyl-4,5,5a,7,8,9-hexahydro-1H-benzo[e][2]benzofuran-3-one	O=C1OC(O)C2=C1C(O)CC3C2(C)CCCC3(C)C	(+H2)	63.6462	C15H24O4	NCGC00380303-01!(E)-7-methylidene-10-oxo-4-propan-2-ylundec-5-enoic acid	O=C(O)CCC(C=CC(=C)CCC(=O)C)C(C)C	(+O)	62.9009
235.169	0.626645	Wash	58	C15H22O2	NCGC00384653-01_C15H22O3_2-[(1S,2S,4aR,8aS)-1-Hydroxy-4a-methyl-8-methylenedecahydro-2-naphthalenyl]acrylic acid	O=C(O)C(=C)C1CCC2(C)CCCC(=C)C2C1O	(-O)	78.9652	C15H22O2	NCGC00091907-03_C15H22O3_(2E)-3-[(1R,4S,7R,7aR)-1-Hydroxy-3,7-dimethyl-2,4,5,6,7,7a-hexahydro-1H-inden-4-yl]-2-methylacrylic acid	O=C(O)C(=CC1C2=C(C)CC(O)C2C(C)CC1)C	(-O)	73.874	C15H22O2	NCGC00385912-01_C15H22O3_3-Cycloheptene-1-acetic acid, 5-methyl-alpha-methylene-4-(3-oxobutyl)-, (1R,5S)-	O=C(O)C(=C)C1CC=C(CCC(=O)C)C(C)CC1	(-O)	73.1187
331.188	0.620702	Wash	37	C20H26O4	4-[5-(3,4-dimethoxyphenyl)-3,4-dimethyloxolan-2-yl]phenol	OC1=CC=C(C=C1)C2OC(C3=CC=C(OC)C(OC)=C3)C(C)C2C	(+H2)	62.9229	C20H26O4	1,4a-dimethyl-9-oxo-7-propan-2-yl-3,4,10,10a-tetrahydro-2H-phenanthrene-1-carboxylic acid	O=C(O)C1(C)CCCC2(C3=CC=C(C=C3C(=O)CC12)C(C)C)C	(+O)	62.1273	C20H26O4	9-hydroxy-7-(2-hydroxypropan-2-yl)-1,4a-dimethyl-2,3,4,9,10,10a-hexahydrophenanthrene-1-carboxylic acid	O=C(O)C1(C)CCCC2(C3=CC=C(C=C3C(O)CC12)C(O)(C)C)C	(-H2)	61.8059
283.256	0.61558	Wash	4	C18H34O2	9Z,12Z-Linoleic acid	O=C(O)CCCCCCCC=CCC=CCCCCC	(+H2)	28.9804	C18H34O2	10E, 12Z-Linoleic acid	O=C(O)CCCCCCCCC=CC=CCCCCC	(+H2)	28.9423	C18H34O2	9E, 11E-Linoleic acid	O=C(O)CCCCCCCC=CC=CCCCCCC	(+H2)	28.1984
247.087	0.612528	Wash	28	C8H14N4O3S1	Oryzalin	O=N(=O)C=1C=C(C=C(C1N(CCC)CCC)N(=O)=O)S(=O)(=O)N	(-C4H4O3)	34.0749	C13H14N2O1S1	Levamisole	N1=C2SCCN2CC1C=3C=CC=CC3	(+C2H2O)	31.5952	C13H11N2O2F1	aspernigrin A	O=C1C=C(NC=C1C(=N)O)CC=2C=CC=CC2	(+F-H)	29.4684
637.439	0.611877	Wash	6	C36H60O9	Ginsenoside F1	OCC1OC(OC(C)(CCC=C(C)C)C2CCC3(C)C2C(O)CC4C5(C)CCC(O)C(C)(C)C5C(O)CC43C)C(O)C(O)C1O	(-H2)	18.9169	C36H60O9	NCGC00385494-01_C37H60O10_	O=C(OC1CC2C3(C)CC(O)C(C4(OC(CC4)C(O)(C)C)C)C3(C)CCC52CC65CCC(OC7OCC(O)C(O)C7O)C(C)(C)C16)C	(-CO)	18.8266	C36H60O9	NCGC00163426-02_C35H58O9_alpha-D-threo-Pentopyranose, 2,4-dideoxy-1-C-[(1S,2R,3S)-2-hydroxy-3-[(2R,3S,4E,6E,9S,10S,11R,12E,14Z)-10-hydroxy-3,15-dimethoxy-7,9,11,13-tetramethyl-16-oxooxacyclohexadeca-4,6,12,14-tetraen-2-yl]-1-methylbutyl]-4-methyl-5-C-(1-methylethyl)-, (5R)-	O=C1OC(C(OC)C=CC=C(C)CC(C)C(O)C(C=C(C=C1OC)C)C)C(C)C(O)C(C)C2(O)OC(C(C)C)C(C)C(O)C2	(+CH2)	18.2487
214.089	0.61049	Wash	14	C10H15N1O2S1	N-Ethyl-o-toluenesulfonamide	O=S(=O)(NCC)C=1C=CC=CC1C	(+CH2)	32.8731	C13H11N1O2	Xanthone	O=C1C=2C=CC=CC2OC=3C=CC=CC31	(+NH3)	30.1586	C10H15N1O2S1	Methiocarb-sulfoxide	O=S(C=1C(=CC(OC(O)=NC)=CC1C)C)C	(-CO)	30.0877
151.037	0.608385	Wash	5	C8H6O3	6,7-Dihydroxycoumarin	O=C1OC=2C=C(O)C(O)=CC2C=C1	(-CO)	30.7781	C8H6O3	2-Methoxycinnamic acid	O=C(O)C=CC=1C=CC=CC1OC	(-C2H4)	30.7776	C8H6O3	3-Hydroxyphenylacetic acid	O=C(O)CC=1C=CC=C(O)C1	(-H2)	29.667
270.137	0.606021	Wash	12	C13H19N1O5	Methyl 3,4,5-trimethoxycinnamate	O=C(OC)C=CC1=CC(OC)=C(OC)C(OC)=C1	(+NH3)	43.8211	C13H19N1O5	NCGC00380408-01!(5E,7E)-3-acetamidoundeca-5,7-dienoic acid	O=C(O)CC(N=C(O)C)CC=CC=CCCC	(NH2 -> NO2)	36.2819	C13H19N1O5	NCGC00380330-01!2-(6-methyl-7-oxooctyl)-2H-furan-5-one	O=C1OC(C=C1)CCCCCC(C(=O)C)C	(+NO2-H)	36.1128
469.329	0.602508	Wash	47	C30H44O4	(E,6S)-7-hydroxy-2-methyl-6-[(10S,13S,14S,17S)-4,4,10,13,14-pentamethyl-3-oxo-1,2,5,6,7,11,12,15,16,17-decahydrocyclopenta[a]phenanthren-17-yl]hept-2-enoic acid	O=C(O)C(=CCCC(CO)C1CCC2(C3=C(CCC12C)C4(C)CCC(=O)C(C)(C)C4CC3)C)C	(-H2)	51.7635	C30H44O4	Glycyrrhetinic Acid	O=C(O)C1(C)CCC2(C)CCC3(C(=CC(=O)C4C5(C)CCC(O)C(C)(C)C5CCC43C)C2C1)C	(-H2)	48.6811	C30H44O4	NCGC00179701-03_C30H46O4_Lup-20(29)-en-28-oic acid, 6-hydroxy-3-oxo-, (5xi,9xi,18xi)-	O=C(O)C12CCC(C(=C)C)C2C3CCC4C5(C)CCC(=O)C(C)(C)C5C(O)CC4(C)C3(C)CC1	(-H2)	47.8268
301.141	0.602055	Wash	30	C18H20O4	1-(3,4-dihydroxyphenyl)-7-(4-hydroxyphenyl)heptan-3-one	O=C(CCC1=CC=C(O)C(O)=C1)CCCCC2=CC=C(O)C=C2	(-CH2)	63.6649	C16H19O2F3	NCGC00381718-02_C15H20O2_Cyclodeca[b]furan-2(3H)-one, 3a,4,5,8,9,11a-hexahydro-6,10-dimethyl-3-methylene-, (3aS,6E,10E,11aR)-	O=C1OC2C=C(C)CCC=C(C)CCC2C1=C	(+CF3-H)	62.1539	C18H20O4	2-(7-oxo-2,3-dihydrofuro[3,2-g]chromen-2-yl)propan-2-yl 3-methylbut-2-enoate	O=C1OC=2C=C3OC(CC3=CC2C=C1)C(OC(=O)C=C(C)C)(C)C	(-CO)	60.6418
149.023	0.601898	Wash	7	C8H4O3	Phthalic acid	O=C(O)C=1C=CC=CC1C(=O)O	(-H2O)	34.2131	C8H4O3	4-Hydroxycoumarin	O=C1OC=2C=CC=CC2C(O)=C1	(-CH2)	32.3905	C8H4O3	Phthalamic acid	O=C(O)C=1C=CC=CC1C(=N)O	(-NH3)	32.1527
307.142	0.601525	Wash	21	C19H18N2O2	Vincanidine	O=CC1=C2NC=3C(O)=CC=CC3C24CCN5CC(=CC)C1CC54	(-H2)	24.1657	C14H18N4O4	Lomifylline	O=C1C2=C(N=CN2CCCCC(=O)C)N(C(=O)N1C)C	(+CO)	24.0275	C14H18N4O4	Pentoxifylline	O=C1C2=C(N=CN2C)N(C(=O)N1CCCCC(=O)C)C	(+CO)	23.3907
252.998	0.598781	Wash	11	C10H11O1Cl3	PRZ_M310	O=CN(CCOC=1C(Cl)=CC(Cl)=CC1Cl)CCC	(-C2H3NO)	29.3987	C11H5O5Cl1	2-chloro-1,3,8-trihydroxy-6-(hydroxymethyl)anthracene-9,10-dione	O=C1C2=CC(O)=C(Cl)C(O)=C2C(=O)C3=C(O)C=C(C=C13)CO	(-C4H4O)	25.9159	C10H9N2O1Br1	Edaravone (MCI-186)	O=C1N(N=C(C)C1)C=2C=CC=CC2	(+Br-H)	23.5915
211.099	0.595554	Wash	18	C11H14O4	NCGC00380966-01_C12H16O4_6H-2-Benzopyran-6-one, 1,7,8,8a-tetrahydro-7,8-dihydroxy-3,5,7-trimethyl-, (7S,8S,8aS)-	O=C1C(=C2C=C(OCC2C(O)C1(O)C)C)C	(-CH2)	39.432	C11H14O4	Trinexapac-ethyl	O=C1C(C(=O)CC(C(=O)OCC)C1)=C(O)C2CC2	(-C2H2O)	38.7137	C11H14O4	NCGC00179979-02!6-(3-hydroxybutan-2-yl)-5-(hydroxymethyl)-4-methoxypyran-2-one	O=C1OC(=C(C(OC)=C1)CO)C(C)C(O)C	(-H2O)	37.6299
373.218	0.594769	Wash	3	C19H32O7	2-[5-[2-[2-[5-(2-hydroxypropyl)oxolan-2-yl]propanoyloxy]propyl]oxolan-2-yl]propanoic acid	O=C(O)C(C)C1OC(CC1)CC(OC(=O)C(C)C2OC(CC2)CC(O)C)C	(-CH2)	23.6713	C17H31O5F3	Aleuretic Acid	O=C(O)CCCCCCCC(O)C(O)CCCCCCO	(+CF3-H)	23.6341	C19H32O7	(2R,3S,4S,5R,6R)-2-(hydroxymethyl)-6-[4-(4-hydroxy-2,6,6-trimethylcyclohexen-1-yl)butan-2-yloxy]oxane-3,4,5-triol	OCC1OC(OC(C)CCC2=C(C)CC(O)CC2(C)C)C(O)C(O)C1O	(-H2)	23.1242
564.35	0.593507	Wash	7	C31H49N1O8	NCGC00381238-01_C31H47NO8_2-[(2E,5E,7E,11E)-10-Hydroxy-3,7,9,11-tetramethyl-2,5,7,11-tridecatetraen-1-yl]-5,6-dimethoxy-3-methyl-4-pyridinyl 6-deoxy-alpha-L-mannopyranoside	OC(C(=CC)C)C(C=C(C=CCC(=CCC1=NC(OC)=C(OC)C(OC2OC(C)C(O)C(O)C2O)=C1C)C)C)C	(+H2)	23.3825	C31H49N1O8	(2R,4'aR,5'S,6'R,6'aS,10'aR,10'bR)-6'-(acetyloxy)-4'a,6'a,10'b-trimethyl-5''-oxo-decahydro-1'H-dispiro[oxirane-2,7'-naphtho[2,1-b]pyran-3',3''-oxolane]-5'-yl 2-methylpropanoate	O=C(OC1C(OC(=O)C(C)C)C2(OC3(COC(=O)C3)CCC2(C)C4CCCC5(OC5)C14C)C)C	(+C5NH11)	22.5866	C31H49N1O8	NCGC00381066-01_C26H38O8_1H-Naphtho[1,2-c]pyran-7-propanoic acid, dodecahydro-8-(1-hydroxy-1-methylethyl)-3-(methoxycarbonyl)-3,4a,7,10a-tetramethyl-5-methylene-1,4-dioxo-	O=C(O)CCC1(C)C2CC(=C)C3(C(=O)C(OC(=O)C3C2(C)CCC1C(O)(C)C)(C(=O)OC)C)C	(+C5NH11)	22.2031
443.205	0.592185	Wash	42	C25H30O7	Strophanthidinic Acid Lactone Acetate	O=C1OCC(=C1)C2CCC34OC(=O)C56CCC(OC(=O)C)CC6(O)CCC4C5CCC23C	(-H2)	32.3332	C25H30O7	NCGC00380891-01_C24H30O5_2,4-Octadienoic acid, 6-methyl-, (1R,2S,7R,8aR)-7-(1-formylethenyl)-1,2,6,7,8,8a-hexahydro-7-hydroxy-1,8a-dimethyl-6-oxo-2-naphthalenyl ester, (2E,4E,6R)-	O=CC(=C)C1(O)C(=O)C=C2C=CC(OC(=O)C=CC=CC(C)CC)C(C)C2(C)C1	(+CO2)	30.7985	C25H30O7	21-hydroxy-10-methoxy-1,4,14,19,19-pentamethyl-2,7,18-trioxapentacyclo[11.9.0.0Â³,Â¹Â¹.0âµ,â¹.0Â¹â´,Â²â°]docosa-3(11),4,9-triene-8,17-dione	O=C1OCC2=C1C(OC)=C3C(OC4(C)CC(O)C5C(OC(=O)CCC5(C)C4C3)(C)C)=C2C	(-H2)	29.8189
308.219	0.59183	Wash	25	C18H29N1O3	CAPSAICIN	OC1=CC=C(C=C1OC)CN=C(O)CCCCC=CC(C)C	(+H2)	53.4151	C18H29N1O3	NCGC00386020-01_C18H28O3_8-{(1S,5R)-4-Oxo-5-[(2Z)-2-penten-1-yl]-2-cyclopenten-1-yl}octanoic acid	O=C(O)CCCCCCCC1C=CC(=O)C1CC=CCC	(+NH)	48.3398	C18H29N1O3	NCGC00385795-01_C18H28O3_2H-Pyran-2-one, tetrahydro-4-hydroxy-6-[2-(1,2,4a,5,6,7,8,8a-octahydro-2-methyl-1-naphthalenyl)ethyl]-	O=C1OC(CCC2C(C=CC3CCCCC32)C)CC(O)C1	(+NH)	47.6281
214.122	0.588089	Wash	6	C14H15N1O1	MLS000860042-01!Pirfenidone	O=c1ccc(cn1c2ccccc2)C	(+C2H4)	31.0105	C14H15N1O1	Propyphenazon	O=C1C(=C(N(N1C=2C=CC=CC2)C)C)C(C)C	(-NH3)	29.1978	C14H15N1O1	3-methyl-2-nonyl-4-Quinolinol	Oc1c2ccccc2nc(c1C)CC=CCC	(-CH2)	28.934
465.249	0.584627	Wash	29	C25H36O8	methyl 4,10-diacetyloxy-5,9-dihydroxy-1,4a-dimethyl-7-propan-2-yl-2,3,4,9,10,10a-hexahydrophenanthrene-1-carboxylate	O=C(OC1C(O)C2=CC(=CC(O)=C2C3(C)C(OC(=O)C)CCC(C(=O)OC)(C)C13)C(C)C)C	(+H2)	39.829	C25H36O8	Roridin A	O=C1OC2CC3OC4C=C(C)CCC4(COC(=O)C(O)C(C)CCOC(C=CC=C1)C(O)C)C2(C)C53OC5	(-C4H4O)	38.1802	C25H36O8	NCGC00380350-01![1,3-diacetyloxy-9,10-dihydroxy-7,8-dimethyl-7-(3-methylidenepent-4-enyl)-1,3,5,6,6a,8,9,10-octahydrobenzo[d][2]benzofuran-5-yl] 2-methylbutanoate	O=C(OC1OC(OC(=O)C)C23C1=CC(OC(=O)C(C)CC)CC2C(C)(CCC(=C)C=C)C(C)C(O)C3O)C	(-C4H6O)	37.8903
332.092	0.581962	Wash	81	C14H13N5O5	2-Hydroxy-3,4-Dimethoxybenzoic Acid	O=C(O)C1=CC=C(OC)C(OC)=C1O	(+C5H3N5)	50.908	C20H13N1O4	Juglone	O=C1C=CC(=O)C=2C(O)=CC=CC12	(+C10H7NO)	49.2901	C17H17N1O4S1	resveratrol	OC1=CC=C(C=C1)C=CC=2C=C(O)C=C(O)C2	(+C3H5NOS)	46.9848
306.17	0.581709	Wash	11	C17H23N1O4	Tulipinolide	O=C1OC2C=C(C)CCC=C(C)CC(OC(=O)C)C2C1=C	(+NH)	39.2055	C17H23N1O4	(3aR,8R,8aR,9aR)-8-hydroxy-8a-methyl-3,5-dimethylidene-3a,4,4a,6,7,8,9,9a-octahydrobenzo[f][1]benzofuran-2-one	O=C1OC2CC3(C)C(O)CCC(=C)C3CC2C1=C	(+C2H3NO)	37.8228	C17H23N1O4	reynosin	O=C1OC2C(C1=C)CCC3(C)C(O)CCC(=C)C23	(+C2H3NO)	37.7715
211.144	0.577471	Wash	5	C11H18N2O2	Pilocarpine	O=C1OCC(CC2=CN=CN2C)C1CC	(+H2)	27.3302	C11H18N2O2	NCGC00381364-02_C10H16N2O2_Pyrrolo[1,2-a]pyrazine-1,4-dione, hexahydro-3-(1-methylethyl)-	O=C1N2CCCC2C(O)=NC1C(C)C	(+CH2)	27.149	C11H18N2O2	N,N-Diethyl-4-hydroxybenzamide	O=C(C1=CC=C(O)C=C1)N(CC)CC	(+NH3)	25.5003
391.284	0.577176	Wash	159	C24H38O4	MLS000028461-01!URSODEOXYCHOLIC ACID	O=C(O)CCC(C)C1CCC2C3C(O)CC4CC(O)CCC4(C)C3CCC12C	(-H2)	31.8852	C24H38O4	3-[(Z)-heptadec-10-enyl]benzene-1,2-diol	OC1=CC=CC(=C1O)CCCCCCCCCC=CCCCCCC	(+CO2)	29.7019	C24H38O4	NCGC00386025-01!hexadecyl (E)-3-(4-hydroxy-3-methoxyphenyl)prop-2-enoate	O=C(OCCCCCCCCCCCCCCCC)C=CC1=CC=C(O)C(OC)=C1	(-C2H4)	28.9991
543.294	0.576446	Wash	103	C31H42O8	Khayanthone	O=C(OC1CC(OC(=O)C)C2(C)C(CC(OC(=O)C)C3(C)C2CCC4(C)C(C(=O)C5OC543)C6=COC=C6)C1(C)C)C	(-CO)	25.7849	C31H42O8	3Beta-Acetoxydeoxodihydrogedunin	O=C(OC1CCC2(C)C3CCC4(C)C(OC(=O)C5OC54C3(C)C(OC(=O)C)CC2C1(C)C)C6=COC=C6)C	(+CH2)	25.6781	C31H42O8	14-(acetyloxy)-6-(furan-3-yl)-12-hydroxy-1,7,11,15,15-pentamethyl-5-oxo-3-oxapentacyclo[8.8.0.0Â²,â´.0Â²,â·.0Â¹Â¹,Â¹â¶]octadecan-18-yl acetate	O=C(OC1CC(O)C2(C)C(CC(OC(=O)C)C3(C)C2CCC4(C)C(C(=O)C5OC543)C6=COC=C6)C1(C)C)C	(+CH2)	25.5538
241.105	0.575804	Wash	7	C16H16S1	duloxetine hydrochloride	O(c1cccc2ccccc12)C(c3sccc3)CCNC	(-C2H3NO)	24.1437	C12H16O5	(5E,8Z)-4,7-dihydroxy-2-methyl-2,3,4,7-tetrahydrooxecin-10-one	O=C1OC(C)CC(O)C=CC(O)C=C1	(+C2H2O)	23.9193	C12H16O5	(E,2S,3R)-5-[3-hydroxy-2-(hydroxymethyl)phenyl]pent-4-ene-2,3-diol	OC1=CC=CC(C=CC(O)C(O)C)=C1CO	(+O)	23.8231
307.159	0.574102	Wash	15	C20H19N2F1	Citalopram	N#CC1=CC=C2C(=C1)COC2(C3=CC=C(F)C=C3)CCCN(C)C	(-H2O)	25.3331	C16H22N2O4	Butalbital	O=C1N=C(O)C(C(O)=N1)(CC=C)CC(C)C	(+C5H6O)	24.714	C17H22O5	(4E,8E)-10-(4-hydroxy-6-methoxy-7-methyl-3-oxo-1H-2-benzofuran-5-yl)-4,8-dimethyldeca-4,8-dienoic acid	O=C1OCC2=C1C(O)=C(C(OC)=C2C)CC=C(C)CCC=C(C)CCC(=O)O	(-C5H6O)	24.3476
166.098	0.573967	Wash	2	C8H11N3O1	5,6-Dimethylbenzotriazole	N1=NC=2C=C(C(=CC2N1)C)C	(+H2O)	25.1482	C6H15N1O4	MLS002153849-01!Etifenin63245-28-3	O=C(O)CN(CC(=O)O)CC(=O)Nc1c(cccc1CC)CC	(-C10H7NO)	12.5299	NA	NA	NA	NA	NA
347.217	0.568996	Wash	4	C21H30O4	THE	O=C1CC2(C)C(CCC2(O)C(=O)CO)C3CCC4CC(O)CCC4(C)C13	(-H2O)	24.1064	C16H30N2O6	NCGC00385866-02_C11H19NO6_3-(beta-D-Glucopyranosyloxy)-2-methylbutanenitrile	N#CC(C)C(OC1OC(CO)C(O)C(O)C1O)C	(+C5NH11)	22.576	C21H30O4	2-[4a-methyl-8-methylidene-4-(3-methylpentanoyloxy)-1,2,3,4,5,6,7,8a-octahydronaphthalen-2-yl]prop-2-enoic acid	O=C(O)C(=C)C1CC(OC(=O)CC(C)CC)C2(C)CCCC(=C)C2C1	(-H2)	21.7815
730.567	0.568243	Wash	41	C41H80N1O7P1	PC(18:0e/18-HETE)	O=C(OC(COCCCCCCCCCCCCCCCCCC)COP(=O)([O-])OCC[N+](C)(C)C)CCCC=CCC=CCC=CCC=CCCC(O)CC	(-C5H6O)	20.6738	C41H80N1O7P1	Phosphatidylethanolamine 18:0-18:1	O=C(OCC(OC(=O)CCC=CCCCCCCCCCCCCC)COP(=O)(O)OCCN)CCCCCCCCCCCCCCCCC	(-O)	19.9865	C41H80N1O7P1	Phosphatidylethanolamine 18:0-18:0	O=C(OCC(OC(=O)CCCCCCCCCCCCCCCCC)COP(=O)(O)OCCN)CCCCCCCCCCCCCCCCC	(-H2O)	18.7708
533.272	0.566169	Wash	10	C29H40O9	NCGC00380932-01_C29H42O9_9-Hydroxy-9-[({(2E)-2-(hydroxymethyl)-3-[3-(hydroxymethyl)-6-isopropyl-2-cyclohexen-1-yl]-2-propenoyl}oxy)methyl]-6-isopropyl-1-oxo-1,3,5a,6,7,8,9,9a-octahydro-2-benzoxepine-4-carboxylic acid	O=C(O)C1=CC2C(C(=O)OC1)C(O)(COC(=O)C(=CC3C=C(CO)CCC3C(C)C)CO)CCC2C(C)C	(-H2)	26.6052	C29H40O9	NCGC00380350-01![1,3-diacetyloxy-9,10-dihydroxy-7,8-dimethyl-7-(3-methylidenepent-4-enyl)-1,3,5,6,6a,8,9,10-octahydrobenzo[d][2]benzofuran-5-yl] 2-methylbutanoate	O=C(OC1OC(OC(=O)C)C23C1=CC(OC(=O)C(C)CC)CC2C(C)(CCC(=C)C=C)C(C)C(O)C3O)C	(-H2)	26.3644	C25H36N6O7	NCGC00384850-01_C25H33N5O7_2-({3-Phenyl-3-[(N-{2-[(1H-pyrrol-2-ylcarbonyl)amino]butanoyl}seryl)amino]propanoyl}amino)butanoic acid	O=C(O)C(N=C(O)CC(N=C(O)C(N=C(O)C(NC(=O)C1=CC=CN1)CC)CO)C=2C=CC=CC2)CC	(+NH3)	26.0015
307.093	0.565983	Wash	9	C19H14O4	7-Hydroxyflavone	O=C1C=C(OC2=CC(O)=CC=C12)C=3C=CC=CC3	(+C4H4O)	28.5901	C12H19O7P1	NCGC00385243-01_C12H18O4_{(1R,2R)-2-[(2Z)-5-Hydroxy-2-penten-1-yl]-3-oxocyclopentyl}acetic acid	O=C(O)CC1CCC(=O)C1CC=CCCO	(+HPO3)	26.9676	C14H14N2O6	2,3-dihydroxy-1-(4-hydroxy-3-methoxyphenyl)-propan-1-one	O=C(C1=CC=C(O)C(OC)=C1)C(O)CO	(+C4H2N2O)	26.9371
395.221	0.565439	Wash	45	C25H30O4	2-hydroxy-4-methoxy-3,5-bis(3-methylbut-2-enyl)-6-(2-phenylethyl)benzoic acid	O=C(O)C=1C(O)=C(C(OC)=C(C1CCC=2C=CC=CC2)CC=C(C)C)CC=C(C)C	(-CH2)	35.2742	C22H31O5F1	Dexamethasone	O=C1C=CC2(C(=C1)CCC3C4CC(C)C(O)(C(=O)CO)C4(C)CC(O)C32F)C	(+H2)	33.664	C25H30O4	[(7R,8R,10R,13S)-17-(furan-3-yl)-4,4,8,10,13-pentamethyl-3,16-dioxo-6,7,9,11,12,17-hexahydro-5H-cyclopenta[a]phenanthren-7-yl] acetate	O=C(OC1CC2C(C=CC(=O)C2(C)C)(C)C3CCC4(C(=CC(=O)C4C5=COC=C5)C13C)C)C	(-C3H4O)	31.9248
341.093	0.562325	Wash	32	C15H16O9	skimmin	O=C1OC=2C=C(OC3OC(CO)C(O)C(O)C3O)C=CC2C=C1	(+O)	37.4743	C15H16O9	(1s)-1,5-anhydro-1-[2,4,6-trihydroxy-3-(4-hydroxybenzoyl)phenyl]-d-glucitol	O=C(C1=CC=C(O)C=C1)C2=C(O)C=C(O)C(=C2O)C3OC(CO)C(O)C(O)C3O	(-C4H4O)	36.5749	C15H16O9	(1R,3R,4S,5R)-1,3,4-trihydroxy-5-[(E)-3-(4-hydroxy-3-methoxyphenyl)prop-2-enoyl]oxycyclohexane-1-carboxylic acid	O=C(OC1CC(O)(C(=O)O)CC(O)C1O)C=CC2=CC=C(O)C(OC)=C2	(-C2H4)	35.9462
300.201	0.5604	Wash	4	C12H29N1O7	Hexaethylene glycol	OCCOCCOCCOCCOCCOCCO	(+NH3)	32.7737	C19H25N1O2	(5S)-5-hydroxy-1,7-diphenylheptan-3-one	O=C(CCC=1C=CC=CC1)CC(O)CCC=2C=CC=CC2	(+NH3)	25.0647	C19H25N1O2	1,4-Androstadiene-3,17-dione	O=C1C=CC2(C(=C1)CCC3C2CCC4(C(=O)CCC34)C)C	(+NH)	22.0288
319.188	0.560317	Wash	26	C19H26O4	5-hydroxy-7-[2-(2-hydroxy-5-oxo-2H-furan-3-yl)ethyl]-7,8-dimethyl-5,6,6a,8,9,10-hexahydro-1H-benzo[d][2]benzofuran-3-one	O=C1OC(O)C(=C1)CCC2(C)C(C)CCC34C(=CC(O)CC32)C(=O)OC4	(-CO2)	58.4146	C19H26O4	2-[(1S,2S,4aR,8aS)-1-hydroxy-4a-methyl-8-methylidene-1,2,3,4,5,6,7,8a-octahydronaphthalen-2-yl]prop-2-enoic acid	O=C(O)C(=C)C1CCC2(C)CCCC(=C)C2C1O	(+C4H4O)	58.3126	C19H26O4	3-HYDROXY-4-(SUCCIN-2-YL)-CARYOLANE delta-LACTONE	O=C1OC23CC(C)(CCC2C(C(=O)O)C1)CCC4C3CC4(C)C	(-H2)	57.1329
425.214	0.559165	Wash	84	C22H32O8	2,4-dihydroxy-5-methoxy-1'',6'',8''-trimethyldispiro[bis(oxolane)-3,2':5',7''-[3]oxatricyclo[6.3.1.0â´,Â¹Â²]dodecane]-2''-one	O=C1OC2CC(C)C3(OC4(CC3)C(O)OC(OC)C4O)C5(C)CCCC1(C)C25	(+CO)	31.2902	C22H32O8	methyl 2,4-dihydroxy-6-[(3Z,5Z)-nona-3,5-dienyl]-3-[(2S,3R,4R,5S,6R)-3,4,5-trihydroxy-6-(hydroxymethyl)oxan-2-yl]benzoate	O=C(OC)C1=C(O)C(=C(O)C=C1CCC=CC=CCCC)C2OC(CO)C(O)C(O)C2O	(-CO)	30.5739	C22H32O8	[(6Z,10Z)-6-(acetyloxymethyl)-10-(hydroperoxymethyl)-3-methylidene-2-oxo-3a,4,5,8,9,11a-hexahydrocyclodeca[b]furan-4-yl] 2-methylbutanoate	O=C1OC2C=C(COO)CCC=C(COC(=O)C)CC(OC(=O)C(C)CC)C2C1=C	(+H2)	29.3618
329.268	0.559106	Wash	190	C19H36O4	7-[3-[(2R,3R,4R)-3,4-dihydroxy-4-(hydroxymethyl)oxolan-2-yl]oxy-4,5-dihydroxy-6-(hydroxymethyl)oxan-2-yl]oxy-3-(4-methoxyphenyl)chromen-4-one	O=C(OCC(O)CC(O)CCCCCCCCCCCC#C)C	(+H2)	67.8669	C19H36O4	NCGC00381425-01!8-hydroxy-8-(3-octyloxiran-2-yl)octanoic acid	O=C(O)CCCCCCC(O)C1OC1CCCCCCCC	(+CH2)	62.5616	C19H36O4	monoolein	O=C(OCC(O)CO)CCCCCCCC=CCCCCCCCC	(-C2H4)	62.2359
371.331	0.557052	Wash	80	C26H42O1	MLS000563223-01!	O=C1OC2CC13C(O)CC(C)(C)CC3C4=CCC5C6(C)CCC(O)C(C)(C)C6CCC5(C)C42C	(-C4H4O3)	66.6872	C26H42O1	Enoxolone	O=C(O)C1(C)CCC2(C)CCC3(C(=CC(=O)C4C5(C)CCC(O)C(C)(C)C5CCC43C)C2C1)C	(-C4H4O3)	65.9908	C26H42O1	15-formyl-16-hydroxy-1,2,14,17,17-pentamethyl-8-(prop-1-en-2-yl)pentacyclo[11.7.0.0Â²,Â¹â°.0âµ,â¹.0Â¹â´,Â¹â¸]icosane-5-carboxylic acid	O=CC1C(O)C(C)(C)C2CCC3(C)C(CCC4C5C(C(=C)C)CCC5(C(=O)O)CCC43C)C12C	(-C4H4O3)	65.2468
195.067	0.556227	Wash	3	C10H10O4	4-Methoxycinnamic acid	O=C(O)C=CC1=CC=C(OC)C=C1	(+O)	29.6366	C10H10O4	Aspirin	O=C(O)C=1C=CC=CC1OC(=O)C	(+CH2)	29.0186	C10H10O4	o-Anisic acid	O=C(O)C=1C=CC=CC1OC	(+C2H2O)	28.8496
295.22	0.555003	Wash	23	C18H30O3	NCGC00386020-01_C18H28O3_8-{(1S,5R)-4-Oxo-5-[(2Z)-2-penten-1-yl]-2-cyclopenten-1-yl}octanoic acid	O=C(O)CCCCCCCC1C=CC(=O)C1CC=CCC	(+H2)	36.0613	C18H30O3	NCGC00180855-02_C23H36O4_2-Pentenoic acid, 3-[(acetyloxy)methyl]-5-[(1R,4aR,8aR)-decahydro-5,5,8a-trimethyl-2-methylene-1-naphthalenyl]-, methyl ester, (2Z)-	O=C(OC)C=C(COC(=O)C)CCC1C(=C)CCC2C(C)(C)CCCC12C	(-C5H6O)	34.0225	C18H30O3	NCGC00347842-02_C21H34O4_1-Naphthalenepentanoic acid, decahydro-5-(methoxycarbonyl)-beta,5,8a-trimethyl-2-methylene-	O=C(O)CC(C)CCC1C(=C)CCC2C(C(=O)OC)(C)CCCC12C	(-C3H4O)	33.2305
180.984	0.55398	Wash	116	C5H6O3P1Cl1	Heptenophos	O=P(OC1=C(Cl)C2C=CCC12)(OC)OC	(-C4H6O)	30.3877	C5H9O2Br1	Isovaleric acid	O=C(O)CC(C)C	(+Br-H)	28.6305	C5H9O1P1S2	Fenthion-sulfoxide	O=S(C1=CC=C(OP(=S)(OC)OC)C=C1C)C	(-C5H6O3)	27.3909
343.226	0.553479	Wash	20	C22H30O3	Testosterone_Propionate	O=C(OC1CCC2C3CCC4=CC(=O)CCC4(C)C3CCC12C)CC	(-H2)	52.6179	C22H30O3	1,4a-dimethyl-9-oxo-7-propan-2-yl-3,4,10,10a-tetrahydro-2H-phenanthrene-1-carboxylic acid	O=C(O)C1(C)CCCC2(C3=CC=C(C=C3C(=O)CC12)C(C)C)C	(+C2H4)	52.2822	C22H30O3	NCGC00347593-02!2-hydroxy-3-methyl-6-[(2E,6E)-3,7,11-trimethyldodeca-2,6,10-trienyl]-7-oxabicyclo[4.1.0]hept-3-en-5-one	O=C1C=C(C)C(O)C2OC12CC=C(C)CCC=C(C)CCC=C(C)C	(-H2)	52.0722
265.152	0.548134	Wash	3	C14H20N2O3	Aspartame	O=C(O)CC(N)C(O)=NC(C(=O)OC)CC=1C=CC=CC1	(NO2 -> NH2)	30.243	C14H20N2O3	Carbetamide	OC(=NC=1C=CC=CC1)OC(C(O)=NCC)C	(+C2H4)	26.203	C14H20N2O3	NCGC00169728-02_C16H22N2O4_N-Acetylphenylalanylvaline	O=C(O)C(N=C(O)C(N=C(O)C)CC=1C=CC=CC1)C(C)C	(-C2H2O)	26.1289
291.193	0.544819	Wash	13	C18H26O3	NCGC00380084-01_C21H30O4_Benzo[b]cyclopenta[e]pyran-8(3H)-one, 3a,5,6,7,9,9a-hexahydro-7-hydroxy-1-[(4E)-6-hydroxy-1,5-dimethyl-4-hexen-1-yl]-3a-methyl-	O=C1C2=C(OC3(C)CC=C(C(C)CCC=C(C)CO)C3C2)CCC1O	(-C3H4O)	42.3991	C18H26O3	NCGC00386020-01_C18H28O3_8-{(1S,5R)-4-Oxo-5-[(2Z)-2-penten-1-yl]-2-cyclopenten-1-yl}octanoic acid	O=C(O)CCCCCCCC1C=CC(=O)C1CC=CCC	(-H2)	42.1773	C18H26O3	MLS001074095-01!50-22-6	O=C1C=C2CCC3C4CCC(C(=O)CO)C4(C)CC(O)C3C2(C)CC1	(-C3H4O)	41.6422
181.085	0.543274	Wash	26	C10H12O3	3-hydroxy-1-(4-hydroxyphenyl)propan-1-one	O=C(C1=CC=C(O)C=C1)CCO	(+CH2)	42.099	C10H12O3	Trinexapac	O=C(O)C1CC(=O)C(C(=O)C1)=C(O)C2CC2	(-CO2)	37.9029	C10H12O3	Guaifenesin (Guaiphenesin)	OCC(O)COC=1C=CC=CC1OC	(-H2O)	37.1091
261.107	0.542935	Wash	2	C14H16N2O1S1	MMV495543	OC(=NC1=NC=C(S1)C(C)(C)C)C=2C=CC=CC2O	(-O)	26.9827	C16H17O1Cl1	Fenofibrate	O=C(OC(C)C)C(OC1=CC=C(C=C1)C(=O)C2=CC=C(Cl)C=C2)(C)C	(-C4H4O3)	22.8486	C15H16O4	Capensine	O=C1OC=2C(O)=C(OCC=C(C)C)C(OC)=CC2C=C1	(-O)	21.6725
340.147	0.542338	Wash	19	C19H18N3O2F1	Danofloxacin	O=C(O)C1=CN(C2=CC(=C(F)C=C2C1=O)N3CC4N(C)CC3C4)C5CC5	(-H2O)	32.4764	C20H21N1O4	(E)-1-(2,4-dihydroxyphenyl)-3-[4-(3-methylbut-2-enoxy)phenyl]prop-2-en-1-one	O=C(C=CC1=CC=C(OCC=C(C)C)C=C1)C2=CC=C(O)C=C2O	(+NH)	31.8329	C16H22N3O3Cl1	TEB_M324b *	ClC1=CC=C(C=C1)CCC(O)(CN2N=C(O)N=C2)C(C)(C)C	(+O)	31.6302
415.321	0.541244	Wash	151	C27H42O3	NCGC00169801-02_C30H46O4_Lanosta-8,24-dien-26-oic acid, 21-hydroxy-3-oxo-, (5xi,13alpha,14beta,17alpha,20S,24E)-	O=C(O)C(=CCCC(CO)C1CCC2(C3=C(CCC12C)C4(C)CCC(=O)C(C)(C)C4CC3)C)C	(-C3H4O)	50.1831	C27H42O3	Glycyrrhetinic Acid	O=C(O)C1(C)CCC2(C)CCC3(C(=CC(=O)C4C5(C)CCC(O)C(C)(C)C5CCC43C)C2C1)C	(-C3H4O)	48.3444	C27H42O3	15-formyl-16-hydroxy-1,2,14,17,17-pentamethyl-8-(prop-1-en-2-yl)pentacyclo[11.7.0.0Â²,Â¹â°.0âµ,â¹.0Â¹â´,Â¹â¸]icosane-5-carboxylic acid	O=CC1C(O)C(C)(C)C2CCC3(C)C(CCC4C5C(C(=C)C)CCC5(C(=O)O)CCC43C)C12C	(-C3H4O)	46.2294
453.341	0.540354	Wash	32	C30H44O3	(1S,4S,5R,10S,13S,17S,19S,20R)-10-hydroxy-4,5,9,9,13,19,20-heptamethyl-24-oxahexacyclo[15.5.2.0Â¹,Â¹â¸.0â´,Â¹â·.0âµ,Â¹â´.0â¸,Â¹Â³]tetracos-15-en-23-one	O=C1OC23C=CC4C5(C)CCC(O)C(C)(C)C5CCC4(C)C3(C)CCC16CCC(C)C(C)C26	(-H2)	51.3602	C30H44O3	Glycyrrhetinic Acid	O=C(O)C1(C)CCC2(C)CCC3(C(=CC(=O)C4C5(C)CCC(O)C(C)(C)C5CCC43C)C2C1)C	(-H2O)	50.7831	C30H44O3	NCGC00179701-03_C30H46O4_Lup-20(29)-en-28-oic acid, 6-hydroxy-3-oxo-, (5xi,9xi,18xi)-	O=C(O)C12CCC(C(=C)C)C2C3CCC4C5(C)CCC(=O)C(C)(C)C5C(O)CC4(C)C3(C)CC1	(-H2O)	49.0289
239.148	0.538692	Wash	5	C10H22O6	Tetraglyme	O(C)CCOCCOCCOCCOC	(+O)	27.7766	C10H22O6	(2R,3R,4S,5S,6R)-2-[(2E)-4-ethenyl-2,5-dimethylhexa-2,5-dienoxy]-6-(hydroxymethyl)oxane-3,4,5-triol	OCC1OC(OCC(=CC(C=C)C(=C)C)C)C(O)C(O)C1O	(-C6H5+H)	24.7227	C11H18N4O2	N-Methylleucine	O=C(O)C(NC)CC(C)C	(+C4H3N3)	23.4017
331.248	0.530093	Wash	48	C18H34O5	(2R,3S,4S,5R,6R)-2-(hydroxymethyl)-6-[4-(4-hydroxy-2,6,6-trimethylcyclohexen-1-yl)butan-2-yloxy]oxane-3,4,5-triol	OCC1OC(OC(C)CCC2=C(C)CC(O)CC2(C)C)C(O)C(O)C1O	(-CO2)	64.9872	C18H34O5	NCGC00381153-01![4,5-dihydroxy-3,4-bis(hydroxymethyl)-4a,8,8-trimethyl-5,6,7,8a-tetrahydro-1H-naphthalen-1-yl] octanoate	O=C(OC1C=C(CO)C(O)(CO)C2(C)C(O)CCC(C)(C)C12)CCCCCCC	(-C5H6O)	60.3368	C18H34O5	NCGC00381425-01!8-hydroxy-8-(3-octyloxiran-2-yl)octanoic acid	O=C(O)CCCCCCC(O)C1OC1CCCCCCCC	(+O)	58.3523
343.299	0.524625	Wash	71	C24H38O1	(1S,4aR,6aS,6bR,9S,10R,11R,12aR,14bS)-1,10,11-trihydroxy-9-(hydroxymethyl)-2,2,6a,6b,9,12a-hexamethyl-1,3,4,5,6,6a,7,8,8a,10,11,12,13,14b-tetradecahydropicene-4a-carboxylic acid	O=C(O)C12CCC3(C(=CCC4C5(C)CC(O)C(O)C(C)(CO)C5CCC43C)C2C(O)C(C)(C)CC1)C	(-C6H10O5)	61.3757	C24H38O1	(1R,2R,4aS,6aS,6bR,9R,10R,11R,12aR)-1,10,11-trihydroxy-9-(hydroxymethyl)-1,2,6a,6b,9,12a-hexamethyl-2,3,4,5,6,6a,7,8,8a,10,11,12,13,14b-tetradecahydropicene-4a-carboxylic acid	O=C(O)C12CCC(C)C(O)(C)C2C3=CCC4C5(C)CC(O)C(O)C(C)(CO)C5CCC4(C)C3(C)CC1	(-C6H10O5)	56.1409	C24H38O1	MLS001148643-01!17ALPHA-HYDROXYPROGESTERONE CAPROATE630-56-8	O=C(OC1(C(=O)C)CCC2C3CCC4=CC(=O)CCC4(C)C3CCC21C)CCCCC	(-C3H2O3)	55.2251
407.278	0.523865	Wash	10	C24H38O5	5-[5-(acetyloxymethyl)-1,2,4a-trimethyl-7-oxo-3,4,8,8a-tetrahydro-2H-naphthalen-1-yl]-3-methylpentanoic acid	O=C(OCC1=CC(=O)CC2C1(C)CCC(C)C2(C)CCC(C)CC(=O)O)C	(+C2H4)	32.4908	C24H38O5	(1S,4S,5R,9S,10R,13R,14R)-14-hydroxy-5,9-dimethyl-14-{[(3-methylbutanoyl)oxy]methyl}tetracyclo[11.2.1.0Â¹,Â¹â°.0â´,â¹]hexadecane-5-carboxylic acid	O=C(OCC1(O)CC23CCC4C(C(=O)O)(C)CCCC4(C)C3CCC1C2)CC(C)C	(-CH2)	29.6131	C24H38O5	NCGC00380550-01_C24H40O5_4-{[5-(6-Hydroxy-5,5,8a-trimethyl-2-methylenedecahydro-1-naphthalenyl)-3-methylpentyl]oxy}-4-oxobutanoic acid	O=C(O)CCC(=O)OCCC(C)CCC1C(=C)CCC2C(C)(C)C(O)CCC12C	(-H2)	28.6886
564.359	0.520424	Wash	10	C29H49N5O4S1	MLS001141097-01!1-[(2S)-2-amino-4-methylsulfanylbutanoyl]-N-[(2R)-1-[(4-methoxyphenyl)methylamino]-3-methyl-1-oxobutan-2-yl]piperidine-4-carboxamide	O=C(NCc1ccc(OC)cc1)C(NC(=O)C2CCN(C(=O)C(N)CCSC)CC2)C(C)C	(+C5NH11)	23.169	C32H45N5O4	Ergoloid_Mesylate	O=C1N2CCCC2C3(O)OC(N=C(O)C4CN(C)C5CC6=CNC7=CC=CC(=C76)C5C4)(C(=O)N3C1C(C)(C)CC)C(C)C	(-CO)	21.5593	C30H49N3O7	BE-43547B	O=C1C=CC(N=C(O)CN=C(O)C(O)(C(=O)C(C)C(OC(=O)CN1C)CCCCCCCCCCCC(C)C)C)=C	(-CH2)	21.1359
273.194	0.516802	Wash	53	C18H24O2	Retinoic acid	O=C(O)C=C(C=CC=C(C=CC1=C(C)CCCC1(C)C)C)C	(-C2H4)	43.1031	C17H24N2O1	Dextrorphan	OC1=CC=C2C(=C1)C34CCN(C)C(C2)C4CCCC3	(+NH)	41.8084	C18H24O2	Kahweol	OCC1(O)CC23CCC4C=5C=COC5C=CC4(C)C3CCC1C2	(-C2H2O)	41.1489
130.05	0.515397	Wash	89	C5H7N1O3	5-AMINOLEVULINIC ACID	O=C(O)CCC(=O)CN	(-H2)	37.2978	C5H7N1O3	Glutamine (D)	O=C(O)C(N)CCC(=N)O	(-NH3)	36.38	C5H7N1O3	4-HYDROXY-L-PROLINE	O=C(O)C1NCC(O)C1	(-H2)	33.7256
237.185	0.512861	Wash	36	C15H24O2	NCGC00179861-02_C15H26O2_1,8-Azulenediol, 1,2,3,3a,4,7,8,8a-octahydro-3a,6-dimethyl-1-(1-methylethyl)-, (1R,3aR,8S,8aS)-	OC1CC(=CCC2(C)CCC(O)(C(C)C)C12)C	(-H2)	79.3244	C15H24O2	3,7-Epoxycaryophyllan-6-Ol	OC1CCC2(OC1(C)CCC3C2CC3(C)C)C	(-H2)	78.6682	C15H24O2	NCGC00179704-04_C15H24O3_2-Naphthaleneacetic acid, decahydro-8-hydroxy-4a,8-dimethyl-alpha-methylene-	O=C(O)C(=C)C1CCC2(C)CCCC(O)(C)C2C1	(-O)	73.6693
294.091	0.509962	Wash	2	C13H15N3O3S1	Ampicillin	O=C(O)C1N2C(=O)C(N=C(O)C(N)C=3C=CC=CC3)C2SC1(C)C	(-C3H4O)	23.7403	C14H16N3O2Cl1	Azasetron	O=C(NC1CN2CCC1CC2)c3cc(Cl)cc4c3OCC(=O)N4C	(-C3H4O)	14.566	NA	NA	NA	NA	NA
163.059	0.507146	Wash	27	C6H10O5	GLUCOSAMINE	OCC1OC(O)C(N)C(O)C1O	(-NH3)	47.8566	C6H10O5	2-DEOXY-D-GLUCOSE	O=CCC(O)C(O)C(O)CO	(-H2)	43.8527	C6H10O5	3,4,5-trimethoxycinnamic acid	O=C(O)C=CC1=CC(OC)=C(OC)C(OC)=C1	(-C6H5+H)	42.4677
441.222	0.506469	Wash	21	C26H32O6	6-(furan-3-yl)-12,16,21-trihydroxy-7,15-dimethyl-9-oxo-3,17,19-trioxaheptacyclo[9.9.3.0Â¹,Â¹â°.0Â²,â´.0Â²,â·.0Â¹Â¹,Â¹â¸.0Â¹âµ,Â²Â³]tricosan-14-yl 2-methylbutanoate	O=C(OC1CC(O)C23C4OCC5(C(O)CC2C1(C)C(O)O4)C3C(=O)CC6(C)C(C7=COC=C7)CC8OC865)C(C)CC	(-C5H8O4)	37.4621	C21H32N2O8	(3R,4S,5S,6R)-2-(6-hydroxy-2,6-dimethylocta-2,7-dienoxy)-6-(hydroxymethyl)oxane-3,4,5-triol	OCC1OC(OCC(=CCCC(O)(C=C)C)C)C(O)C(O)C1O	(+C5H4N2O)	36.7741	C26H32O6	2,7,7,11,15,17-hexamethyl-18-methylidene-5,13,16-trioxo-6,14-dioxatetracyclo[9.8.0.0Â²,â¸.0Â¹Â²,Â¹â·]nonadec-3-en-10-yl acetate	O=C1OC(C)(C)C2CC(OC(=O)C)C3(C)C4C(=O)OC(C(=O)C4(C(=C)CC3C2(C=C1)C)C)C	(-H2O)	36.0208
243.131	0.504408	Wash	17	C11H18N2O4	gamma-Glutamylleucine	O=C(O)C(N=C(O)CCC(N)C(=O)O)CC(C)C	(-H2O)	29.4067	C11H18N2O4	Atenolol-desisopropyl	N=C(O)CC1=CC=C(OCC(O)CN)C=C1	(+H2O)	27.779	C11H18N2O4	H-Pro-Hyp-OH	O=C(O)C1N(C(=O)C2NCCC2)CC(O)C1	(+CH2)	27.7036
343.073	0.503747	Wash	61	C18H15O5P1	Triphenyl phosphate (TPP)	O=P(OC=1C=CC=CC1)(OC=2C=CC=CC2)OC=3C=CC=CC3	(+O)	39.2787	C19H15O4Cl1	Warfarin	O=C1C=2C=CC=CC2OC(O)=C1C(C=3C=CC=CC3)CC(=O)C	(+Cl-H)	35.0322	C19H19O1Br1	DAH-3-Keto-4-en	O=C(C=CCCC=1C=CC=CC1)CCC=2C=CC=CC2	(+Br-H)	34.7553
203.125	0.503119	Wash	13	C10H18O4	NCGC00169246-02!5-(hydroxymethyl)-3-(1-hydroxy-4-methylpentyl)oxolan-2-one	O=C1OC(CO)CC1C(O)CCC(C)C	(-CH2)	36.6288	C10H18O4	(2R)-2-[(2R,5S)-5-[(2S)-2-hydroxybutyl]oxolan-2-yl]propanoic acid	O=C(O)C(C)C1OC(CC1)CC(O)CC	(-CH2)	36.42	C10H18O4	NCGC00381194-01!3-(1-hydroxyhexyl)-5-(hydroxymethyl)oxolan-2-one	O=C1OC(CO)CC1C(O)CCCCC	(-CH2)	35.9382
106.05	0.501959	Wash	12	C3H7N1O3	Methylglycinate	O=C(OC)CN	(+O)	34.2378	C3H7N1O3	Alanine	O=C(O)C(N)C	(+O)	30.0962	C3H7N1O3	L-Homoserine	O=C(O)C(N)CCO	(-CH2)	30.0182
523.325	0.501166	Wash	25	C29H46O8	NCGC00386008-01_C29H44O8_Card-20(22)-enolide, 3-[(6-deoxy-alpha-L-mannopyranosyl)oxy]-14-hydroxy-, (3beta,9xi)-	O=C1OCC(=C1)C2CCC3(O)C4CCC5CC(OC6OC(C)C(O)C(O)C6O)CCC5(C)C4CCC23C	(+H2)	37.134	C29H46O8	(3S,4S,5R)-4-[(2R,3R)-2,3-dihydroxy-3-[(2S,3R,5R,10R,13R,14S,17S)-2,3,14-trihydroxy-10,13-dimethyl-6-oxo-2,3,4,5,9,11,12,15,16,17-decahydro-1H-cyclopenta[a]phenanthren-17-yl]butyl]-3,5-dimethyloxolan-2-one	O=C1OC(C)C(CC(O)C(O)(C)C2CCC3(O)C4=CC(=O)C5CC(O)C(O)CC5(C)C4CCC23C)C1C	(+H2)	36.4253	C29H46O8	(2S,3R,5R,10R,13R,14S,17S)-2,3,14-trihydroxy-10,13-dimethyl-17-[(2R,3R,5R)-2,3,6-trihydroxy-5,6-dimethylheptan-2-yl]-2,3,4,5,9,11,12,15,16,17-decahydro-1H-cyclopenta[a]phenanthren-6-one	O=C1C=C2C(CCC3(C)C(CCC23O)C(O)(C)C(O)CC(C)C(O)(C)C)C4(C)CC(O)C(O)CC14	(+CO)	36.2091
275.166	0.500456	Wash	6	C17H22O3	Nordihydroguaiaretic acid	OC1=CC=C(C=C1O)CC(C)C(C)CC2=CC=C(O)C(O)=C2	(-CO)	23.6508	C17H22O3	Zearalenone	O=C1OC(C)CCCC(=O)CCCC=CC=2C=C(O)C=C(O)C12	(-CO2)	23.6168	C12H23N4O1Cl1	MLS001401414-01!366-70-1	Cl.O=C(NC(C)C)c1ccc(cc1)CNNC	(+NH3)	23.0126
266.172	0.500425	Wash	13	C15H23N1O3	2-[(2S,4aR,8aS)-2-hydroxy-4a-methyl-8-methylidene-3,4,5,6,7,8a-hexahydro-1H-naphthalen-2-yl]prop-2-enoic acid	O=C(O)C(=C)C1(O)CCC2(C)CCCC(=C)C2C1	(+NH)	45.9167	C15H23N1O3	(4aR,5S,8aS,9aR)-9a-hydroxy-3,4a,5-trimethyl-5,6,7,8,8a,9-hexahydro-4H-benzo[f][1]benzofuran-2-one	O=C1OC2(O)C(=C1C)CC3(C)C(C)CCCC3C2	(+NH)	45.1129	C15H23N1O3	Memantine	NC12CC3CC(C)(C1)CC(C)(C3)C2	(+C3H2O3)	43.8611
268.104	0.499471	Wash	6	C10H13N5O4	Nebularine	OCC1OC(N2C=NC=3C=NC=NC32)C(O)C1O	(+NH)	29.8589	C10H13N5O4	2'-Deoxyadenosine	OCC1OC(N2C=NC=3C(=NC=NC32)N)CC1O	(+O)	29.6451	C10H13N5O4	Guanosine	N=C1N=C(O)C=2N=CN(C2N1)C3OC(CO)C(O)C3O	(-O)	29.2485
519.044	0.498761	Wash	155	C19H20O13P2	MLS000697640-01!	O=c1cc(oc2cc(OCOC)cc(O)c12)c3ccc(OCOC)cc3	(+H2P2O6)	34.1067	C19H20O13P2	Corymbosin	O=C1C=C(OC=2C=C(OC)C=C(O)C12)C=3C=C(OC)C(OC)=C(OC)C3	(+H2P2O6)	32.4831	C19H20O13P2	NCGC00384738-01![2-acetyl-4-(1,2-dihydroxypropyl)phenyl] 1,3-benzodioxole-5-carboxylate	O=C(OC1=CC=C(C=C1C(=O)C)C(O)C(O)C)C2=CC=C3OCOC3=C2	(+H2P2O6)	30.5488
277.137	0.498235	Wash	2	C15H20N2O1S1	bisdethiobis(methylthio)gliotoxin	O=C1N(C)C(SC)(C(=O)N2C3C(=CC=CC3O)CC12SC)CO	(-SO3)	23.8246	C11H20N2O6	(Z)-2-methyl-4-[(2R,3R,4S,5S,6R)-3,4,5-trihydroxy-6-(hydroxymethyl)oxan-2-yl]oxybut-2-enenitrile	N#CC(=CCOC1OC(CO)C(O)C(O)C1O)C	(+NH3)	23.0955	C16H20O4	Dibutyl phthalate	O=C(OCCCC)C=1C=CC=CC1C(=O)OCCCC	(-H2)	22.9321
363.265	0.497718	Wash	12	C20H39O3Cl1	icos-19-ene-1,2,4-triol	OCC(O)CC(O)CCCCCCCCCCCCCCC=C	(+Cl-H)	28.1101	C21H34N2O3	MLS000028619-01!BUTACAINE149-16-6	O=C(OCCCN(CCCC)CCCC)c1ccc(N)cc1	(+C3H4O)	26.2077	C26H34O1	Menaquinone-4	O=C1C=2C=CC=CC2C(=O)C(=C1C)CC=C(C)CCC=C(C)CCC=C(C)CCC=C(C)C	(-C5H6O)	25.1324
339.176	0.494894	Wash	4	C18H26O6	3-[(E)-3,4-dihydroxy-3,5-dimethylhept-1-enyl]-7,8-dihydroxy-7-methyl-8,8a-dihydro-1H-isochromen-6-one	O=C1C=C2C=C(OCC2C(O)C1(O)C)C=CC(O)(C)C(O)C(C)CC	(-CH2)	23.1253	C16H25O4F3	(E)-2-decylpent-2-enedioic acid	O=C(O)C(=CCC(=O)O)CCCCCCCCCC	(+CF3-H)	23.092	C18H26O6	[2-[4-methyl-2-(2-methylpropanoyloxy)phenyl]oxiran-2-yl]methyl 2-methylpropanoate	O=C(OC1=CC(=CC=C1C2(OC2)COC(=O)C(C)C)C)C(C)C	(+H2O)	22.6759
325.175	0.494645	Wash	60	C16H24N2O5	NCGC00169728-02_C16H22N2O4_N-Acetylphenylalanylvaline	O=C(O)C(N=C(O)C(N=C(O)C)CC=1C=CC=CC1)C(C)C	(+H2O)	28.8493	C16H24N2O5	Atenolol	N=C(O)CC1=CC=C(OCC(O)CNC(C)C)C=C1	(+C2H2O2)	27.624	C17H28N2S2	Pergolide mesylate	O=S(=O)(O)C.S(C)CC1CN(CCC)C2CC3=CNC4=CC=CC(=C43)C2C1	(-C3H2O3)	27.5361
325.113	0.494634	Wash	30	C12H20O10	isomaltulose	OCC1OC(OCC2OC(O)(CO)C(O)C2O)C(O)C(O)C1O	(-H2O)	50.5219	C12H20O10	Trehalose	OCC1OC(OC2OC(CO)C(O)C(O)C2O)C(O)C(O)C1O	(-H2O)	49.8821	C12H20O10	Lactulose	OCC1OC(OC2C(O)C(O)(OC2CO)CO)C(O)C(O)C1O	(-H2O)	49.8201
355.211	0.494451	Wash	62	C19H30O6	NCGC00380990-01!(2E,4E)-12-hydroxy-13-(hydroxymethyl)-14-methoxy-3,5,7-trimethyl-14-oxotetradeca-2,4-dienoic acid	O=C(O)C=C(C=C(C)CC(C)CCCCC(O)C(C(=O)OC)CO)C	(-H2)	69.7464	C19H30O6	methyl (2E,4E,8E)-7,13-dihydroxy-4,8,12-trimethyltetradeca-2,4,8-trienoate	O=C(OC)C=CC(=CCC(O)C(=CCCC(C)C(O)C)C)C	(+CO2)	67.5615	C19H30O6	(E)-4-[(1R,2S,3S,4R,8aS)-2,3,4-trihydroxy-2,5,5,8a-tetramethyl-3,4,4a,6,7,8-hexahydro-1H-naphthalen-1-yl]but-3-en-2-one	O=C(C=CC1C(O)(C)C(O)C(O)C2C(C)(C)CCCC12C)C	(+CO2)	66.1731
163.059	0.489896	Wash	14	C6H10O5	D-(+)-GLUCOSAMINE	OCC1OC(O)C(N)C(O)C1O	(-NH3)	41.989	C6H10O5	Inositol	OC1C(O)C(O)C(O)C(O)C1O	(-H2O)	37.2221	C7H6N4O1	Aminophylline	O=C1C=2N=CNC2N(C(=O)N1C)C	(-H2O)	36.8423
482.405	0.488249	Wash	85	C31H51N3O1	Coprostanol	OC1CCC2(C)C(CCC3C4CCC(C(C)CCCC(C)C)C4(C)CCC32)C1	(+C4H3N3)	29.5425	C32H51N1O2	Ergosterol Acetate	O=C(OC1CCC2(C(=CC=C3C2CCC4(C)C3CCC4C(C=CC(C)C(C)C)C)C1(C)C)C)C	(+NH)	27.0994	C28H53N2O4	Vercuronium	O=C(OC1CC2CCC3C(CCC4(C)C(OC(=O)C)C(CC34)[N+]5(C)CCCCC5)C2(C)CC1N6CCCCC6)C	(-C6H5+H)	23.27
225.122	0.488137	Wash	6	C11H16N2O3	3-Aminotyrosine	O=C(O)C(N)CC1=CC=C(O)C(N)=C1	(+C2H4)	24.2799	C11H16N2O3	"1-(2,6-dimethylphenoxy)propan-2-amine"	O(c1c(cccc1C)C)CC(N)C	(+NO2-H)	23.7103	C11H16N2O3	Synephrine	OC1=CC=C(C=C1)C(O)CNC	(+C2H3NO)	23.5983
151.096	0.487329	Wash	1	C6H14O4	2-(2-(2-ethoxyethoxy)ethoxy)ethanol	O(C)CCOCCOCCOC	(-C2H4)	26.732	C6H14O4	Quebrachitol	OC1C(O)C(O)C(OC)C(O)C1O	(-CO2)	24.6015	C7H10N4	THEOBROMINE	O=C1N=C(O)C2=C(N=CN2C)N1C	(NO2 -> NH2)	24.2211
391.272	0.48622	Wash	23	C26H34N2O1	Ambiguine_C_isonitrile	[C-]#[N+]C1C2(O)c3c4c(cccc4C(C)(C)C2CCC1(C=C)C)[nH]c3C(C=C)(C)C	(+H2)	24.3721	C21H34N4O3	NCGC00385036-01_C22H34N4O4_N-Methyl-N-[(2E,4E,6E)-2,4,6-octatrienoyl]valylalanylprolinamide	O=C(C=CC=CC=CC)N(C)C(C(O)=NC(C(=O)N1CCCC1C(=N)O)C)C(C)C	(-CO)	23.4936	C23H35N1O4	3-hydroxy-C12 homoserine lactone	O=C1OCCC1N=C(O)CC(O)CCCCCCCCC	(+C7H7-H)	23.197
209.134	0.485319	Wash	5	C8H20N2O2S1	Hexylamine	NCCCCCC	(+C2H5NO2S)	26.7151	C16H16	Tanshinone Iia	O=C1C(=O)C2=C(C=CC3=C2CCCC3(C)C)C=4OC=C(C14)C	(-C3H2O3)	22.4145	C16H16	DAH-3-Keto-4-en	O=C(C=CCCC=1C=CC=CC1)CCC=2C=CC=CC2	(-C3H4O)	22.38
229.139	0.48509	Wash	3	C12H20O4	Jasmonic acid	O=C(O)CC1CCC(=O)C1CC=CCC	(+H2O)	24.4014	C11H17N2O2F1	Cyclo(proline-leucine)	O=C1N2CCCC2C(O)=NC1CC(C)C	(+F-H)	23.7	C14H16N2O1	"2-(naphthalen-1-ylmethyl)-4,5-dihydro-1H-imidazole"	N1=C(NCC1)Cc2cccc3ccccc32	(+H2O)	22.2678
397.215	0.483096	Wash	48	C23H28N2O4	Reserpiline	O=C(OC)C1=COC(C)C2CN3CCC=4C=5C=C(OC)C(OC)=CC5NC4C3CC12	(-O)	26.5421	C23H28N2O4	Isoformosanine	O=C(OC)C1=COC(C)C2CN3CCC4(C(O)=NC=5C=CC=CC54)C3CC12	(+C2H4)	25.931	C23H28N2O4	Mitragynine	O=C(OC)C(=COC)C1CC2C=3NC=4C=CC=C(OC)C4C3CCN2CC1CC	(-H2)	25.3181
315.122	0.481998	Wash	72	C18H18O5	NCGC00384668-01!(E)-1,7-bis(3,4-dihydroxyphenyl)hept-4-en-3-one	O=C(C=CCCC1=CC=C(O)C(O)=C1)CCC2=CC=C(O)C(O)=C2	(-CH2)	33.459	C18H18O5	"MLS001049137-01!(E)-1-(2,4-dimethoxyphenyl)-3-(4-methoxyphenyl)prop-2-en-1-one"	O=C(C=Cc1ccc(OC)cc1)c2ccc(OC)cc2OC	(+O)	32.826	C18H18O5	Epiafzelechin Trimethyl Ether	OC1CC=2C(OC)=CC(OC)=CC2OC1C3=CC=C(OC)C=C3	(-H2)	32.4289
180.086	0.481596	Wash	3	C6H13N1O5	Meglutol	O=C(O)CC(O)(C)CC(=O)O	(+NH3)	32.5933	C13H9N1	Ethylbeta-carboline	N=1C=CC=2C=3C=CC=CC3NC2C1CC	(-NH3)	28.5293	C6H13N1O5	D-Glucosamine-6-phosphate	O=P(O)(O)OCC1OC(O)C(N)C(O)C1O	(-HPO3)	26.0951
269.182	0.481221	Wash	18	C15H24O4	NCGC00385633-01_C15H22O4_Naphtho[1,2-c]furan-3(1H)-one, 5,5a,6,7,8,9,9a,9b-octahydro-5-hydroxy-6-(hydroxymethyl)-6,9a-dimethyl-	O=C1OCC2C1=CC(O)C3C(C)(CO)CCCC23C	(+H2)	49.1594	C15H24O4	NCGC00385912-01_C15H22O3_3-Cycloheptene-1-acetic acid, 5-methyl-alpha-methylene-4-(3-oxobutyl)-, (1R,5S)-	O=C(O)C(=C)C1CC=C(CCC(=O)C)C(C)CC1	(+H2O)	48.6661	C15H24O4	NCGC00180556-02_C15H26O4_(1S,4R,4aS,8aS)-1,2-Bis(hydroxymethyl)-5,5,8a-trimethyl-1,4,4a,5,6,7,8,8a-octahydro-1,4-naphthalenediol	OCC1=CC(O)C2C(C)(C)CCCC2(C)C1(O)CO	(-H2)	47.755
163.06	0.479074	Wash	9	C6H10O5	DL-beta-Hydroxybutyric acid	O=C(O)CC(O)C	(+C2H2O2)	36.3877	C6H10O5	D-Glucose	OCC1OC(O)C(O)C(O)C1O	(-H2O)	33.9317	C6H10O5	D-MANNOSAMINE	OCC1OC(O)C(N)C(O)C1O	(-NH3)	33.5554
171.138	0.477695	Wash	5	C10H18O2	3-hydroxy-C6-homoserine lactone	O=C1OCCC1N=C(O)CC(O)CCC	(-NO2+H)	28.2459	C10H18O2	gamma-Dodecalactone	O=C1OC(CC1)CCCCCCCC	(-C2H4)	26.8901	C10H18O2	SPI_256.2273_14.6	O1CC(OC12CCC(CC2)C(C)(C)C)CNCC	(-C5NH11)	26.6781
126.056	0.476724	Wash	12	C6H7N1O2	Nicotinic acid	O=C(O)C=1C=NC=CC1	(+H2)	30.4237	C6H7N1O2	Isonicotinic acid	O=C(O)C=1C=CN=CC1	(+H2)	30.0732	C6H7N1O2	Pyrrole-2-carboxylic acid	O=C(O)C1=CC=CN1	(+CH2)	28.9286
321.18	0.47364	Wash	3	C17H24N2O4	Enalaprilat	O=C(O)C(NC(C(=O)N1CCCC1C(=O)O)C)CCC=2C=CC=CC2	(-CO)	25.7863	C17H24N2O4	Imiprothrin	O=C(OCN1C(=O)N(CC#C)CC1=O)C2C(C=C(C)C)C2(C)C	(+H2)	25.6201	C17H24N2O4	"(E)-methyl 11-(5-carbamoyl-4-oxo-1,4-dihydropyridin-2-yl)undec-10-enoate_120104"	O=C(N)C1=CNC(C=CCCCCCCCCC(=O)OC)=CC1=O	(-CH2)	24.9733
348.181	0.472358	Wash	43	C19H25N1O5	3-Heptanone, 7-(3,4-dihydroxyphenyl)-5-hydroxy-1-(4-hydroxyphenyl)-	O=C(CCC1=CC=C(O)C=C1)CC(O)CCC2=CC=C(O)C(O)=C2	(+NH3)	62.0256	C19H25N1O5	NCGC00381393-01_C17H22O4_3,8a-Dimethyl-5-methylene-2-oxo-2,4,4a,5,6,7,8,8a,9,9a-decahydronaphtho[2,3-b]furan-8-yl acetate	O=C1OC2C(=C1C)CC3C(=C)CCC(OC(=O)C)C3(C)C2	(+C2H3NO)	61.0452	C19H25N1O5	Gibberellin A4&A7	O=C(O)C1C2C3(OC(=O)C2(C)C(O)C=C3)C4CCC5C(=C)CC14C5	(+NH3)	60.7957
176.069	0.471786	Wash	7	C10H9N1O2	4-Quinolinecarboxylic acid	O=C(O)C=1C=CN=C2C=CC=CC21	(+H2)	30.7708	C10H9N1O2	Indole-3-carbinol	OCC1=CNC=2C=CC=CC21	(+CO)	28.4836	C10H9N1O2	Indole-3-acetaldehyde	O=CCC1=CNC=2C=CC=CC21	(+O)	28.3126
365.221	0.471569	Wash	20	C23H28N2O2	Catharanthine	O=C(OC)C12C=3NC=4C=CC=CC4C3CCN5CC(C=C(CC)C51)C2	(+C2H4)	23.6566	C23H28N2O2	Tabersonine	O=C(OC)C1=C2NC=3C=CC=CC3C24CCN5CC=CC(C1)(CC)C54	(+C2H4)	23.3667	C23H28N2O2	Koumidine	OCC1C2C(=CC)CN3C(C=4NC=5C=CC=CC5C4CC31)C2	(+C4H6O)	21.9318
225.11	0.470762	Wash	5	C12H16O4	Trinexapac-ethyl	O=C1C(C(=O)CC(C(=O)OCC)C1)=C(O)C2CC2	(-CO)	26.6291	C12H16O4	(7R,8R)-7,8-dihydroxy-3,5,7-trimethyl-8H-isochromen-6-one	O=C1C(=C2C=C(OC=C2C(O)C1(O)C)C)C	(+H2)	26.5809	C12H16O4	Diethyl phthalate	O=C(OCC)C=1C=CC=CC1C(=O)OCC	(+H2)	26.5617
127.037	0.470546	Wash	11	C6H6O3	Gallic acid	O=C(O)C1=CC(O)=C(O)C(O)=C1	(-CO2)	31.3961	C6H6O3	2-Furoic acid	O=C(O)C=1OC=CC1	(+CH2)	27.52	C6H6O3	Pyrocatechol	OC=1C=CC=CC1O	(+O)	27.5124
149.058	0.469506	Wash	4	C9H8O2	Coumarin	O=C1OC=2C=CC=CC2C=C1	(+H2)	29.5707	C9H8O2	trans-4-Coumaric acid	O=C(O)C=CC1=CC=C(O)C=C1	(-O)	29.198	C9H8O2	Caffeyl alcohol	OC1=CC=C(C=CCO)C=C1O	(-H2O)	28.6137
202.214	0.46947	Wash	20	C12H27N1O1	NCGC00385670-01!N-(10-hydroxy-10-methylundecyl)acetamide	OC(=NCCCCCCCCCC(O)(C)C)C	(-C2H2O)	33.0758	C12H27N1O1	Tributylamine	N(CCCC)(CCCC)CCCC	(+O)	29.1222	C12H27N1O1	N,N-Dimethyldodecylamine N-oxide	O=N(C)(C)CCCCCCCCCCCC	(-C2H4)	28.2609
289.144	0.468822	Wash	10	C17H20O4	[1-hydroxy-1-(4-methoxyphenyl)propan-2-yl] 4-methoxybenzoate	O=C(OC(C)C(O)C1=CC=C(OC)C=C1)C2=CC=C(OC)C=C2	(-CO)	37.5717	C17H20O4	Tulipinolide	O=C1OC2C=C(C)CCC=C(C)CC(OC(=O)C)C2C1=C	(-H2)	36.9097	C17H20O4	1,7-bis(3,4-dihydroxyphenyl)heptan-3-one	O=C(CCC1=CC=C(O)C(O)=C1)CCCCC2=CC=C(O)C(O)=C2	(-C2H2O)	36.5882
315.263	0.468627	Wash	49	C22H34O1	MLS000069411-01!PREGNENOLONE ACETATE	O=C(OC1CC2=CCC3C(CCC4(C)C(C(=O)C)CCC34)C2(C)CC1)C	(-CO2)	45.0505	C17H34N2O3	Lauric isopropanolamide	OC(=NCC(O)C)CCCCCCCCCCC	(+C2H3NO)	44.6591	C22H34O1	NCGC00385162-01_C20H30O_14-Isopropylpodocarpa-8,11,13-trien-13-ol	OC1=CC=C2C(=C1C(C)C)CCC3C2(C)CCCC3(C)C	(+C2H4)	42.6031
229.086	0.467836	Wash	149	C14H12O3	Prenyletin	O=C1OC=2C=C(OCC=C(C)C)C(O)=CC2C=C1	(-H2O)	41.5517	C14H12O3	NCGC00384672-01!(E)-3-(3,4-dihydroxy-2-methoxyphenyl)-1-(4-hydroxyphenyl)prop-2-en-1-one	O=C(C=CC1=CC=C(O)C(O)=C1OC)C2=CC=C(O)C=C2	(-C2H2O2)	39.9694	C14H12O3	NCGC00385402-01!(E)-1-(4-hydroxy-2-methoxyphenyl)-3-(4-hydroxyphenyl)prop-2-en-1-one	O=C(C=CC1=CC=C(O)C=C1)C2=CC=C(O)C=C2OC	(-C2H2O)	39.7724
149.007	0.467796	Wash	3	C7H3N1O3	MLS000584985-01!	O=C1c2ccccc2C(=O)c3c(N)ccc(O)c13	(-C7H7+H)	19.6949	C9H5Cl1	4-Chlorobenzophenone	O=C(C=1C=CC=CC1)C2=CC=C(Cl)C=C2	(-C4H4O)	18.3909	C7H4N2S1	2-Aminobenzothiazole	N=C1SC=2C=CC=CC2N1	(-H2)	17.4728
331.284	0.467705	Wash	168	C19H38O4	NCGC00095546-02!2,4-dihydroxyheptadec-16-enyl acetate	O=C(OCC(O)CC(O)CCCCCCCCCCCC=C)C	(+H2)	73.6107	C19H38O4	NCGC00385126-01!1,2-dihydroxyheptadec-16-en-4-yl acetate	O=C(OC(CCCCCCCCCCCC=C)CC(O)CO)C	(+H2)	72.2119	C19H38O4	NCGC00385642-01!1,4-dihydroxyheptadec-16-en-2-yl acetate	O=C(OC(CO)CC(O)CCCCCCCCCCCC=C)C	(+H2)	71.5705
365.226	0.463408	Wash	33	C20H32N2O2S1	LTD4	O=C(O)CN=C(O)C(N)CSC(C=CC=CC=CCC=CCCCCC)C(O)CCCC(=O)O	(-C5H8O4)	22.5861	C18H36O5S1	Stearic acid	O=C(O)CCCCCCCCCCCCCCCCC	(+SO3)	21.1944	C23H28N2O2	CINCHONINE	OC(C=1C=CN=C2C=CC=CC21)C3N4CCC(C3)C(C=C)C4	(+C4H6O)	20.2596
161.094	0.460483	Wash	15	C11H12O1	Methoxyindoleacetic acid	O=C(O)CC1=CNC=2C=CC(OC)=CC21	(-NO2+H)	37.0403	C6H12N2O3	N-Alpha-Acetyl-Ornithine	O=C(O)C(N=C(O)C)CCCN	(-CH2)	35.8255	C11H12O1	TRANS-CINNAMALDEHYDE	O=CC=CC=1C=CC=CC1	(+C2H4)	35.5901
301.151	0.460297	Wash	3	C17H20N2O3	methyl 2-benzamido-3-phenylpropanoate	O=C(OC)C(N=C(O)C=1C=CC=CC1)CC=2C=CC=CC2	(+NH3)	21.3482	C17H20N2O3	MLS002153405-01!Formoterol fumarate dihydrate183814-30-4	O=CNc1cc(ccc1O)C(O)CNC(C)Cc2ccc(OC)cc2.O=C([O-])C=CC(=O)[O-].O	(-C6H8O6)	17.5835	NA	NA	NA	NA	NA
266.182	0.458601	Wash	7	C15H23N1O3	(3aR,8R,8aR,9aR)-8-hydroxy-8a-methyl-3,5-dimethylidene-3a,4,4a,6,7,8,9,9a-octahydrobenzo[f][1]benzofuran-2-one	O=C1OC2CC3(C)C(O)CCC(=C)C3CC2C1=C	(+NH3)	26.7131	C15H23N1O3	2-[(2S,4aR,8aS)-2-hydroxy-4a-methyl-8-methylidene-3,4,5,6,7,8a-hexahydro-1H-naphthalen-2-yl]prop-2-enoic acid	O=C(O)C(=C)C1(O)CCC2(C)CCCC(=C)C2C1	(+NH)	26.3246	C15H23N1O3	(3aS,5R,5aS,8aS,9aR)-5,8a-dimethyl-1-methylidene-3a,4,5,5a,6,7,9,9a-octahydroazuleno[6,7-b]furan-2,8-dione	O=C1OC2CC(C)C3CCC(=O)C3(C)CC2C1=C	(+NH3)	25.9968
249.148	0.457713	Wash	12	C15H20O3	NCGC00381360-01_C15H20O4_(9E)-11a-Hydroxy-3,6,10-trimethyl-7,8,11,11a-tetrahydrocyclodeca[b]furan-2,5(4H,6H)-dione	O=C1OC2(O)C(=C1C)CC(=O)C(C)CCC=C(C)C2	(-O)	49.0564	C15H20O3	Verrucarol	OCC12CCC(=CC2OC3CC(O)C1(C)C43OC4)C	(-H2O)	48.8435	C15H20O3	(4R)-3-methylidene-4-[(E)-3-methyl-4-(4-methyl-5-oxooxolan-2-yl)but-2-enyl]oxolan-2-one	O=C1OCC(C1=C)CC=C(C)CC2OC(=O)C(C)C2	(-O)	47.6026
767.492	0.456619	Wash	26	C42H70O12	NCGC00384729-01_C42H68O12_(1R,2R,5R,7R,10S,11S,14S,16S,19R,20R,23R,25R,28S,29S,32S,34S)-5,23-Diethyl-2,11,14,20,29,32-hexamethyl-4,13,22,31,37,38,39,40-octaoxapentacyclo[32.2.1.1~7,10~.1~16,19~.1~25,28~]tetracontane-3,12,21,30-tetrone	O=C1OC(C)CC2OC(CC2)C(C(=O)OC(CC)CC3OC(CC3)C(C(=O)OC(C)CC4OC(CC4)C(C(=O)OC(CC)CC5OC(CC5)C1C)C)C)C	(+H2)	33.5994	C42H70O12	Dinactin	O=C1OC(C)CC2OC(CC2)C(C(=O)OC(CC)CC3OC(CC3)C(C(=O)OC(CC)CC4OC(CC4)C(C(=O)OC(C)CC5OC(CC5)C1C)C)C)C	(+H2)	31.3978	C37H70N2O14	Roxithromycin	O=C1OC(CC)C(O)(C)C(O)C(C(=NOCOCCOC)C(C)CC(O)(C)C(OC2OC(C)CC(N(C)C)C2O)C(C)C(OC3OC(C)C(O)C(OC)(C)C3)C1C)C	(-C4H6O)	29.5216
293.209	0.453705	Wash	134	C18H28O3	NCGC00381144-01_C15H24O2_(4S,4aR)-4-(Hydroxymethyl)-3,4a,8,8-tetramethyl-4a,5,6,7,8,8a-hexahydro-1(4H)-naphthalenone	O=C1C=C(C)C(CO)C2(C)CCCC(C)(C)C12	(+C3H4O)	58.2874	C18H28O3	"MLS000863608-01!5-(1,2,4a,5-tetramethyl-7-oxo-3,4,8,8a-tetrahydro-2H-naphthalen-1-yl)-3-methylpentanoic acid"	O=C(O)CC(C)CCC1(C)C(C)CCC2(C(=CC(=O)CC21)C)C	(-C2H4)	58.2247	C18H28O3	Nandrolone	O=C1C=C2CCC3C(CCC4(C)C(O)CCC34)C2CC1	(+H2O)	58.1173
241.217	0.452963	Wash	2	C15H28O2	3,7-Epoxycaryophyllan-6-Ol	OC1CCC2(OC1(C)CCC3C2CC3(C)C)C	(+H2)	25.1877	C15H28O2	(4,8,8-trimethyldecahydro-1,4-methanoazulen-9-yl)methanol	OCC1C2CCC3C2C(C)(C)CCCC13C	(+H2O)	24.7611	C15H28O2	Beta-Caryophyllene Alcohol	OC12CCCC(C)(CCC3C1CC3(C)C)C2	(+H2O)	24.6711
362.211	0.451247	Wash	3	C24H27N1O2	Doxapram	O=C1N(CC)CC(CCN2CCOCC2)C1(C=3C=CC=CC3)C=4C=CC=CC4	(-NH3)	25.3319	C24H27N1O2	"MLS000876952-01!3,8-dimethyl-3-(4-methylpent-3-enyl)-11H-pyrano[3,2-a]carbazol-9-ol"	Oc1cc2[nH]c3c4C=CC(Oc4ccc3c2cc1C)(C)CCC=C(C)C	(+CH2)	25.2232	C24H27N1O2	"MLS000863643-01!3,5-dimethyl-3-(4-methylpent-3-enyl)-11H-pyrano[3,2-a]carbazol-9-ol"	Oc1ccc2c(c1)[nH]c3c4C=CC(Oc4c(cc23)C)(C)CCC=C(C)C	(+CH2)	25.2096
499.367	0.44802	Wash	58	C28H50O7	Sorbitane Monooleate - Polysorbate 20 in-source fragment	O=C(OCC(O)C1OCC(O)C1O)CCCCCCCC=CCCCCCCCC	(+C4H6O)	24.01	C28H50O7	Sorbitane Monostearate - Polysorbate 60 in-source fragment	O=C(OCC(O)C1OCC(O)C1O)CCCCCCCCCCCCCCCCC	(+C4H4O)	23.5663	C29H46N4O3	NCGC00380898-01!(2E,4E,14E)-13-hydroperoxy-1-piperidin-1-ylicosa-2,4,14-trien-1-one	O=C(C=CC=CCCCCCCCC(OO)C=CCCCCC)N1CCCCC1	(+C4H3N3)	23.5034
279.195	0.446359	Wash	3	C17H26O3	shogaol	O=C(C=CCCCCC)CCC1=CC=C(O)C(OC)=C1	(+H2)	25.8865	C17H26O3	4-hydroxy-5-[2-[(E)-3-hydroxyprop-1-enyl]-4-methylphenyl]-3-methylhexan-2-one	O=C(C)C(C)C(O)C(C1=CC=C(C=C1C=CCO)C)C	(+H2)	25.7669	C17H26O3	Zeranol	O=C1OC(C)CCCC(O)CCCCCC=2C=C(O)C=C(O)C12	(-CO2)	25.151
568.494	0.446293	Wash	62	C32H63N4O4	Triethylgallamine	O(C1=CC=CC(OCC[N+](CC)(CC)CC)=C1OCC[N+](CC)(CC)CC)CC[N+](CC)(CC)CC	(+C2H3NO)	29.8531	C34H66N1O3P1	Phosphatidylethanolamine 17:0-18:2	O=C(OCC(OC(=O)CCC=CCC=CCCCCCCCCCC)COP(=O)(O)OCCN)CCCCCCCCCCCCCCCC	(-C6H10O5)	12.8095	NA	NA	NA	NA	NA
139.109	0.444361	Wash	18	C9H14O1	Frequentin	O=CC1C(=O)C(O)C(O)CC1C=CC=CCCC	(-C5H6O3)	36.5722	C9H14O1	NCGC00169882-02_C14H20O4_(8aR,12S,12aR)-12-Hydroxy-4-methyl-4,5,6,7,8,8a,12,12a-octahydro-2H-3-benzoxecine-2,9(1H)-dione	O=C1OC(C)CCCCC2C(=O)C=CC(O)C2C1	(-C5H6O3)	36.192	C9H14O1	Loliolide	O=C1OC2(C(=C1)C(C)(C)CC(O)C2)C	(-C2H2O2)	36.0862
255.233	0.442726	Wash	3	C16H30O2	Myristoyl Ethanolamide	OC(=NCCO)CCCCCCCCCCCCC	(-NH3)	26.5363	C16H30O2	Palmitic Acid	O=C(O)CCCCCCCCCCCCCCC	(-H2)	25.165	C16H30O2	methyl palmitoleate	O=C(OC)CCCCCCCC=CCCCCCC	(-CH2)	24.8621
432.195	0.442279	Wash	94	C25H26N5Cl1	Hapalindole A	[C-]#[N+]C1C2c3c[nH]c4cccc(c43)C(C)(C)C2CC(Cl)C1(C=C)C	(+C4H3N3)	34.9326	C22H29N3O4S1	Gardnerine	OCC1C2C(=CC)CN3C(C=4NC=5C=C(OC)C=CC5C4CC31)C2	(+C2H5NO2S)	31.6391	C22H29N3O4S1	Quinidine	OC(C=1C=CN=C2C=CC(OC)=CC21)C3N4CCC(C3)C(C=C)C4	(+C2H5NO2S)	30.9715
457.272	0.441251	Wash	37	C24H40O8	(2R,3S,4S,5S,6R)-2-[[7-hydroxy-4-[(Z)-5-hydroxy-3-methylpent-3-enyl]-4a,8,8-trimethyl-3-methylidene-2,4,5,6,7,8a-hexahydro-1H-naphthalen-2-yl]oxy]-6-(hydroxymethyl)oxane-3,4,5-triol	OCC=C(C)CCC1C(=C)C(OC2OC(CO)C(O)C(O)C2O)CC3C(C)(C)C(O)CCC13C	(-C2H4)	62.6226	C24H40O8	[(1R)-1-[(2S,4aR,4bS,7S,8aS)-7-hydroxy-2,4b,8,8-tetramethyl-4,4a,5,6,7,8a,9,10-octahydro-3H-phenanthren-2-yl]-2-[(2R,3R,4S,5R,6R)-3,4,5-trihydroxy-6-(hydroxymethyl)oxan-2-yl]oxyethyl] acetate	O=C(OC(COC1OC(CO)C(O)C(O)C1O)C2(C=C3CCC4C(C)(C)C(O)CCC4(C)C3CC2)C)C	(-C4H6O)	60.4395	C24H40O8	(2R,3S,4S,5R,6R)-2-(hydroxymethyl)-6-[4-(4-hydroxy-2,6,6-trimethylcyclohexen-1-yl)butan-2-yloxy]oxane-3,4,5-triol	OCC1OC(OC(C)CCC2=C(C)CC(O)CC2(C)C)C(O)C(O)C1O	(+C5H6O)	58.9599
231.137	0.440647	Wash	18	C15H18O2	NCGC00380081-01!3-(hydroxymethyl)-2-methyl-6-[(E)-pent-3-enyl]-2,3-dihydro-1-benzofuran-4-ol	OC=1C=C(C=C2OC(C)C(C12)CO)CCC=CC	(-H2O)	49.1031	C15H18O2	2-[[(2R,3S)-2-(3,4-dihydroxyphenyl)-3,5-dihydroxy-3,4-dihydro-2H-chromen-7-yl]oxy]oxane-3,4,5-triol	O=C1OC2CC(C(=CCC2C1=C)CCC(=O)C)C	(-H2O)	45.3155	C15H18O2	Atractylenolide III	O=C1OC2(O)C(=C1C)CC3C(=C)CCCC3(C)C2	(-H2O)	45.0907
123.064	0.438701	Wash	9	C4H10O4	3-Hydroxybutyric acid	O=C(O)CC(O)C	(+H2O)	30.6466	C5H6N4	Xanthine	OC=1N=C(O)C=2N=CNC2N1	(NO2 -> NH2)	26.3416	C4H10O4	Xylose	O=CC(O)C(O)C(O)CO	(-CO)	25.9444
331.263	0.435217	Wash	118	C22H34O2	NCGC00385046-01_C20H30O2_Pimara-9(11),15-dien-18-oic acid	O=C(O)C1(C)CCCC2(C3=CCC(C=C)(C)CC3CCC12)C	(+C2H4)	73.7113	C22H34O2	NCGC00168472-03_C20H30O2_(5xi,9xi,13alpha)-Pimara-7,15-dien-18-oic acid	O=C(O)C1(C)CCCC2(C)C3C(=CCC12)CC(C=C)(C)CC3	(+C2H4)	71.5672	C22H34O2	MLS001146901-01!21-ACETOXYPREGNENOLONE	O=C(OCC(=O)C1CCC2C3CC=C4CC(O)CCC4(C)C3CCC12C)C	(-CO2)	70.3964
303.252	0.434708	Wash	17	C17H34O4	NCGC00178646-02!2,4-dihydroxyheptadecyl acetate	O=C(OCC(O)CC(O)CCCCCCCCCCCCC)C	(-C2H4)	37.4488	C17H34O4	Roccellic Acid	O=C(O)C(C)C(C(=O)O)CCCCCCCCCCCC	(+H2)	35.9626	C17H34O4	NCGC00381375-01!(6E)-heptadeca-6,16-diene-1,2,4-triol	OCC(O)CC(O)CC=CCCCCCCCCC=C	(+H2O)	35.4697
301.215	0.433134	Wash	14	C20H28O2	Eicosanoids_EPA_C20H30O2	O=C(O)CCCC=CCC=CCC=CCC=CCC=CCC	(-H2)	39.7611	C20H28O2	delta9-Tetrahydrocannabinol	OC=1C=C(C=C2OC(C)(C)C3CCC(=CC3C12)C)CCCCC	(-CH2)	39.4787	C20H28O2	Norethindrone	O=C1C=C2CCC3C(CCC4(C)C3CCC4(O)C#C)C2CC1	(+H2)	38.9565
593.442	0.43147	Wash	12	C35H60O7	NCGC00347820-02!5-[[17-(5,6-dihydroxy-6-methylheptan-2-yl)-3,12-dihydroxy-4,4,10,13,14-pentamethyl-2,3,5,6,7,11,12,15,16,17-decahydro-1H-cyclopenta[a]phenanthren-2-yl]oxy]-3-hydroxy-3-methyl-5-oxopentanoic acid	O=C(O)CC(O)(C)CC(=O)OC1CC2(C3=C(CCC2C(C)(C)C1O)C4(C)CCC(C(C)CCC(O)C(O)(C)C)C4(C)C(O)C3)C	(-CO2)	23.4842	C35H60O7	alpha-TOCHOPHEROL	OC=1C(=C(C=2OC(C)(CCC2C1C)CCCC(C)CCCC(C)CCCC(C)C)C)C	(+C6H10O5)	21.4484	C35H60O7	Stigmastanol	OC1CCC2(C)C(CCC3C4CCC(C(C)CCC(CC)C(C)C)C4(C)CCC32)C1	(+C6H8O6)	21.3082
195.138	0.428556	Wash	14	C12H18O2	NCGC00384951-01!2-(6-hydroxy-6-methylheptyl)-2H-furan-5-one	O=C1OC(C=C1)CCCCCC(O)(C)C	(-H2O)	52.3388	C12H18O2	NCGC00179809-02_C15H22O3_2H-Cyclohepta[b]furan-2-one, 3,3a,4,7,8,8a-hexahydro-6-(3-hydroxybutyl)-7-methyl-3-methylene-	O=C1OC2CC(C(=CCC2C1=C)CCC(O)C)C	(-C3H4O)	50.2783	C12H18O2	NCGC00384653-01_C15H22O3_2-[(1S,2S,4aR,8aS)-1-Hydroxy-4a-methyl-8-methylenedecahydro-2-naphthalenyl]acrylic acid	O=C(O)C(=C)C1CCC2(C)CCCC(=C)C2C1O	(-C3H4O)	50.2518
217.141	0.425736	Wash	83	C11H20O4	(2S)-2-((1S)-1-Hydroxypentyl)-4-methoxy-2,3-dihydropyran-6-one	O=C1OC(CC(OC)=C1)C(O)CCCC	(+H2)	63.1289	C11H20O4	(4S,5Z,6S)-4-(2-methoxy-2-oxoethyl)-5-[2-[(E)-3-phenylprop-2-enoyl]oxyethylidene]-6-[(2S,3R,4S,5S,6R)-3,4,5-trihydroxy-6-(hydroxymethyl)oxan-2-yl]oxy-4H-pyran-3-carboxylic acid	O=C(O)C(C)C1OC(CC1)CC(O)C	(+CH2)	59.9855	C11H20O4	NCGC00380846-01![5-hydroxy-3-(hydroxymethyl)-2-oxo-6-propan-2-ylcyclohex-3-en-1-yl] 3-methylbutanoate	O=C(OC1C(=O)C(=CC(O)C1C(C)C)CO)CC(C)C	(-C4H4O)	57.5535
317.205	0.424486	Wash	1	C20H28O3	dehydroabietic acid	O=C(O)C1(C)CCCC2(C3=CC=C(C=C3CCC12)C(C)C)C	(+O)	25.659	C20H28O3	(E)-5-(1,2,4a,5-tetramethyl-7-oxo-3,4,8,8a-tetrahydro-2H-naphthalen-1-yl)-3-methylpent-2-enoic acid	O=C(O)C=C(C)CCC1(C)C(C)CCC2(C(=CC(=O)CC21)C)C	(-H2)	20.1562	C20H28O3	(E)-5-[(1S,8aS)-5,5,8a-trimethyl-2-methylidene-3,4,4a,6,7,8-hexahydro-1H-naphthalen-1-yl]-3-(hydroxymethyl)-2-oxopent-3-enoic acid	O=C(O)C(=O)C(=CCC1C(=C)CCC2C(C)(C)CCCC12C)CO	(-H2O)	19.6922
291.268	0.424099	Wash	16	C20H34O1	2-(3-Hydroxycyclohexyl)-5-(2-methyl-2-octanyl)phenol	OC1=CC(=CC=C1C2CCCC(O)C2)C(C)(C)CCCCCC	(-CO)	42.7262	C20H34O1	Urushiol II	OC1=CC=CC(=C1O)CCCCCCCC=CCCCCCC	(-CO)	41.478	C20H34O1	3-[(Z)-heptadec-10-enyl]benzene-1,2-diol	OC1=CC=CC(=C1O)CCCCCCCCCC=CCCCCCC	(-C3H4O)	41.3919
325.27	0.423954	Wash	83	C20H36O3	NCGC00169469-03_C20H34O3_1-Naphthalenecarboxylic acid, decahydro-5-(5-hydroxy-3-methylpentyl)-1,4a-dimethyl-6-methylene-, (1R,4aS,5R,8aS)-	O=C(O)C1(C)CCCC2(C)C(C(=C)CCC12)CCC(C)CCO	(+H2)	66.1062	C20H36O3	Sclareol	OC(C=C)(C)CCC1C(O)(C)CCC2C(C)(C)CCCC12C	(+O)	64.7678	C20H36O3	Deoxycholic Acid	O=C(O)CCC(C)C1CCC2C3CCC4CC(O)CCC4(C)C3CC(O)C12C	(-C4H4O)	63.792
327.202	0.423863	Wash	2	C20H26N2O2	Roquefortine A	O=C(OC1C2C=3C=CC=C4NC=C(C43)CC2N(C)CC1C)C	(+C2H4)	23.849	C20H26N2O2	Rauwolscine	O=C(OC)C1C(O)CCC2CN3CCC=4C=5C=CC=CC5NC4C3CC12	(-CO)	21.7763	C20H26N2O2	19S-Methoxytubotaiwine	O=C(OC)C1=C2NC=3C=CC=CC3C24CCN5CCC1C(C(OC)C)C54	(-CO)	21.7088
483.373	0.421746	Wash	28	C27H50N2O5	Oleoyl-L-Carnitine	O=C([O-])CC(OC(=O)CCCCCCCC=CCCCCCCCC)C[N+](C)(C)C	(+C2H3NO)	30.2194	C30H49O1F3	gamma-sitosterol	OC1CC2=CCC3C(CCC4(C)C(CCC34)C(C)CCC(CC)C(C)C)C2(C)CC1	(+CF3-H)	27.726	C23H50N2O8	Enniatin B	O=C1OC(C(=O)N(C)C(C(=O)OC(C(=O)N(C)C(C(=O)OC(C(=O)N(C)C1C(C)C)C(C)C)C(C)C)C(C)C)C(C)C)C(C)C	(-C10H7NO)	15.8443
299.214	0.421651	Wash	12	C18H31O1Cl1	MLS000863279-01!	Cl.OC(COc1ccc(cc1)CCOCC2CC2)CNC(C)C	(-NO2+H)	26.6143	C19H26N2O1	hydroquinidine	OC(C=1C=CN=C2C=CC(OC)=CC21)C3N4CCC(C3)C(C4)CC	(-CO)	26.5385	C19H26N2O1	Mitragynine	O=C(OC)C(=COC)C1CC2C=3NC=4C=CC=C(OC)C4C3CCN2CC1CC	(-C4H4O3)	26.3831
343.224	0.419819	Wash	44	C22H30O3	NCGC00169961-02!4-hydroxy-3-[(2E,6E)-4-hydroxy-3,7,11-trimethyldodeca-2,6,10-trienyl]benzoic acid	O=C(O)C1=CC=C(O)C(=C1)CC=C(C)C(O)CC=C(C)CCC=C(C)C	(-O)	48.0382	C22H30O3	NCGC00384872-01!4-[4-(3,4-dimethoxyphenyl)-2,3-dimethylbutyl]-1,2-dimethoxybenzene	O(C1=CC=C(C=C1OC)CC(C)C(C)CC2=CC=C(OC)C(OC)=C2)C	(-O)	45.8491	C22H30O3	1,4a-dimethyl-9-oxo-7-propan-2-yl-3,4,10,10a-tetrahydro-2H-phenanthrene-1-carboxylic acid	O=C(O)C1(C)CCCC2(C3=CC=C(C=C3C(=O)CC12)C(C)C)C	(+C2H4)	44.6844
256.229	0.417435	Wash	3	C15H29N1O2	SPI_270.2429_14.9	O1CC(OC12CCC(CC2)C(C)(C)C)CNCCC	(-CH2)	28.1623	C15H29N1O2	tBuO-val-hexanoate (tert-butyl hexanoylvalinate)	O=C(OC(C)(C)C)C(N=C(O)CCCCC)C(C)C	(-O)	26.5294	C15H29N1O2	(2S,6R,8aS)-6-(2-hydroxypropan-2-yl)-8a-methyl-4-methylidene-1,2,3,4a,5,6,7,8-octahydronaphthalen-2-ol	OC1CC(=C)C2CC(CCC2(C)C1)C(O)(C)C	(+NH3)	26.0561
240.148	0.417173	Wash	14	C15H17N3	Cyprodinil	N=1C(=NC(=CC1C)C2CC2)NC=3C=CC=CC3	(+CH2)	32.5717	C15H17N3	Anabasamine	N1=CC=CC(=C1)C=2N=CC(=CC2)C3N(C)CCCC3	(-CH2)	29.591	C15H17N3	p-(Dimethylamino)azobenzene [methyl yellow]	N(=NC1=CC=C(C=C1)N(C)C)C=2C=CC=CC2	(+CH2)	29.4726
386.161	0.416118	Wash	51	C21H23N1O6	Curcumin	O=C(C=CC1=CC=C(O)C(OC)=C1)CC(=O)C=CC2=CC=C(O)C(OC)=C2	(+NH3)	34.2326	C21H23N1O6	5,7-dihydroxy-2-(4-hydroxy-3-methoxyphenyl)-6-(3-methylbut-2-enyl)-2,3-dihydrochromen-4-one	O=C1C2=C(O)C(=C(O)C=C2OC(C3=CC=C(O)C(OC)=C3)C1)CC=C(C)C	(+NH)	32.2219	C21H23N1O6	Colchicine	O=C1C=C2C(=CC=C1OC)C3=C(OC)C(OC)=C(OC)C=C3CCC2N=C(O)C	(-CH2)	31.5762
425.378	0.415598	Wash	17	C30H48O1	NCGC00385747-01!	OC(C(=C)C)CCC(C)C1CCC2(C)C3CCC4C(C)(C)C(O)CCC54CC35CCC12C	(-H2O)	48.2572	C30H48O1	3-Epilupeol	OC1CCC2(C)C(CCC3(C)C2CCC4C5C(C(=C)C)CCC5(C)CCC43C)C1(C)C	(-H2)	45.4717	C30H48O1	NCGC00168803-04_C30H50O2_Lup-20(29)-ene-3,28-diol, (3beta)-	OCC12CCC(C(=C)C)C2C3CCC4C5(C)CCC(O)C(C)(C)C5CCC4(C)C3(C)CC1	(-H2O)	43.7531
151.111	0.414504	Wash	1	C10H14O1	Estragole	O(C1=CC=C(C=C1)CC=C)C	(+H2)	26.3301	C10H14O1	Ephedrine	OC(C=1C=CC=CC1)C(NC)C	(-NH)	26.1805	C10H14O1	Chrysanthemic Acid	O=C(O)C1C(C=C(C)C)C1(C)C	(-H2O)	26.1471
702.441	0.412511	Wash	23	C36H63N1O12	OLEANDOMYCIN	O=C1OC(C)C(C)C(O)C(C(=O)C2(OC2)CC(C)C(OC3OC(C)CC(N(C)C)C3O)C(C)C(OC4OC(C)C(O)C(OC)C4)C1C)C	(+CH2)	27.9594	C36H63N1O12	3,4,5-trihydroxy-6-(hydroxymethyl)oxan-2-yl 4,6-dihydroxy-7,12,16-trimethyl-15-(4,5,6-trihydroxy-6-methylheptan-2-yl)pentacyclo[9.7.0.0Â¹,Â³.0Â³,â¸.0Â¹Â²,Â¹â¶]octadecane-7-carboxylate	O=C(OC1OC(CO)C(O)C(O)C1O)C2(C)C(O)CC(O)C34CC54CCC6(C)C(CCC6(C)C5CCC23)C(C)CC(O)C(O)C(O)(C)C	(+NH3)	26.9516	C37H59N5O8	Dereplicator Identification - Citrusin_VI_Citrusin_VI	O=C1NCC(=O)NC(C(=O)NC(C(=O)NC(C(=O)N2CCCC2C(=O)N3CCCC3C(=O)NC(C(=O)NC1)Cc4ccccc4)CC(C)C)CC(C)C)CC(C)C	(-C4H3N3)	22.0862
173.078	0.412049	Wash	3	C8H12O4	Suberic acid	O=C(O)CCCCCCC(=O)O	(-H2)	24.2426	C8H12O4	4,5-dihydroxy-3-propylcyclopent-2-en-1-one	O=C1C=C(CCC)C(O)C1O	(+O)	22.6218	C8H12O4	2,6-Dihydroxy-4-Methoxytoluene	OC=1C=C(OC)C=C(O)C1C	(+H2O)	22.5325
760.631	0.410344	Wash	17	C42H86N3O6P1	Sphingomyelin d18:1-C19:0	O=P([O-])(OCC[N+](C)(C)C)OCC(N=C(O)CCCCCCCCCCCCCCCCCC)C(O)C=CCCCCCCCCCCCCC	(+NH)	26.5138	C43H86N1O7P1	Phosphatidylethanolamine alkyl 18:0-20:0	O=C(OC(COCCCCCCCCCCCCCCCCCC)COP(=O)(O)OCCN)CCCCCCCCCCCCCCCCCCC	(-H2)	17.6337	C43H86N1O7P1	Phosphatidylethanolamine alkyl 18:1-20:1	O=C(OC(COCCCC=CCCCCCCCCCCCCC)COP(=O)(O)OCCN)CCC=CCCCCCCCCCCCCCCC	(+H2)	16.4734
256.233	0.406334	Wash	2	C15H29N1O2	N-lauroylsarcosine	O=C(O)CN(C(=O)CCCCCCCCCCC)C	(-O)	20.8379	C15H29N1O2	3-hydroxy-C12 homoserine lactone	O=C1OCCC1N=C(O)CC(O)CCCCCCCCC	(-CO2)	18.0451	C16H32O2	3-[(Z)-heptadec-10-enyl]benzene-1,2-diol	OC1=CC=CC(=C1O)CCCCCCCCCC=CCCCCCC	(-C7H7+H)	16.3482
193.09	0.406264	Wash	9	C11H12O3	BUTYL PARABEN	O=C(OCCCC)C1=CC=C(O)C=C1	(-H2)	30.0292	C11H12O3	3-Methoxycinnamic acid	O=C(O)C=CC=1C=CC=C(OC)C1	(+CH2)	29.1398	C11H12O3	Juarezic Acid	O=C(O)C=CC=CC=1C=CC=CC1	(+H2O)	29.1147
416.353	0.405758	Wash	145	C27H45N1O2	SOLASODINE	OC1CC2=CCC3C(CCC4(C)C3CC5OC6(NCC(C)CC6)C(C)C54)C2(C)CC1	(+H2)	75.3495	C27H45N1O2	Petiline	O=C1CC2C3CCC(C(C4=NCC(C)CC4)C)C3(C)CCC2C5(C)CCC(O)CC15	(+H2)	73.2832	C27H45N1O2	7-Oxocholesterol	O=C1C=C2CC(O)CCC2(C)C3CCC4(C)C(CCC4C13)C(C)CCCC(C)C	(+NH)	72.2769
313.208	0.404618	Wash	4	C20H25N2F1	MMV676270	FC1=CC=CC(=C1)COC2=CC=C(C=C2)C3N(CCCC3)C(C(=N)O)C	(-CO2)	24.3145	C16H28N2O4	Oseltamivir acid	O=C(O)C1=CC(OC(CC)CC)C(N=C(O)C)C(N)C1	(+C2H4)	21.4574	C21H28O2	Progesterone	O=C1C=C2CCC3C(CCC4(C)C(C(=O)C)CCC34)C2(C)CC1	(-H2)	20.4132
279.171	0.403452	Wash	16	C15H22N2O3	Dropropizine	OCC(O)CN1CCN(C=2C=CC=CC2)CC1	(+C2H2O)	34.8711	C15H22N2O3	gamma-Undecalactone	O=C1OC(CC1)CCCCCCC	(+C4H2N2O)	34.2507	C15H22N2O3	gamma-Decalactone	O=C1OC(CC1)CCCCCC	(+C5H4N2O)	34.1412
149.094	0.403164	Wash	2	C10H12O1	Phenylacetaldehyde	O=CCC=1C=CC=CC1	(+C2H4)	26.9354	C10H12O1	Hordenine	OC1=CC=C(C=C1)CCN(C)C	(-NH3)	26.6883	C5H12N2O3	delta-Hydroxylysine	O=C(O)C(N)CCC(O)CN	(+H2)	26.5488
171.136	0.402918	Wash	2	C10H18O2	Chrysanthemyl Alcohol	OCC1C(C=C(C)C)C1(C)C	(+O)	24.4433	C10H18O2	Linalool (+)	OC(C=C)(C)CCC=C(C)C	(+O)	24.3035	C10H18O2	Chrysanthemic Acid	O=C(O)C1C(C=C(C)C)C1(C)C	(+H2)	24.2541
135.043	0.400632	Wash	8	C8H6O2	o-Anisic acid	O=C(O)C=1C=CC=CC1OC	(-H2O)	31.9872	C8H6O2	6,7-Dihydroxycoumarin	O=C1OC=2C=C(O)C(O)=CC2C=C1	(-CO2)	31.6678	C8H6O2	Paracetamol	OC1=CC=C(N=C(O)C)C=C1	(-NH3)	30.4725
684.21	0.398607	Wash	25	C30H37N1O17	[(2S,3R,4R,5R,6S)-2-[[(1aS,1bS,2S,5aR,6S,6aS)-1a-(hydroxymethyl)-2-[(2S,3R,4S,5S,6R)-3,4,5-trihydroxy-6-(hydroxymethyl)oxan-2-yl]oxy-2,5a,6,6a-tetrahydro-1bH-oxireno[5,6]cyclopenta[1,3-c]pyran-6-yl]oxy]-4,5-dihydroxy-6-methyloxan-3-yl] (E)-3-phenylprop-2-enoate	O=C(OC1C(O)C(O)C(OC1OC2C3OC3(CO)C4C(OC=CC24)OC5OC(CO)C(O)C(O)C5O)C)C=CC=6C=CC=CC6	(+NO2-H)	24.0853	C30H37N1O17	NCGC00384589-01![(2R,3R,4S,5R,6R)-6-[2-(3,4-dihydroxyphenyl)ethoxy]-3,5-dihydroxy-4-[(2S,3R,4R,5R,6S)-3,4,5-trihydroxy-6-methyloxan-2-yl]oxyoxan-2-yl]methyl (E)-3-(4-hydroxy-3-methoxyphenyl)prop-2-enoate	O=C(OCC1OC(OCCC2=CC=C(O)C(O)=C2)C(O)C(OC3OC(C)C(O)C(O)C3O)C1O)C=CC4=CC=C(O)C(OC)=C4	(+NO2-H)	23.9506	C29H39N3O12P2	MLS001140787-01!(2S)-2-[[(2R)-2-[[1-[(2-methylpropan-2-yl)oxycarbonyl]-4-phenylpiperidine-4-carbonyl]amino]propanoyl]amino]-3-phenylpropanoic acid	O=C(OC(C)(C)C)N1CCC(C(=O)NC(C(=O)NC(C(=O)O)Cc2ccccc2)C)(c3ccccc3)CC1	(+H2P2O6)	23.7545
479.298	0.396473	Wash	98	C27H42O7	Tonantzitlolone A	O=C(OC1C(C)CC2OC1(O)C(O)C3(OC(CC3)C(C=CC(C2=O)C)(C)C)C)C=C(C)CC	(+CH2)	47.1006	C27H42O7	3Beta-Hydroxy-23,24-Bisnorchol-5-Enic Acid	O=C(O)C(C)C1CCC2C3CC=C4CC(O)CCC4(C)C3CCC12C	(+C5H8O4)	46.5454	C27H42O7	Tonantzitlolone B	O=C(OC1C(C)CC2OC1(O)C(O)C3(OC(CC3)C(C=CC(C2=O)C)(C)C)C)C=C(C)C(OC(=O)C)C	(-CO2)	46.0198
211.107	0.396369	Wash	2	C15H14O1	Ketoprofen	O=C(O)C(C=1C=CC=C(C1)C(=O)C=2C=CC=CC2)C	(-CO2)	27.5885	C10H14N2O3	Proline-hydroxyproline	O=C(O)C1N(C(=O)C2NCCC2)CC(O)C1	(-H2O)	24.4036	C15H14O1	Nabumetone	O=C(C)CCC1=CC=C2C=C(OC)C=CC2=C1	(-H2O)	20.4533
278.119	0.396367	Wash	31	C12H22O5S1	DEHYDROEPIANDROSTERONE SULFATE	O=C1CCC2C3CC=C4CC(OS(=O)(=O)O)CCC4(C)C3CCC12C	(-C7H7+H)	48.184	C11H19N1O7	Citric acid	O=C(O)CC(O)(C(=O)O)CC(=O)O	(+C5NH11)	43.8657	C15H18O5	(2S)-8-[(E)-3-hydroxy-3-methylbut-1-enyl]-5,7-dimethoxy-2-phenyl-2,3-dihydrochromen-4-one	O=C1C=2C(OC)=CC(OC)=C(C=CC(O)(C)C)C2OC(C=3C=CC=CC3)C1	(-C7H7+H)	42.3386
247.168	0.396105	Wash	17	C16H22O2	NCGC00380144-01_C20H28O3_(8E)-14-Hydroxy-5,9,12,13-tetramethyl-16-methylene-4-oxatricyclo[10.3.1.0~3,5~]hexadeca-1(15),8-dien-2-one	O=C1C2=CC(O)C(C)C(C2=C)(C)CCC(=CCCC3(OC13)C)C	(-C4H6O)	47.5026	C16H22O2	Traversianal	O=CC1=CCC2C(C(=C)C)CCC2(C)CC3C(C)CC(=O)C13O	(-C4H6O)	46.6561	C16H22O2	9-hydroxy-1,4a-dimethyl-7-propan-2-yl-2,3,4,9,10,10a-hexahydrophenanthrene-1-carboxylic acid	O=C(O)C1(C)CCCC2(C3=CC=C(C=C3C(O)CC12)C(C)C)C	(-C4H6O)	45.6768
163.11	0.395207	Wash	4	C11H14O1	MEX_180.1383_11.9	O(C=1C(=CC=CC1C)C)CC(N)C	(-NH3)	29.3393	C11H14O1	ANETHOLE	O(C1=CC=C(C=C1)C=CC)C	(+CH2)	27.8637	C11H14O1	MLS001065600-01!	O(c1ccc(cc1OC)CC=C)C	(-O)	27.3001
331.248	0.394348	Wash	66	C18H34O5	8-[2-(3,4-dihydroxy-2,5-dimethoxyoxolan-3-yl)ethyl]-4a,7,8-trimethylspiro[2,3,5,6,7,8a-hexahydro-1H-naphthalene-4,2'-oxirane]-2,3-diol	OC1CC2C(C)(CCC3(O)C(OC)OC(OC)C3O)C(C)CCC2(C)C4(OC4)C1O	(-C4H4O3)	66.659	C18H34O5	(2R,3S,4S,5R,6R)-2-(hydroxymethyl)-6-[4-(4-hydroxy-2,6,6-trimethylcyclohexen-1-yl)butan-2-yloxy]oxane-3,4,5-triol	OCC1OC(OC(C)CCC2=C(C)CC(O)CC2(C)C)C(O)C(O)C1O	(-CO2)	66.0758	C18H34O5	NCGC00381153-01![4,5-dihydroxy-3,4-bis(hydroxymethyl)-4a,8,8-trimethyl-5,6,7,8a-tetrahydro-1H-naphthalen-1-yl] octanoate	O=C(OC1C=C(CO)C(O)(CO)C2(C)C(O)CCC(C)(C)C12)CCCCCCC	(-C5H6O)	56.3335
155.08	0.393242	Wash	5	C7H10N2O2	Glycyl-L-proline	O=C(O)C1N(C(=O)CN)CCC1	(-H2O)	28.0303	C7H10N2O2	TRIGONELLINE	O=C([O-])C1=CC=C[N+](=C1)C	(+NH3)	27.3588	C7H10N2O2	m-Aminobenzoic acid	O=C(O)C=1C=CC=C(N)C1	(+NH3)	25.6414
178.159	0.391129	Wash	9	C12H19N1	DEP_150.1278_9.6	C=1C=CC(=CC1)CC(NC)C	(+C2H4)	30.3256	C12H19N1	Benzyldiethylamine	C=1C=CC(=CC1)CN(CC)CC	(+CH2)	30.1239	C12H19N1	Memantine	NC12CC3CC(C)(C1)CC(C)(C3)C2	(-H2)	29.5044
243.098	0.388002	Wash	14	C15H14O3	Oxybenzone	O=C(C=1C=CC=CC1)C2=CC=C(OC)C=C2O	(+CH2)	32.9424	C15H14O3	batatasin III	OC1=CC=CC(=C1)CCC=2C=C(O)C=C(OC)C2	(-H2)	31.5434	C15H14O3	3-Phenoxybenzoic acid	O=C(O)C=1C=CC=C(OC=2C=CC=CC2)C1	(+C2H4)	29.704
289.213	0.387213	Wash	11	C19H28O2	NCGC00169565-02_C20H30O2_(5xi,9xi,10alpha)-Kaur-16-en-18-oic acid	O=C(O)C1(C)CCCC2(C)C1CCC34CC(=C)C(CCC32)C4	(-CH2)	36.3535	C19H28O2	NCGC00380333-01_C20H30O2_1-Phenanthrenecarboxylic acid, 7-ethenyl-1,2,3,4,4a,4b,5,6,7,9,10,10a-dodecahydro-1,4a,7-trimethyl-, (1S,4aR,10aR)-	O=C(O)C1(C)CCCC2(C)C3C(=CC(C=C)(C)CC3)CCC12	(-CH2)	34.7322	C19H28O2	Abietic acid	O=C(O)C1(C)CCCC2(C)C3C(C=C(CC3)C(C)C)=CCC12	(-CH2)	34.6697
179.062	0.387058	Wash	5	C7H6N4O2	THEOBROMINE	O=C1N=C(O)C2=C(N=CN2C)N1C	(-H2)	28.9586	C7H6N4O2	Theophylline	O=C1C=2N=CNC2N(C(=O)N1C)C	(-H2)	25.4114	C9H10N2S1	Pyrantel	N1=C(C=CC=2SC=CC2)N(C)CCC1	(-C2H4)	25.1753
231.181	0.386642	Wash	3	C10H22N4O2	SDMA	O=C(O)C(N)CCCNC(=NC)NC	(+C2H4)	25.6955	C10H22N4O2	Asymmetric dimethylarginine	O=C(O)C(N)CCCNC(=N)N(C)C	(+C2H4)	25.5571	C10H22N4O2	N,N-Dimethylarginine	O=C(O)C(N(C)C)CCCNC(=N)N	(+C2H4)	24.8792
303.198	0.386405	Wash	13	C19H26O3	3,9-dicyclohex-3-enyl-2,4,8,10-tetraoxaspiro[5.5]undecane	O1CC2(COC1C3CC=CCC3)COC(OC2)C4CC=CCC4	(-H2O)	35.85	C19H26O3	Cafestol	OCC1(O)CC23CCC4C=5C=COC5CCC4(C)C3CCC1C2	(-CH2)	35.0557	C19H26O3	NCGC00380535-01_C20H28O3_12-Oxopimara-9(11),15-dien-18-oic acid	O=C(O)C1(C)CCCC2(C3=CC(=O)C(C=C)(C)CC3CCC12)C	(-CH2)	34.5359
305.208	0.38569	Wash	29	C19H28O3	Dehydroepiandrosterone (DHEA)	O=C1CCC2C3CC=C4CC(O)CCC4(C)C3CCC12C	(+O)	45.7881	C19H28O3	Bufalin	O=C1OC=C(C=C1)C2CCC3(O)C4CCC5CC(O)CCC5(C)C4CCC23C	(-C5H6O)	45.4097	C19H28O3	NCGC00380451-01_C20H28O5_2-(3-Furyl)-7,8-dihydroxy-6a,7,10b-trimethyldodecahydro-4H-benzo[f]isochromen-4-one	O=C1OC(C2=COC=C2)CC3(C)C1CCC4(C)C3CCC(O)C4(O)C	(-CO2)	44.5461
291.196	0.384117	Wash	82	C18H26O3	MLS001333071-01!CORTEXOLONE	O=C1C=C2CCC3C(CCC4(C)C3CCC4(O)C(=O)CO)C2(C)CC1	(-C3H4O)	69.3858	C18H26O3	Curcumenol	OC12OC3(CC1=C(C)C)C(C(=C2)C)CCC3C	(+C3H4O)	68.8356	C18H26O3	NCGC00380084-01_C21H30O4_Benzo[b]cyclopenta[e]pyran-8(3H)-one, 3a,5,6,7,9,9a-hexahydro-7-hydroxy-1-[(4E)-6-hydroxy-1,5-dimethyl-4-hexen-1-yl]-3a-methyl-	O=C1C2=C(OC3(C)CC=C(C(C)CCC=C(C)CO)C3C2)CCC1O	(-C3H4O)	66.4838
140.036	0.3818	Wash	6	C3H9N1O3S1	Acamprosate	O=S(=O)(O)CCCN=C(O)C	(-C2H2O)	31.7169	C6H5N1O3	4-Nitrophenyl phosphate	O=N(=O)C1=CC=C(OP(=O)(O)O)C=C1	(-HPO3)	27.6704	C6H5N1O3	Quinolinic acid	O=C(O)C1=NC=CC=C1C(=O)O	(-CO)	26.4564
431.315	0.381747	Wash	114	C27H42O4	NCGC00169592-02_C29H46O4_3aH-Cyclopenta[a]chrysene-3a-carboxylic acid, 1-acetyleicosahydro-9-hydroxy-5a,5b,8,8,11a-pentamethyl-, (1R,3aS,5aR,5bR,9S,11aR)-	O=C(O)C12CCC(C(=O)C)C2C3CCC4C5(C)CCC(O)C(C)(C)C5CCC4(C)C3(C)CC1	(-C2H4)	52.3055	C27H42O4	NCGC00386027-01_C27H42O3_Spirost-5-en-3-ol, (3beta,25R)-	OC1CC2=CCC3C(CCC4(C)C3CC5OC6(OCC(C)CC6)C(C)C54)C2(C)CC1	(+O)	50.8559	C27H42O4	delta4-Dafachronic acid	O=C1C=C2CCC3C(CCC4(C)C(CCC34)C(C)CCCC(C(=O)O)C)C2(C)CC1	(+O)	50.7715
377.197	0.381469	Wash	4	C21H28O6	5-[2-(furan-3-yl)ethyl]-8a-(hydroxymethyl)-5,6-dimethyl-3,4,4a,6,7,8-hexahydronaphthalene-1-carboxylic acid	O=C(O)C1=CCCC2C1(CO)CCC(C)C2(C)CCC3=COC=C3	(+CO2)	28.0195	C21H28O6	Phacidin	O=CC=1OC(OC)=C(C(=O)C1)C(=O)CCCCCCCC	(+C5H6O)	27.1787	C21H28O6	[(1S,3aR,5R,5aR,8aR,9S,9aR)-1,5,8a-trimethyl-2,8-dioxo-3a,4,5,5a,9,9a-hexahydro-1H-azuleno[6,5-b]furan-9-yl] 2-methylpropanoate	O=C(OC1C2C(OC(=O)C2C)CC(C)C3C=CC(=O)C13C)C(C)C	(+C2H2O)	27.175
513.355	0.380835	Wash	207	C32H48O5	NCGC00380215-01!	O=C(OC12CC(C)C3(O)C(C=C(CO)CC4(O)C(=O)C(=CC43)C)C1C2(C)C)CCCCCCCCCCC	(-H2O)	34.1689	C32H48O5	Glycyrrhetinic Acid	O=C(O)C1(C)CCC2(C)CCC3(C(=CC(=O)C4C5(C)CCC(O)C(C)(C)C5CCC43C)C2C1)C	(+C2H2O)	32.704	C32H48O5	NCGC00179701-03_C30H46O4_Lup-20(29)-en-28-oic acid, 6-hydroxy-3-oxo-, (5xi,9xi,18xi)-	O=C(O)C12CCC(C(=C)C)C2C3CCC4C5(C)CCC(=O)C(C)(C)C5C(O)CC4(C)C3(C)CC1	(+C2H2O)	30.4324
214.127	0.380646	Wash	9	C14H15N1O1	"MLS001048955-01!2,2-dimethyl-4,10-dihydro-3H-pyrano[2,3-b]quinolin-5-one"	Oc1c2ccccc2nc3OC(C)(C)CCc31	(-O)	26.0513	C14H15N1O1	2-(2-nonen-1-yl)-4-Quinolinol	Oc1c2ccccc2nc(c1C)CC=CCC	(-CH2)	23.9882	C13H15N3	Aminopyrine	O=C1C(=C(N(N1C=2C=CC=CC2)C)C)N(C)C	(-H2O)	23.6878
189.054	0.379436	Wash	13	C11H8O3	NCGC00016418-16!9-methoxyfuro[3,2-g]chromen-7-one	O=C1OC2=C(OC)C=3OC=CC3C=C2C=C1	(-CO)	35.9008	C11H8O3	NCGC00176311-03!6,7-dimethoxychromen-2-one	O=C1OC=2C=C(OC)C(OC)=CC2C=C1	(-H2O)	35.7854	C11H8O3	PYROGALLIN	O=C1C(O)=CC=CC=2C=CC(O)=C(O)C12	(-O)	35.3834
621.398	0.378647	Wash	19	C35H56O9	NCGC00381046-01_C41H66O14_9,19-Cyclolanost-24-en-26-oic acid, 3-[(2-O-hexopyranosylpentopyranosyl)oxy]-12,15-dihydroxy-, (3beta,8xi,9beta,24E)-	O=C(O)C(=CCCC(C)C1CC(O)C2(C)C3CCC4C(C)(C)C(OC5OCC(O)C(O)C5OC6OC(CO)C(O)C(O)C6O)CCC74CC37CC(O)C12C)C	(-C6H10O5)	30.0708	C35H56O9	(3S,4R,6aR,6bS,8aS,11R,12R,14bR)-3,12-dihydroxy-4,6a,6b,11,12,14b-hexamethyl-8a-[3,4,5-trihydroxy-6-(hydroxymethyl)oxan-2-yl]oxycarbonyl-1,2,3,4a,5,6,7,8,9,10,11,12a,14,14a-tetradecahydropicene-4-carboxylic acid	O=C(O)C1(C)C(O)CCC2(C)C1CCC3(C)C2CC=C4C5C(O)(C)C(C)CCC5(C(=O)OC6OC(CO)C(O)C(O)C6O)CCC43C	(-CO2)	28.1708	C35H56O9	NCGC00385023-01_C36H58O9_(1S,7S,9beta,23E)-9-Formyl-1,25-dihydroxy-10,14-dimethyl-4,9-cyclo-9,10-secocholesta-5,23-dien-7-yl beta-D-glucopyranoside	O=CC12CCC3(C)C(CCC3(C)C2C(OC4OC(CO)C(O)C(O)C4O)C=C5C1CCC(O)C5(C)C)C(C)CC=CC(O)(C)C	(-CH2)	27.4488
163.124	0.375876	Wash	29	C10H14N2	Nornicotine	N=1C=CC=C(C1)C2NCCC2	(+CH2)	44.8727	C10H14N2	1,1-Dimethyl-4-phenylpiperazinium	C=1C=CC(=CC1)C2NC(C)C(NC2)C	(-C2H4)	42.2647	C10H14N2	Isoproturon-didemethyl	N=C(O)NC1=CC=C(C=C1)C(C)C	(-O)	42.0426
320.181	0.374584	Wash	11	C14H21N7O2	Terbutylazine-2-hydroxy	OC1=NC(N=C(N1)NC(C)(C)C)=NCC	(+C5H4N2O)	25.657	C14H21N7O2	Terbumeton	N=1C(N=C(NC1OC)NC(C)(C)C)=NCC	(+C4H2N2O)	25.6333	C14H21N7O2	Secbumeton	N=1C(=NCC)NC(=NC(C)CC)NC1OC	(+C4H2N2O)	24.2913
183.08	0.373234	Wash	9	C13H10O1	Benzanilide	OC(=NC=1C=CC=CC1)C=2C=CC=CC2	(-NH)	27.7561	C7H15O3Cl1	Carnitine (Dl) Hydrochloride	Cl.O=C([O-])CC(O)C[N+](C)(C)C	(-NH)	27.0832	C13H10O1	Fluorene	C=1C=CC2=C(C1)C=3C=CC=CC3C2	(+O)	26.6802
249.144	0.370612	Wash	3	C10H20N2O5	2-ACETAMIDO-2-DEOXY-BETA-D-GLUCOSYLAMINE	OC(=NC1C(O)C(O)C(OC1N)CO)C	(+C2H4)	26.1136	C15H20O3	Sambucinol	OCC12OC34OC2C(O)CC1(C)C4(C)CCC(=C3)C	(-H2O)	23.9531	C15H20O3	NCGC00385131-01_C15H22O4_Azuleno[5,6-c]furan-1(3H)-one, 4,4a,5,6,7,7a,8,9-octahydro-4,8-dihydroxy-6,6,8-trimethyl-	O=C1OCC2=C1CC(O)(C)C3CC(C)(C)CC3C2O	(-H2O)	23.3326
303.193	0.368472	Wash	43	C19H26O3	NCGC00380535-01_C20H28O3_12-Oxopimara-9(11),15-dien-18-oic acid	O=C(O)C1(C)CCCC2(C3=CC(=O)C(C=C)(C)CC3CCC12)C	(-CH2)	59.4094	C19H26O3	7-(2-hydroxypropan-2-yl)-1,4a-dimethyl-2,3,4,9,10,10a-hexahydrophenanthrene-1-carboxylic acid	O=C(O)C1(C)CCCC2(C3=CC=C(C=C3CCC12)C(O)(C)C)C	(-CH2)	57.3081	C19H26O3	"8_ ,14-dihydro-7-oxo-jolkinolide E"	O=C1OC2C(=C1C)CC3C(=O)CC4C(C)(C)CCCC4(C)C3C2	(-CH2)	57.0749
429.3	0.367733	Wash	33	C27H40O4	(2E,6E,10E)-13-[(2R)-6-hydroxy-2,8-dimethyl-3,4-dihydrochromen-2-yl]-2,6,10-trimethyltrideca-2,6,10-trienoic acid	O=C(O)C(=CCCC(=CCCC(=CCCC1(OC=2C(=CC(O)=CC2CC1)C)C)C)C)C	(+H2)	44.4279	C27H40O4	Hecogenin	O=C1CC2C(CCC3CC(O)CCC32C)C4CC5OC6(OCC(C)CC6)C(C)C5C14C	(-H2)	44.4014	C27H40O4	NCGC00385238-01_C25H36O4_	O=C(O)C(C)C1CCC2(C)C3C(=O)C=C4C(CCC(=O)C4(C)C)C3(C)CCC12C	(+C2H4)	42.9399
181.069	0.367648	Wash	3	C6H12O6	MANNITOL	OCC(O)C(O)C(O)C(O)CO	(-H2)	27.7027	C6H12O6	Quebrachitol	OC1C(O)C(O)C(OC)C(O)C1O	(-CH2)	27.2967	C6H12O6	D(-)-Gulono-gamma-lactone	O=C1OC(C(O)CO)C(O)C1O	(+H2)	26.7737
299.192	0.367534	Wash	3	C13H30O5S1	Lincomycin	OC(=NC(C(O)C)C1OC(SC)C(O)C(O)C1O)C2N(C)CC(CCC)C2	(-C5H4N2O)	19.5197	C20H26O2	Traversianal	O=CC1=CCC2C(C(=C)C)CCC2(C)CC3C(C)CC(=O)C13O	(-H2O)	17.8474	C20H26O2	Solidagenone	O=C1C=C(C)C(O)(CCC2=COC=C2)C3(C)CCCC(C)(C)C13	(-H2O)	17.8412
457.186	0.367091	Wash	19	C25H28O8	methyl 3-(3,4-dihydroxyphenyl)-2-[[4-hydroxy-3-(3-methylbut-2-enyl)phenyl]methyl]-4-methoxy-5-oxofuran-2-carboxylate	O=C1OC(C(=O)OC)(C(C=2C=CC(O)=C(O)C2)=C1OC)CC3=CC=C(O)C(=C3)CC=C(C)C	(+H2)	41.5856	C25H28O8	aschantin	O(C=1C=C(C=C(OC)C1OC)C2OCC3C(OCC23)C4=CC=C5OCOC5=C4)C	(+C3H4O)	41.3242	C25H28O8	6-[3-(3,4-dimethoxyphenyl)-1,3,3a,4,6,6a-hexahydrofuro[3,4-c]furan-6-yl]-4-methoxy-1,3-benzodioxole	O(C1=CC=C(C=C1OC)C2OCC3C(OCC23)C4=CC(OC)=C5OCOC5=C4)C	(+C3H4O)	41.0185
242.14	0.366426	Wash	15	C12H19N1O4	(E,2S,3R)-5-[3-hydroxy-2-(hydroxymethyl)phenyl]pent-4-ene-2,3-diol	OC1=CC=CC(C=CC(O)C(O)C)=C1CO	(+NH3)	34.1928	C12H19N1O4	Kainic Acid	O=C(O)CC1C(NCC1C(=C)C)C(=O)O	(+C2H4)	30.9832	C12H19N1O4	Chrysanthemic Acid, Ethyl Ester	O=C(OCC)C1C(C=C(C)C)C1(C)C	(+NO2-H)	30.2983
259.19	0.365972	Wash	37	C14H26O4	(5E)-2-heptyl-3,4,7-trihydroxy-2,3,4,7,8,9-hexahydrooxecin-10-one	O=C1OC(CCCCCCC)C(O)C(O)C=CC(O)CC1	(-C2H2O)	51.9835	C14H26O4	4-[2-[(1R,4aS,5R,8aS)-6-hydroxy-5-(hydroxymethyl)-5,8a-dimethyl-2-methylidene-3,4,4a,6,7,8-hexahydro-1H-naphthalen-1-yl]ethyl]-2H-furan-5-one	O=C1OCC=C1CCC2C(=C)CCC3C(C)(CO)C(O)CCC23C	(-C6H5+H)	50.9689	C14H26O4	7-hydroxy-1,4a-dimethyl-9-oxo-7-propan-2-yl-2,3,4,4b,5,6,10,10a-octahydrophenanthrene-1-carboxylic acid	O=C(O)C1(C)CCCC2(C)C3C(=CC(O)(CC3)C(C)C)C(=O)CC12	(-C6H5+H)	50.5984
503.306	0.365849	Wash	4	C24H38N8O4	MLS001333724-01!	OCCN(c1nc2c(nc(nc2N3CCCCC3)N(CCO)CCO)c(n1)N4CCCCC4)CCO	(-H2)	22.9758	C29H42O7	4alpha-deoxyphorbol 12-tiglate-13-isobutyrate (4a-dPE A) / isolated from Euphorbia amygdaloides ssp semiperfoliata	O=C(OC1C(C)C2(O)C3C=C(C(=O)C3CC(=CC2C4C1(OC(=O)C(C)C)C4(C)C)CO)C)C(=CC)C	(+H2)	21.8436	C29H42O7	(3S,4S,5R)-4-[(2R,3R)-2,3-dihydroxy-3-[(2S,3R,5R,10R,13R,14S,17S)-2,3,14-trihydroxy-10,13-dimethyl-6-oxo-2,3,4,5,9,11,12,15,16,17-decahydro-1H-cyclopenta[a]phenanthren-17-yl]butyl]-3,5-dimethyloxolan-2-one	O=C1OC(C)C(CC(O)C(O)(C)C2CCC3(O)C4=CC(=O)C5CC(O)C(O)CC5(C)C4CCC23C)C1C	(-H2O)	21.8023
289.216	0.363022	Wash	39	C19H28O2	7-ethenyl-1,4a,7-trimethyl-6-oxo-2,3,4,8,8a,9,10,10a-octahydrophenanthrene-1-carboxylic acid	O=C(O)C1(C)CCCC2(C3=CC(=O)C(C=C)(C)CC3CCC12)C	(-CO)	73.9308	C19H28O2	MLS000069748-01!5ALPHA-ANDROST-16-EN-3-ONE	O=C1CCC2(C)C(C1)CCC3C4CC=CC4(C)CCC32	(+O)	72.9502	C19H28O2	MLS001304190-01!	O=C1CCC2C3CCC4CC(O)CCC4(C)C3CCC12C	(-H2)	71.3422
331.262	0.362865	Wash	44	C22H34O2	1,4a-dimethyl-6-methylidene-5-[(2E)-3-methylpenta-2,4-dienyl]-3,4,5,7,8,8a-hexahydro-2H-naphthalene-1-carboxylic acid	O=C(O)C1(C)CCCC2(C)C(C(=C)CCC12)CC=C(C=C)C	(+C2H4)	69.7489	C22H34O2	Docosahexaenoic acid	O=C(O)CCC=CCC=CCC=CCC=CCC=CCC=CCC	(+H2)	69.3858	C22H34O2	abietic acid	O=C(O)C1(C)CCCC2(C)C3C(C=C(CC3)C(C)C)=CCC12	(+C2H4)	68.2954
349.162	0.362697	Wash	10	C19H24O6	Secoisolariciresinol	OC1=CC=C(C=C1OC)CC(CO)C(CO)CC2=CC=C(O)C(OC)=C2	(-CH2)	30.0435	C19H24O6	[(2R)-1-[(2S)-6-oxo-2,3-dihydropyran-2-yl]propan-2-yl] 3-(3,4-dihydroxyphenyl)propanoate	O=C1OC(CC=C1)CC(OC(=O)CCC2=CC=C(O)C(O)=C2)C	(+C2H4)	29.0007	C19H24O6	[1,3-dihydroxy-1-(7-methoxy-2-oxochromen-6-yl)-3-methylbutan-2-yl] 3-methylbut-2-enoate	O=C1OC=2C=C(OC)C(=CC2C=C1)C(O)C(OC(=O)C=C(C)C)C(O)(C)C	(-CO)	28.9379
312.962	0.362193	Wash	6	C13H7N2O1Cl3	Triclocarban	ClC1=CC=C(C=C1)NC(O)=NC2=CC=C(Cl)C(Cl)=C2	(-H2)	23.9304	C13H6O5Cl2	Bifenox free acid	O=C(O)C1=CC(OC2=CC=C(Cl)C=C2Cl)=CC=C1N(=O)=O	(-NH)	21.3462	C7H12O5P1Cl3	Tris(2-chloroethyl)phosphate	O=P(OCCCl)(OCCCl)OCCCl	(+CO)	20.3056
317.196	0.361643	Wash	29	C16H28O6	NCGC00380210-01_C18H30O8_Cyclopentaneacetic acid, 3-(hexopyranosyloxy)-2-[(2Z)-2-penten-1-yl]-	O=C(O)CC1CCC(OC2OC(CO)C(O)C(O)C2O)C1CC=CCC	(-C2H2O2)	59.1717	C16H28O6	(2R,3R,4S,5S,6R)-2-[(2E)-4-hydroxy-3,7-dimethylocta-2,6-dienoxy]-6-(hydroxymethyl)oxane-3,4,5-triol	OCC1OC(OCC=C(C)C(O)CC=C(C)C)C(O)C(O)C1O	(-O)	58.0626	C16H28O6	ascr#17	O=C(O)C=CCCCCCCC(OC1OC(C)C(O)CC1O)C	(-CH2)	56.3935
166.085	0.361196	Wash	3	C9H11N1O2	Acetaminophen / paracetamol	OC1=CC=C(N=C(O)C)C=C1	(+CH2)	30.6783	C9H11N1O2	cis-Cinnamic acid	O=C(O)C=CC=1C=CC=CC1	(+NH3)	29.7367	C9H11N1O2	o-phenetidine	O(C=1C=CC=CC1N)CC	(+CO)	29.1728
343.234	0.361028	Wash	2	C22H30O3	5-(8,11,14-pentadecatrienyl)resorcinol	OC=1C=C(O)C=C(C1)CCCCCCCC=CCC=CCC=C	(+CO)	18.7896	C22H30O3	20-HDoHE	O=C(O)CCC=CCC=CCC=CCC=CCC=CC=CC(O)CC	(-H2)	18.6927	C22H30O3	NCGC00347593-02!2-hydroxy-3-methyl-6-[(2E,6E)-3,7,11-trimethyldodeca-2,6,10-trienyl]-7-oxabicyclo[4.1.0]hept-3-en-5-one	O=C1C=C(C)C(O)C2OC12CC=C(C)CCC=C(C)CCC=C(C)C	(-H2)	18.36
331.154	0.360091	Wash	121	C19H22O5	2-(7-oxo-2,3-dihydrofuro[3,2-g]chromen-2-yl)propan-2-yl 3-methylbut-2-enoate	O=C1OC=2C=C3OC(CC3=CC2C=C1)C(OC(=O)C=C(C)C)(C)C	(+H2)	70.334	C19H22O5	1-(3,4-dihydroxyphenyl)-7-(4-hydroxyphenyl)heptan-3-one	O=C(CCC1=CC=C(O)C(O)=C1)CCCCC2=CC=C(O)C=C2	(+O)	70.0253	C19H22O5	Tonantzitlolone F	O=C(OC1C(C)CC2OC1(O)C(O)C3(OC(CC3)C(C=CC(C2=O)C)(C)C)C)C=4C=NC=CC4	(-C7H13NO2)	64.1078
333.242	0.359971	Wash	96	C21H32O3	MLS001146901-01!21-ACETOXYPREGNENOLONE	O=C(OCC(=O)C1CCC2C3CC=C4CC(O)CCC4(C)C3CCC12C)C	(-C2H2O)	68.5515	C21H32O3	"NCGC00160223-01!3,16,17-trihydroxy-17-acetyl-androstane"	O=C(C)C1(O)C(O)CC2C3CCC4CC(O)CCC4(C)C3CCC21C	(-H2O)	68.1664	C21H32O3	MLS001076300-01!17ALPHA-HYDROXYPROGESTERONE	O=C1C=C2CCC3C(CCC4(C)C3CCC4(O)C(=O)C)C2(C)CC1	(+H2)	67.0751
344.228	0.359863	Wash	9	C20H29N3O2	hydroquinidine	OC(C=1C=CN=C2C=CC(OC)=CC21)C3N4CCC(C3)C(C4)CC	(+NH3)	29.5331	C20H29N3O2	NCGC00385454-01_C20H26N2O2_Ajmalan-17,21-diol, (17R,21alpha)-	OC1N2C3CC(C1CC)C4C(O)C5(C=6C=CC=CC6N(C)C35)CC24	(+NH3)	26.8194	C20H29N3O2	MLS002153901-01!Ajmaline4360-12-7	OC1N2C3CC(C1CC)C4C(O)C5(c6ccccc6N(C)C35)CC24	(+NH3)	26.0818
329.116	0.359215	Wash	5	C15H21O6P1	parthenolide	O=C1OC2C3OC3(C)CCC=C(C)CCC2C1=C	(+HPO3)	26.4974	C15H21O6P1	(3aS,5R,5aS,8aS,9aR)-5,8a-dimethyl-1-methylidene-3a,4,5,5a,6,7,9,9a-octahydroazuleno[6,7-b]furan-2,8-dione	O=C1OC2CC(C)C3CCC(=O)C3(C)CC2C1=C	(+HPO3)	26.3002	C15H21O6P1	(3aR,8R,8aR,9aR)-8-hydroxy-8a-methyl-3,5-dimethylidene-3a,4,4a,6,7,8,9,9a-octahydrobenzo[f][1]benzofuran-2-one	O=C1OC2CC3(C)C(O)CCC(=C)C3CC2C1=C	(+HPO3)	25.8142
164.143	0.356404	Wash	8	C11H17N1	2,6-diisopropylaniline	NC=1C(=CC=CC1C(C)C)C(C)C	(-CH2)	35.7179	C11H17N1	Amphetamine	NC(C)CC=1C=CC=CC1	(+C2H4)	33.2645	C11H17N1	4-Isopropylaniline	NC1=CC=C(C=C1)C(C)C	(+C2H4)	33.0204
537.392	0.356007	Wash	20	C30H52N2O6	Aliskiren	N=C(O)C(C)(C)CN=C(O)C(CC(O)C(N)CC(CC1=CC=C(OC)C(OCCCOC)=C1)C(C)C)C(C)C	(-NH)	27.4097	C33H51O2F3	Euphol Acetate	O=C(OC1CCC2(C3=C(CCC2C1(C)C)C4(C)CCC(C(C)CCC=C(C)C)C4(C)CC3)C)C	(+CF3-H)	26.8321	C35H52O4	(1S,4S,5R,10S,13S,17S,19S,20R)-10-hydroxy-4,5,9,9,13,19,20-heptamethyl-24-oxahexacyclo[15.5.2.0Â¹,Â¹â¸.0â´,Â¹â·.0âµ,Â¹â´.0â¸,Â¹Â³]tetracos-15-en-23-one	O=C1OC23C=CC4C5(C)CCC(O)C(C)(C)C5CCC4(C)C3(C)CCC16CCC(C)C(C)C26	(+C5H6O)	26.0532
211.157	0.35594	Wash	18	C10H18N4O1	Pirimicarb	O=C(OC=1N=C(N=C(C1C)C)N(C)C)N(C)C	(-CO)	32.7803	C10H18N4O1	Secbumeton	N=1C(=NCC)NC(=NC(C)CC)NC1OC	(-NH)	31.6203	C10H18N4O1	5-METHYLCYTOSINE	N=C1NC(O)=NC=C1C	(+C5NH11)	30.5818
333.279	0.354365	Wash	126	C22H36O2	MLS001335972-01!5beta-Pregnan-3alpha-ol-20-one128-20-1	O=C(C)C1CCC2C3CCC4CC(O)CCC4(C)C3CCC12C	(+CH2)	78.0019	C22H36O2	NCGC00385919-01_C20H34O_2-Penten-1-ol, 5-[(1S,4aS,8aS)-decahydro-5,5,8a-trimethyl-2-methylene-1-naphthalenyl]-3-methyl-, (2E)-	OCC=C(C)CCC1C(=C)CCC2C(C)(C)CCCC12C	(+C2H2O)	73.4747	C22H36O2	NCGC00179862-03_C20H32O2_1-Naphthalenecarboxaldehyde, decahydro-5-[(3E)-5-hydroxy-3-methyl-3-penten-1-yl]-1,4a-dimethyl-6-methylene-, (1R,4aR,5S)-	O=CC1(C)CCCC2(C)C(C(=C)CCC12)CCC(=CCO)C	(+C2H4)	73.0863
377.266	0.354259	Wash	76	C23H36O4	NCGC00169806-03_C20H32O3_1-Naphthalenecarboxylic acid, decahydro-5-(3-hydroxy-3-methyl-4-penten-1-yl)-1,4a-dimethyl-6-methylene-, (1R,4aR,5S)-	O=C(O)C1(C)CCCC2(C)C(C(=C)CCC12)CCC(O)(C=C)C	(+C3H4O)	35.5579	C21H35O2F3	Sclareol	OC(C=C)(C)CCC1C(O)(C)CCC2C(C)(C)CCCC12C	(+CF3-H)	35.4939	C23H36O4	2-[4a-methyl-8-methylidene-4-(3-methylpentanoyloxy)-1,2,3,4,5,6,7,8a-octahydronaphthalen-2-yl]prop-2-enoic acid	O=C(O)C(=C)C1CC(OC(=O)CC(C)CC)C2(C)CCCC(=C)C2C1	(+C2H4)	35.2987
225.147	0.354177	Wash	12	C13H20O3	Walleminone	O=C1CC2C(C(=C)CC(O)C(O)C1C)CC2(C)C	(-C2H4)	41.447	C13H20O3	Sambucinol	OCC12OC34OC2C(O)CC1(C)C4(C)CCC(=C3)C	(-C2H2O)	40.8555	C13H20O3	NCGC00385131-01_C15H22O4_Azuleno[5,6-c]furan-1(3H)-one, 4,4a,5,6,7,7a,8,9-octahydro-4,8-dihydroxy-6,6,8-trimethyl-	O=C1OCC2=C1CC(O)(C)C3CC(C)(C)CC3C2O	(-C2H2O)	40.1029
331.084	0.353186	Wash	29	C20H12N1O4	Sanguinarine	O1C=2C=CC3=C4C=CC=5C=C6OCOC6=CC5C4=[N+](C=C3C2OC1)C	(-H2)	38.5987	C17H14O7	Asterric acid_120092	O=C(O)C1=C(O)C=C(C=C1OC=2C(OC)=CC(O)=CC2C(=O)OC)C	(-H2O)	37.5162	C17H14O7	[(2R,3S,4S,5R,6R)-3,4,5-trihydroxy-6-[2-(4-hydroxyphenyl)ethoxy]oxan-2-yl]methyl 2-(2-oxo-1,3-dihydroindol-3-yl)acetate	O=C(OCC1OC(OCCC2=CC=C(O)C=C2)C(O)C(O)C1O)CC3C(O)=NC=4C=CC=CC43	(-C7H13NO2)	36.7775
237.148	0.352199	Wash	14	C14H20O3	NCGC00386106-01_C16H22O4_(1R,2E,6S,10E,11aS,14aR)-1-Hydroxy-6-methyl-6,7,8,9,11a,12,14,14a-octahydro-4H-cyclopenta[f]oxacyclotridecine-4,13(1H)-dione	O=C1OC(C)CCCC=CC2CC(=O)CC2C(O)C=C1	(-C2H2O)	43.514	C14H20O3	2-[(3S)-3-hydroxy-4a,8-dimethyl-2,3,4,5,6,7-hexahydro-1H-naphthalen-2-yl]prop-2-enoic acid	O=C(O)C(=C)C1CC2=C(C)CCCC2(C)CC1O	(-CH2)	43.5062	C14H20O3	(8aR,12S,12aR)-12-hydroxy-4-methyl-4,5,6,7,8,8a,12,12a-octahydro-1H-3-benzoxecine-2,9-dione	O=C1OC(C)CCCCC2C(=O)C=CC(O)C2C1	(-O)	43.489
225.148	0.349347	Wash	20	C13H20O3	NCGC00385923-01_C15H22O4_2-[(1E,3E)-1,3-Hexadien-1-yl]-5-(3-hydroxy-2-methoxypropyl)-2-methyl-3(2H)-furanone	O=C1C=C(OC1(C=CC=CCC)C)CC(OC)CO	(-C2H2O)	56.2933	C13H20O3	Walleminone	O=C1CC2C(C(=C)CC(O)C(O)C1C)CC2(C)C	(-C2H4)	55.1057	C13H20O3	NCGC00380303-01!(E)-7-methylidene-10-oxo-4-propan-2-ylundec-5-enoic acid	O=C(O)CCC(C=CC(=C)CCC(=O)C)C(C)C	(-C2H4)	54.8977
558.386	0.345684	Wash	9	C27H51N5O7	val-leu-pro-val-pro	O=C(N)CCC(NC(=O)C1N(C(=O)C(NC(=O)C2N(C(=O)C(NC(=O)C(N)C(C)C)CC(C)C)CCC2)C(C)C)CCC1)C(=O)O	(-C4H2N2O)	22.6387	C33H51N1O6	Pseudojervine	O=C1C2=C(C)C3(OC4CC(C)CNC4C3C)CCC2C5CC=C6CC(OC7OC(CO)C(O)C(O)C7O)CCC6(C)C15	(NO2 -> NH2)	20.3366	C33H51N1O6	methyl 10-acetyloxy-1,2,6a,6b,9,9,12a-heptamethyl-2,3,4,5,6,6a,7,8,8a,10,11,12,13,14b-tetradecahydro-1H-picene-4a-carboxylate	O=C(OC1CCC2(C)C(CCC3(C)C2CC=C4C5C(C)C(C)CCC5(C(=O)OC)CCC43C)C1(C)C)C	(+NO2-H)	19.2822
265.178	0.344932	Wash	20	C16H24O3	NCGC00385912-01_C15H22O3_3-Cycloheptene-1-acetic acid, 5-methyl-alpha-methylene-4-(3-oxobutyl)-, (1R,5S)-	O=C(O)C(=C)C1CC=C(CCC(=O)C)C(C)CC1	(+CH2)	65.9341	C16H24O3	2-[(1S,2S,4aR,8aS)-1-hydroxy-4a-methyl-8-methylidene-1,2,3,4,5,6,7,8a-octahydronaphthalen-2-yl]prop-2-enoic acid	O=C(O)C(=C)C1CCC2(C)CCCC(=C)C2C1O	(+CH2)	64.8776	C16H24O3	(4aR,5S,8aS,9aR)-9a-hydroxy-3,4a,5-trimethyl-5,6,7,8,8a,9-hexahydro-4H-benzo[f][1]benzofuran-2-one	O=C1OC2(O)C(=C1C)CC3(C)C(C)CCCC3C2	(+CH2)	64.8423
342.3	0.343902	Wash	22	C20H39N1O3	Oleoyl Ethanolamide	OC(=NCCO)CCCCCCCC=CCCCCCCCC	(+O)	42.1982	C20H39N1O3	Myristoyl Ethanolamide	OC(=NCCO)CCCCCCCCCCCCC	(+C4H6O)	41.996	C20H39N1O3	Pentadecanoyl Ethanolamide	OC(=NCCO)CCCCCCCCCCCCCC	(+C3H4O)	41.1497
396.347	0.343428	Wash	26	C24H45N1O3	NCGC00380659-01!(2E,4E,14E)-13-hydroperoxy-N-(2-methylpropyl)icosa-2,4,14-trienamide	OOC(C=CCCCCC)CCCCCCCC=CC=CC(O)=NCC(C)C	(+H2)	34.1235	C24H45N1O3	Oleoyl Ethanolamide	OC(=NCCO)CCCCCCCC=CCCCCCCCC	(+C4H6O)	33.933	C24H45N1O3	Erucamide	N=C(O)CCCCCCCCCCCC=CCCCCCCCC	(+C2H2O2)	33.439
150.031	0.342834	Wash	4	C6H3N3O2	3-Methylxanthine	O=C1N=C(O)C=2N=CNC2N1C	(-NH3)	25.8743	C8H6O3	2',4-Dihydroxychalcone	O=C(C=CC1=CC=C(O)C=C1)C=2C=CC=CC2O	(-C7H7+H)	25.4314	C6H3N3O2	MLS001148387-01!	O=[N+]([O-])c1ccc2c[nH]nc2c1	(-CH2)	24.5995
133.063	0.342708	Wash	33	C9H8O1	Piperic Acid	O=C(O)C=CC=CC1=CC=C2OCOC2=C1	(-C3H2O3)	50.2228	C9H8O1	Hymecromone	O=C1OC=2C=C(O)C=CC2C(=C1)C	(-CO2)	49.954	C9H8O1	N-(2,4-dimethylphenyl)formamide	OC=NC1=CC=C(C=C1C)C	(-NH3)	48.9687
139.112	0.342575	Wash	23	C9H14O1	NCGC00169882-02_C14H20O4_(8aR,12S,12aR)-12-Hydroxy-4-methyl-4,5,6,7,8,8a,12,12a-octahydro-2H-3-benzoxecine-2,9(1H)-dione	O=C1OC(C)CCCCC2C(=O)C=CC(O)C2C1	(-C5H6O3)	44.2388	C9H14O1	Dihydrojasmone	O=C1C(=C(C)CC1)CCCCC	(-C2H4)	42.7106	C9H14O1	NCGC00380942-01_C13H20O2_1H-Indene-3-carboxylic acid, 3a,4,5,6,7,7a-hexahydro-3a,7,7-trimethyl-	O=C(O)C1=CCC2C1(C)CCCC2(C)C	(-C4H6O)	42.6912
610.364	0.342521	Wash	68	C33H47N5O6	NCGC00165733-02!(3S,6S,9S,12R)-3-[(2S)-butan-2-yl]-6-[(1-methoxyindol-3-yl)methyl]-9-(6-oxooctyl)-1,4,7,10-tetrazabicyclo[10.4.0]hexadecane-2,5,8,11-tetrone	O=C(CC)CCCCCC1N=C(O)C2N(C(=O)C(N=C(O)C(N=C1O)CC3=CN(OC)C=4C=CC=CC43)C(C)CC)CCCC2	(-CH2)	24.8719	C35H48N2O7	NCGC00380976-01_C28H42N2O7_(4E,10E)-13,20-Dihydroxy-8,14-dimethoxy-4,10,12,16-tetramethyl-3-oxo-2-azabicyclo[16.3.1]docosa-1(22),4,10,18,20-pentaen-9-yl carbamate	N=C(O)OC1C(=CC(C)C(O)C(OC)CC(C)CC2=CC(O)=CC(N=C(O)C(=CCCC1OC)C)=C2)C	(+C7H7-H)	23.7699	C32H51N1O10	NCGC00386083-01!dimethyl (2E,6E,11Z)-19-(2-amino-2-oxoethyl)-9,13-dihydroxy-8-methoxy-10,12,14-trimethyl-15-oxohenicosa-2,6,11-trienedioate	O=C(OC)C=CCCC=CC(OC)C(O)C(C=C(C)C(O)C(C(=O)CCCC(CC(=O)OC)CC(=N)O)C)C	(+C3H4O)	23.6058
187.038	0.342101	Wash	15	C6H7N4O1Cl1	MLS002154190-01!Todralazine hydrochloride3778-76-5	Cl.O=C(OCC)NNc1nncc2ccccc12	(-C5H6O)	33.8777	C6H6N2O5	(S)-DIHYDROOROTATE	O=C(O)C1N=C(O)N=C(O)C1	(+CO)	33.6122	C11H6O3	PYROGALLIN	O=C1C(O)=CC=CC=2C=CC(O)=C(O)C12	(-H2O)	31.8415
360.155	0.341326	Wash	3	C18H21N3O5	MMV688553	OC(=NCC1=COC=C1)N2CCN(CC3=CC=C4OCOC4=C3)CC2	(+O)	26.0993	C21H23N1O1F1Cl1	MLS001148158-01!HALOPERIDOL METABOLITE II	Fc1ccc(cc1)C(O)CCCN2CCC(O)(c3ccc(Cl)cc3)CC2	(-H2O)	23.6344	C17H26N1O5Cl1	Tepraloxydim	O=C1C(=C(O)CC(C1)C2CCOCC2)C(=NOCC=CCl)CC	(+H2O)	22.7081
539.213	0.340219	Wash	3	C26H34O12	NCGC00380532-01![4-[3,4,5-trihydroxy-6-(hydroxymethyl)oxan-2-yl]oxyphenyl]methyl 3-acetyloxy-2-hydroxy-2-[(4-hydroxyphenyl)methyl]butanoate	O=C(OC(C)C(O)(C(=O)OCC1=CC=C(OC2OC(CO)C(O)C(O)C2O)C=C1)CC3=CC=C(O)C=C3)C	(+H2)	26.3883	C26H34O12	[(1S,4aS,5R,7S)-4a,5-dihydroxy-7-methyl-1-[(2S,3R,4S,5S,6R)-3,4,5-trihydroxy-6-(hydroxymethyl)oxan-2-yl]oxy-1,5,6,7a-tetrahydrocyclopenta[c]pyran-7-yl] (E)-3-(4-hydroxyphenyl)prop-2-enoate	O=C(OC1(C)CC(O)C2(O)C=COC(OC3OC(CO)C(O)C(O)C3O)C21)C=CC4=CC=C(O)C=C4	(+C2H4)	25.6557	C26H34O12	(2R,3R,4S,5S,6R)-2-[[7-hydroxy-1-(4-hydroxy-3-methoxyphenyl)-3-(hydroxymethyl)-6-methoxy-1,2,3,4-tetrahydronaphthalen-2-yl]methoxy]-6-(hydroxymethyl)oxane-3,4,5-triol	OC1=CC=C(C=C1OC)C2C3=CC(O)=C(OC)C=C3CC(CO)C2COC4OC(CO)C(O)C(O)C4O	(+O)	25.5319
243.159	0.340019	Wash	53	C13H22O4	NCGC00380130-01_C15H26O4_1,2-Naphthalenedimethanol, 1,4,4a,5,6,7,8,8a-octahydro-1,4-dihydroxy-5,5,8a-trimethyl-	OCC1=CC(O)C2C(C)(C)CCCC2(C)C1(O)CO	(-C2H4)	53.2451	C13H22O4	NCGC00380930-01_C15H26O4_1H-Indene-4-carboxylic acid, octahydro-3a-hydroxy-3-(hydroxymethyl)-1,1,3,5-tetramethyl-	O=C(O)C1C(C)CCC2C(C)(C)CC(C)(CO)C12O	(-C2H4)	52.4536	C13H22O4	delta-Dodecalactone	O=C1OC(CCC1)CCCCCCC	(+CO2)	52.1869
377.193	0.339005	Wash	20	C21H28O6	Cortisone	O=C1C=C2CCC3C(C(=O)CC4(C)C3CCC4(O)C(=O)CO)C2(C)CC1	(+O)	48.4236	C21H28O6	5-hydroxy-2,2,6,6-tetramethyl-4-[2-methyl-1-[2,4,6-trihydroxy-3-(2-methylpropanoyl)phenyl]propyl]cyclohex-4-ene-1,3-dione	O=C(C1=C(O)C=C(O)C(=C1O)C(C=2C(=O)C(C(=O)C(C2O)(C)C)(C)C)C(C)C)C(C)C	(-C3H4O)	46.8799	C21H28O6	1-[4-[2-(7-methoxy-1,3-benzodioxol-5-yl)ethyl]phenoxy]-3-methylbutane-2,3-diol	OC(COC1=CC=C(C=C1)CCC2=CC(OC)=C3OCOC3=C2)C(O)(C)C	(+H2)	45.3708
171.105	0.337108	Wash	2	C9H14O3	Isovaleric acid	O=C(O)CC(C)C	(+C4H4O)	25.252	C9H14O3	Gabapentin Related Compound E	O=C(O)CC1(C(=O)O)CCCCC1	(-O)	24.8242	C9H14O3	Ecgonine	O=C(O)C1C(O)CC2N(C)C1CC2	(-NH)	24.8192
295.226	0.334628	Wash	218	C18H30O3	NCGC00386020-01_C18H28O3_8-{(1S,5R)-4-Oxo-5-[(2Z)-2-penten-1-yl]-2-cyclopenten-1-yl}octanoic acid	O=C(O)CCCCCCCC1C=CC(=O)C1CC=CCC	(+H2)	64.54	C18H30O3	Culmorin	OC1CC2(C)C(O)C3C1C2(C)CCCC3(C)C	(+C3H4O)	63.4978	C18H30O3	?-linolenic acid	O=C(O)CCCCCCCC=CCC=CCC=CCC	(+O)	62.3955
204.078	0.333887	Wash	22	C15H9N1	1-phenylisoquinoline	N=1C=CC=2C=CC=CC2C1C=3C=CC=CC3	(-H2)	49.7416	C15H9N1	MLS001050066-01!2-phenylquinoline	n1c2ccccc2ccc1c3ccccc3	(-H2)	47.8991	C12H10N1O1F1	Flumequine	O=C(O)C1=CN2C=3C(=CC(F)=CC3CCC2C)C1=O	(-C2H2O2)	46.3227
447.311	0.33059	Wash	58	C27H42O5	MLS001148643-01!17ALPHA-HYDROXYPROGESTERONE CAPROATE630-56-8	O=C(OC1(C(=O)C)CCC2C3CCC4=CC(=O)CCC4(C)C3CCC21C)CCCCC	(+H2O)	55.4055	C27H42O5	Simvastatin	O=C1OC(CCC2C(C=CC3=CC(C)CC(OC(=O)C(C)(C)CC)C32)C)CC(O)C1	(+C2H4)	53.6031	C27H42O5	NCGC00380516-01![12-hydroxy-6-(hydroxymethyl)-10-methyl-2-(4-methylpent-3-enyl)dodeca-2,6,10-trienyl] acetate	O=C(OCC(=CCCC(=CCCC(=CCO)C)CO)CCC=C(C)C)C	(+C5H6O)	52.667
215.083	0.328542	Wash	10	C12H10N2O2	3-Indoleacetonitrile	N#CCC1=CNC=2C=CC=CC21	(+C2H2O2)	30.9816	C12H10N2O2	Urocanic acid	O=C(O)C=CC1=CN=CN1	(+C6H5-H)	30.6674	C12H10N2O2	4-Formylaminoantipyrine	O=C1C(N=CO)=C(N(N1C=2C=CC=CC2)C)C	(-NH3)	30.1102
509.262	0.326177	Wash	8	C23H40O12	NCGC00381416-01![3-methyl-1-[3-methyl-1-oxo-1-(2,3,4,5,6-pentahydroxyhexoxy)pentan-2-yl]oxy-1-oxobutan-2-yl] 2-hydroxy-3-methylpentanoate	O=C(OC(C(=O)OC(C(=O)OCC(O)C(O)C(O)C(O)CO)C(C)CC)C(C)C)C(O)C(C)CC	(-H2)	24.1715	C23H40O12	NCGC00385224-01_C24H42O12_6-Hydroxy-2,6,10,10-tetramethyl-1-oxaspiro[4.5]dec-8-yl 6-O-[(2R,3R,4R)-3,4-dihydroxy-4-(hydroxymethyl)tetrahydro-2-furanyl]-beta-D-glucopyranoside	OCC1(O)COC(OCC2OC(OC3CC(O)(C)C4(OC(C)CC4)C(C)(C)C3)C(O)C(O)C2O)C1O	(-CH2)	23.53	C23H40O12	(2S,3R,4R,5R,6R)-2-methyl-6-[[(2R,3S,4S,5R,6R)-3,4,5-trihydroxy-6-[(E)-7-hydroxy-3,7-dimethyloct-3-enoxy]oxan-2-yl]methoxy]oxane-3,4,5-triol	OC1C(O)C(OCC2OC(OCCC(=CCCC(O)(C)C)C)C(O)C(O)C2O)OC(C)C1O	(+CO)	23.2542
123.06	0.325425	Wash	8	C6H6N2O1	N-Methylnicotinamide	OC(=NC)C=1C=NC=CC1	(-CH2)	27.8376	C4H10O4	3-Hydroxybutyric acid	O=C(O)CC(O)C	(+H2O)	26.7747	C6H6N2O1	Nicotinoylglycine	O=C(O)CN=C(O)C=1C=NC=CC1	(-C2H2O2)	23.7661
363.182	0.323994	Wash	31	C20H26O6	2,6-dihydroxy-7-methoxy-1,1,4a-trimethyl-3,4,10,10a-tetrahydro-2H-phenanthren-9-one	O=C1C2=CC(OC)=C(O)C=C2C3(C)CCC(O)C(C)(C)C3C1	(+C2H2O2)	50.2073	C20H26O6	parthenolide	O=C1OC2C3OC3(C)CCC=C(C)CCC2C1=C	(+C5H6O3)	48.7363	C20H26O6	[(1R,5S,6S)-3-(hydroxymethyl)-5-[(Z)-2-methylbut-2-enoyl]oxy-2-oxo-6-propan-2-ylcyclohex-3-en-1-yl] (E)-4-hydroxy-2-methylbut-2-enoate	O=C(OC1C=C(C(=O)C(OC(=O)C(=CCO)C)C1C(C)C)CO)C(=CC)C	(-H2O)	48.7074
179.07	0.323526	Wash	9	C10H10O3	7-Hydroxy-4-methylcoumarin	O=C1OC=2C=C(O)C=CC2C(=C1)C	(+H2)	38.6245	C10H10O3	p-Coumaryl alcohol	OC1=CC=C(C=C1)C=CCO	(+CO)	32.797	C10H10O3	6-Methylcoumarin	O=C1OC=2C=CC(=CC2C=C1)C	(+H2O)	31.9105
271.221	0.323205	Wash	20	C15H28N1O3	NCGC00160280-01!N-methyl-metacryloyl-lupinine	O=C(OCC1CCC[N+]2(C)CCCCC12)C(=C)C	(+H2O)	28.7178	C16H30O3	NCGC00381202-01!3,15-dihydroxyhexadecanoic acid	O=C(O)CC(O)CCCCCCCCCCCC(O)C	(-H2O)	28.0485	C16H30O3	NCGC00385691-01!(E)-6-hydroxyoctadec-4-enoic acid	O=C(O)CCC=CC(O)CCCCCCCCCCCC	(-C2H4)	27.6489
655.126	0.322914	Wash	10	C25H35O12I1	[(1aR,1bS,2S,5aS,6R,6aS)-5a-hydroxy-1a-methyl-2-[(2S,3R,4S,5S,6R)-3,4,5-trihydroxy-6-(hydroxymethyl)oxan-2-yl]oxy-1b,2,6,6a-tetrahydrooxireno[1,2]cyclopenta[4,5-b]pyran-6-yl] (2E,6S)-6-hydroxy-2,6-dimethylocta-2,7-dienoate	O=C(OC1C2OC2(C)C3C(OC=CC13O)OC4OC(CO)C(O)C(O)C4O)C(=CCCC(O)(C=C)C)C	(+I-H)	24.904	C30H26N3O5F4Cl2	MMV687776	O=C(NCC1=CC=C2B(O)OC(C2=C1)(C)C)C=3C=CC(=CC3C)C4=NOC(C5=CC(Cl)=C(F)C(Cl)=C5)(C4)C(F)(F)F	(+C2H3NO)	23.2558	C29H30N6O4S4	Leptosin C_130038	O=C1N(C)C2(SSC13N(C2=O)C4NC=5C=CC=CC5C4(C3O)C67C=8C=CC=CC8NC7N9C(=O)C%10(SSC9(C(=O)N%10C)C6O)C(C)C)CO	(-C3H2O3)	21.7209
403.245	0.322687	Wash	33	C24H34O5	NCGC00384968-02!7-[(2,6-dihydroxy-2,5,5,8a-tetramethyl-3,4,4a,6,7,8-hexahydro-1H-naphthalen-1-yl)methoxy]chromen-2-one	O=C1OC=2C=C(OCC3C(O)(C)CCC4C(C)(C)C(O)CCC34C)C=CC2C=C1	(+H2)	49.8873	C24H34O5	Lovastatin	O=C1OC(CCC2C(C=CC3=CC(C)CC(OC(=O)C(C)CC)C32)C)CC(O)C1	(-H2)	48.4937	C24H34O5	Atranone B	O=C1OC2(C)CCC(=C3OC(=O)C4C3C(OC4(O)C)C(=CCC2C(=C1OC)C(C)C)C)C	(-CO2)	47.5673
479.347	0.320566	Wash	51	C30H45O1F3	STIGMASTA-4,22-DIEN-3-ONE	O=C1C=C2CCC3C(CCC4(C)C(CCC34)C(C=CC(CC)C(C)C)C)C2(C)CC1	(+CF3-H)	30.2653	C27H46N2O5	NCGC00386062-01!(3S,6R,12S)-6-benzyl-3-butan-2-yl-9-(6,7-dihydroxyoctyl)-1,4,7,10-tetrazabicyclo[10.4.0]hexadecane-2,5,8,11-tetrone	O=C1N2CCCCC2C(O)=NC(C(O)=NC(C(O)=NC1C(C)CC)CC=3C=CC=CC3)CCCCCC(O)C(O)C	(-C4H2N2O)	26.4839	C28H42N6O1	MLS001074892-01!PD 173074	O=C(Nc1nc2nc(ncc2cc1c3cc(OC)cc(OC)c3)NCCCCN(CC)CC)NC(C)(C)C	(-NO2+H)	24.8494
415.28	0.318898	Wash	13	C24H37O2F3	3-[(Z)-heptadec-10-enyl]benzene-1,2-diol	OC1=CC=CC(=C1O)CCCCCCCCCC=CCCCCCC	(+CF3-H)	29.4214	C21H38N2O6	4-oxo-4-(3-oxodecan-2-ylamino)butanoic acid	O=C(O)CCC(O)=NC(C(=O)CCCCCCC)C	(+C7H13NO2)	27.7508	C26H38O4	5-[(Z)-14-(3,5-dihydroxyphenyl)tetradec-10-enyl]benzene-1,3-diol	OC=1C=C(O)C=C(C1)CCCC=CCCCCCCCCCC=2C=C(O)C=C(O)C2	(+H2)	27.1237
655.137	0.318156	Wash	9	C30H26N2O15	2-[5-[[4-acetyloxy-5-(2,4-dioxopyrimidin-1-yl)-3-(4-hydroxy-2-methoxy-6-methylbenzoyl)oxyoxolan-2-yl]methoxycarbonyl]-2-hydroxyphenoxy]prop-2-enoic acid	O=C(O)C(OC1=CC(=CC=C1O)C(=O)OCC2OC(N3C=CC(O)=NC3=O)C(OC(=O)C)C2OC(=O)C=4C(OC)=CC(O)=CC4C)=C	(-H2)	26.1187	C27H26N8O8S2	Ceftazidime	O=C(O)C1=C(CSC2N1C(=O)C2N=C(O)C(=NOC(C(=O)[O-])(C)C)C3=CSC(=N)N3)C[N+]=4C=CC=CC4	(+C5H4N2O)	24.4769	C29H35O9I1	ARTHONIOIC ACID	O=C(O)C=1C(OC)=CC(OC(=O)C=2C(O)=CC(O)=CC2CC(=O)CCCCC)=CC1CC(=O)CCCCC	(+I-H)	23.5917
201.146	0.317511	Wash	16	C11H20O3	1,4-dioxacyclohexadecane-5,16-dione	O=C1OCCOC(=O)CCCCCCCCCC1	(-C3H4O)	39.5494	C11H20O3	NCGC00380119-01!3-(5,6-dihydroxyheptyl)-4-methyl-2H-furan-5-one	O=C1OCC(=C1C)CCCCC(O)C(O)C	(-CO)	39.5078	C11H20O3	NCGC00169246-02!5-(hydroxymethyl)-3-(1-hydroxy-4-methylpentyl)oxolan-2-one	O=C1OC(CO)CC1C(O)CCC(C)C	(-O)	39.4736
490.321	0.314484	Wash	5	C22H43N5O7	N-[5-[[4-[4-[acetyl(hydroxy)amino]butylamino]-4-oxobutanoyl]-hydroxyamino]pentyl]-N'-(5-aminopentyl)-N'-hydroxybutanediamide	O=C(N(O)CCCCN=C(O)CCC(=O)N(O)CCCCCN=C(O)CCC(=O)N(O)CCCCCN)C	(-C2H3NO)	22.8991	C27H43N3O5	(2Z)-2-[(E)-6-(hydroxymethyl)-2,4,8,10-tetramethyldodec-2-enylidene]-4-methylpentanedioic acid	O=C(O)C(=CC(=CC(C)CC(CO)CC(C)CC(C)CC)C)CC(C(=O)O)C	(+C4H3N3)	22.6327	C28H43N1O6	NCGC00347366-02!2,4,6-trihydroxy-5-[1-(4-hydroxy-1,1,4,7-tetramethyl-1a,2,3,4a,5,6,7a,7b-octahydrocyclopropa[h]azulen-7-yl)-3-methylbutyl]benzene-1,3-dicarbaldehyde	O=CC=1C(O)=C(C=O)C(O)=C(C1O)C(CC(C)C)C2(C)CCC3C2C4C(CCC3(O)C)C4(C)C	(+NH3)	22.1349
540.287	0.314028	Wash	9	C21H41N5O11	Tobramycin, N-propionyl derivative likely	O=C(NCC1OC(OC2C(O)C(OC3OC(CO)C(O)C(N)C3O)C(N)CC2N)C(N)CC1O)CC	(+O)	26.9671	C32H42N1O4Cl1	MLS001306422-01!138452-21-8	Cl.O=C(O)C(c1ccc(cc1)C(O)CCCN2CCC(CC2)C(O)(c3ccccc3)c4ccccc4)(C)C	(+H2)	26.0227	C32H42N1O4Cl1	Fexofenadine HCl	Cl.O=C(O)C(C1=CC=C(C=C1)C(O)CCCN2CCC(CC2)C(O)(C=3C=CC=CC3)C=4C=CC=CC4)(C)C	(+H2)	25.8095
385.197	0.312315	Wash	22	C18H28N2O7	Rivastigmine tartrate (Exelon)	O=C(O)C(O)C(O)C(=O)O.O=C(OC1=CC=CC(=C1)C(N(C)C)C)N(C)CC	(-O)	27.0243	C23H28O5	NCGC00384938-01!4-hydroxy-7-methoxy-2,3,8-trimethyl-3-(4-methylpent-3-enyl)-2H-benzo[g][1]benzofuran-6,9-dione	O=C1C(OC)=C(C(=O)C2=C3OC(C)C(C3=C(O)C=C12)(C)CCC=C(C)C)C	(+CH2)	24.7234	C21H27O3F3	NCGC00385373-01_C20H28O3_1-Phenanthrenecarboxylic acid, 1,2,3,4,4a,9,10,10a-octahydro-9-hydroxy-1,4a-dimethyl-7-(1-methylethyl)-, (1S,9R)-	O=C(O)C1(C)CCCC2(C3=CC=C(C=C3C(O)CC12)C(C)C)C	(+CF3-H)	23.2521
366.263	0.312294	Wash	28	C21H35N1O4	(5R)-5-hydroxy-1-(4-hydroxy-3-methoxyphenyl)tetradecan-3-one	O=C(CCC1=CC=C(O)C(OC)=C1)CC(O)CCCCCCCCC	(+NH)	48.0303	C21H35N1O4	2-[4a-methyl-8-methylidene-4-(3-methylpentanoyloxy)-1,2,3,4,5,6,7,8a-octahydronaphthalen-2-yl]prop-2-enoic acid	O=C(O)C(=C)C1CC(OC(=O)CC(C)CC)C2(C)CCCC(=C)C2C1	(+NH3)	46.6096	C21H35N1O4	"NCGC00160223-01!3,16,17-trihydroxy-17-acetyl-androstane"	O=C(C)C1(O)C(O)CC2C3CCC4CC(O)CCC4(C)C3CCC21C	(+NH)	45.8135
333.191	0.310995	Wash	21	C16H28O7	NCGC00384849-01_C21H34O10_2H-Cyclohepta[b]furan-2-one, 4-acetyl-6-[1-(beta-D-glucopyranosyloxy)-1-methylethyl]octahydro-8a-(hydroxymethyl)-, (3aS,4R,6R,8aR)-	O=C1OC2(CO)CCC(CC(C(=O)C)C2C1)C(OC3OC(CO)C(O)C(O)C3O)(C)C	(-C5H6O3)	54.0916	C16H28O7	9-(2,3-dihydroxypropoxy)-9-oxononanoic acid	O=C(O)CCCCCCCC(=O)OCC(O)CO	(+C4H6O)	52.8239	C16H28O7	NCGC00381270-01!(5E)-4,7,8-trihydroxy-2-(2-hydroxypentyl)-9,9-dimethyl-3,4,7,8-tetrahydro-2H-oxecin-10-one	O=C1OC(CC(O)C=CC(O)C(O)C1(C)C)CC(O)CCC	(+O)	48.7597
245.19	0.309442	Wash	19	C17H24O1	Norgestrel	O=C1C=C2CCC3C(CCC4(CC)C3CCC4(O)C#C)C2CC1	(-C4H4O)	48.7527	C17H24O1	4-Androstene-3,17-dione	O=C1C=C2CCC3C4CCC(=O)C4(C)CCC3C2(C)CC1	(-C2H2O)	48.2415	C17H24O1	Progesterone	O=C1C=C2CCC3C(CCC4(C)C(C(=O)C)CCC34)C2(C)CC1	(-C4H6O)	48.0203
312.254	0.307694	Wash	84	C18H33N1O3	NCGC00381386-01!2-(7-hydroxy-6-methyloctyl)-2H-furan-5-one	O=C1OC(C=C1)CCCCCC(C)C(O)C	(+C5NH11)	63.1632	C18H33N1O3	NCGC00169863-02!(10E,12E)-9-hydroxyoctadeca-10,12-dienoic acid	O=C(O)CCCCCCCC(O)C=CC=CCCCCC	(+NH)	61.2169	C18H33N1O3	NCGC00380112-01!2-(6-hydroxy-6-methyloctyl)-2H-furan-5-one	O=C1OC(C=C1)CCCCCC(O)(C)CC	(+C5NH11)	60.2105
275.161	0.306069	Wash	10	C17H22O3	4-hydroxy-5-[2-[(E)-3-hydroxyprop-1-enyl]-4-methylphenyl]-3-methylhexan-2-one	O=C(C)C(C)C(O)C(C1=CC=C(C=C1C=CCO)C)C	(-H2)	27.7424	C17H22O3	shogaol	O=C(C=CCCCCC)CCC1=CC=C(O)C(OC)=C1	(-H2)	27.6699	C17H22O3	Enterodiol	OC1=CC=CC(=C1)CC(CO)C(CO)CC=2C=CC=C(O)C2	(-CO)	27.3818
319.147	0.305676	Wash	10	C17H22N2O2S1	Fusaperazine E	O=C1C(=CC2=CC=C(OCC=C(C)C)C=C2)N(C(=O)C(SC)N1C)C	(-C2H2O)	28.8288	C18H22O5	[1-hydroxy-1-(4-methoxyphenyl)propan-2-yl] 4-methoxybenzoate	O=C(OC(C)C(O)C1=CC=C(OC)C=C1)C2=CC=C(OC)C=C2	(+H2)	27.0198	C13H22N2O7	Lotaustralin	N#CC(OC1OC(CO)C(O)C(O)C1O)(C)CC	(+C2H3NO)	26.2341
279.228	0.305414	Wash	2	C18H30O2	12,13-EODE	O=C(O)CCCCCCCC=CCC1OC1CCCCC	(-H2O)	23.1128	C18H30O2	9-stearolic acid	O=C(O)CCCCCCCC#CCCCCCCCC	(-H2)	22.2374	C18H30O2	9-hydroxy-10,12-octadecadienoic acid	O=C(O)CCCCCCCC(O)C=CC=CCCCCC	(-H2O)	22.1316
393.296	0.305362	Wash	53	C24H40O4	Dioctylphthalate	O=C(OCCCCCCCC)C=1C=CC=CC1C(=O)OCCCCCCCC	(+H2)	33.1374	C24H40O4	Di(2-ethylhexyl)phthalate (DEHP)	O=C(OCC(CC)CCCC)C=1C=CC=CC1C(=O)OCC(CC)CCCC	(+H2)	31.4241	C24H40O4	MLS001333174-01!BIS-(2-ETHYLHEXYL) PHTHALATE117-81-7	O=C(OCC(CC)CCCC)c1ccccc1C(=O)OCC(CC)CCCC	(+H2)	28.3038
467.279	0.305241	Wash	157	C29H38O5	NCGC00381262-01_C29H36O5_9,11a-Methano-11aH-cyclohepta[a]naphthalen-8(9H)-one, 6-(acetyloxy)-5-(benzoyloxy)-2,3,4,4a,5,6,6a,7,10,11-decahydro-1,4,4,9-tetramethyl-	O=C(OC1C(OC(=O)C)C2CC(=O)C3(C)CCC2(C4=C(C)CCC(C)(C)C41)C3)C=5C=CC=CC5	(+H2)	30.4889	C29H38O5	2-[(2R,4aS,8S,8aS)-8-[2-[(4aS,7R,8aR)-7-(1-carboxyethenyl)-1-hydroxy-4a-methyl-2-oxo-6,7,8,8a-tetrahydro-5H-naphthalen-1-yl]ethyl]-4a-methyl-7-oxo-1,2,3,4,8,8a-hexahydronaphthalen-2-yl]prop-2-enoic acid	O=C(O)C(=C)C1CCC2(C=CC(=O)C(CCC3(O)C(=O)C=CC4(C)CCC(C(=C)C(=O)O)CC34)C2C1)C	(-CO2)	29.5094	C30H34N4O1	(2E,4E)-1-[(2R,6S,14S,22S,25R)-25-(3,3-dimethyloxiran-2-yl)-15-methyl-1,3,13,15-tetraazaheptacyclo[18.4.1.0Â²,â¶.0â¶,Â²Â².0â·,Â¹Â².0Â¹â´,Â²Â².0Â¹â¶,Â²Â¹]pentacosa-7,9,11,16(21),17,19-hexaen-3-yl]hexa-2,4-dien-1-one	O=C(C=CC=CC)N1CCC23C=4C=CC=CC4NC5N(C6=CC=CC7=C6C53CCN(C7C8OC8(C)C)C12)C	(-C2H2O)	29.1962
320.259	0.303611	Wash	16	C20H33N1O2	7-ethenyl-1,4a,7-trimethyl-3,4,6,8,8a,9,10,10a-octahydro-2H-phenanthrene-1-carboxylic acid	O=C(O)C1(C)CCCC2(C3=CCC(C=C)(C)CC3CCC12)C	(+NH3)	27.2705	C20H33N1O2	(5R,9S)-5,9-dimethyl-14-methylidenetetracyclo[11.2.1.0Â¹,Â¹â°.0â´,â¹]hexadecane-5-carboxylic acid	O=C(O)C1(C)CCCC2(C)C1CCC34CC(=C)C(CCC32)C4	(+NH3)	27.2092	C20H33N1O2	alpha-Linolenoyl Ethanolamide	OC(=NCCO)CCCCCCCC=CCC=CCC=CCC	(-H2)	27.0699
575.285	0.301619	Wash	40	C31H42O10	NCGC00384598-01_C30H42O8_(1bS,4aR,7bS,8R,9R,9aS)-4a,7b-Dihydroxy-3-(hydroxymethyl)-1,1,6,8-tetramethyl-9a-[(2-methylbutanoyl)oxy]-5-oxo-1a,1b,4,4a,5,7a,7b,8,9,9a-decahydro-1H-cyclopropa[3,4]benzo[1,2-e]azulen-9-yl (2E)-2-methyl-2-butenoate	O=C(OC1C(C)C2(O)C(C=C(CO)CC3(O)C(=O)C(=CC32)C)C4C1(OC(=O)C(C)CC)C4(C)C)C(=CC)C	(+CO2)	30.4328	C31H42O10	NCGC00380937-01_C31H40O10_(1S,2R,4S,9R,10R,14S,15S,17S)-9-(3-Furyl)-1-hydroxy-15-(2-methoxy-2-oxoethyl)-10,14,16,16-tetramethyl-7,18-dioxo-3,8-dioxapentacyclo[12.3.1.0~2,4~.0~4,13~.0~5,10~]octadec-17-yl 2-methylpropanoate	O=C(OC)CC1C2(C(=O)C(O)(C(OC(=O)C(C)C)C1(C)C)C3OC34C5CC(=O)OC(C6=COC=C6)C5(C)CCC42)C	(+H2)	29.856	C31H42O10	Cinobufagin	O=C1OC=C(C=C1)C2C(OC(=O)C)C3OC34C5CCC6CC(O)CCC6(C)C5CCC24C	(+C5H8O4)	28.4316
133.074	0.301599	Wash	28	C8H8N2	MYOSMINE	N=1C=CC=C(C1)C2=NCCC2	(-CH2)	57.0465	C8H8N2	Neocuproine	N=1C(=CC=C2C=CC=3C=CC(=NC3C12)C)C	(-C6H5+H)	52.2914	C8H8N2	NCGC00015088-09_C12H14N2O_N-[2-(1H-Indol-3-yl)ethyl]acetamide	OC(=NCCC1=CNC=2C=CC=CC21)C	(-C4H6O)	51.9199
361.235	0.296844	Wash	48	C22H32O4	methyl (4aR)-5,6-dihydroxy-1,1-dimethyl-7-propan-2-yl-2,3,4,9,10,10a-hexahydrophenanthrene-4a-carboxylate	O=C(OC)C12C=3C(O)=C(O)C(=CC3CCC1C(C)(C)CCC2)C(C)C	(+CH2)	44.3683	C22H32O4	2-(2-hydroxy-6-methylhept-5-en-2-yl)-7-(3-methylbut-2-enyl)-2,3-dihydro-1-benzofuran-5-carboxylic acid	O=C(O)C=1C=C(C=2OC(CC2C1)C(O)(C)CCC=C(C)C)CC=C(C)C	(+H2)	39.3829	C22H32O4	Corticosterone	O=C1C=C2CCC3C4CCC(C(=O)CO)C4(C)CC(O)C3C2(C)CC1	(+CH2)	38.1346
467.263	0.296724	Wash	24	C25H38O8	[(4R,5S,6R,6aS,7R,10aR,11bR)-5-acetyloxy-6-hydroxy-10a-methoxy-4,7,11b-trimethyl-9-oxo-1,2,3,4a,5,6,6a,7,11,11a-decahydronaphtho[2,1-f][1]benzofuran-4-yl]methyl acetate	O=C1OC2(OC)C(=C1)C(C)C3C(O)C(OC(=O)C)C4C(C)(COC(=O)C)CCCC4(C)C3C2	(+H2)	38.9137	C25H38O8	MLS000563057-01!	O=C1OC2C(=C1)C3CCC45CC(CCC4C3(C)CC2)C(OC6OC(CO)C(O)C(O)C6O)(CO)C5	(-CO)	38.0529	C25H38O8	7-[2,6-dimethyl-8-(2-methylbutanoyloxy)-1,2,6,7,8,8a-hexahydronaphthalen-1-yl]-3,5-dihydroxyheptanoic acid	O=C(O)CC(O)CC(O)CCC1C(C=CC2=CC(C)CC(OC(=O)C(C)CC)C21)C	(+CO2)	37.6708
441.235	0.296678	Wash	9	C25H32N2O5	Acetyl-splendoline	O=C(N1C=2C=CC=CC2C34CCN5CC6C(OCC(C13)C6CC54O)C)C(O)C(=O)C	(+C2H4)	26.1576	C25H32N2O5	Reserpiline	O=C(OC)C1=COC(C)C2CN3CCC=4C=5C=C(OC)C(OC)=CC5NC4C3CC12	(+C2H4)	25.9011	C20H33N6O3Cl1	Urapidil hydrochloride	Cl.O=C1C=C(NCCCN2CCN(C=3C=CC=CC3OC)CC2)N(C(=O)N1C)C	(+NH3)	25.3601
237.111	0.296283	Wash	5	C13H16O4	(6Z,10E)-4-hydroxy-6-(hydroxymethyl)-10-methyl-3-methylidene-3a,4,5,8,9,11a-hexahydrocyclodeca[b]furan-2-one	O=C1OC2C=C(C)CCC=C(CO)CC(O)C2C1=C	(-C2H4)	25.4997	C13H16O4	Phomalone	O=C(C1=C(O)C(=C(O)C=C1OC)CCO)CCC	(-H2O)	25.1454	C13H16O4	(2R)-5-methoxy-2-methyl-2,3,8,9-tetrahydrofuro[2,3-h]chromen-4-one	O=C1C2=C(OC)C=C3OCCC3=C2OC(C)C1	(+H2)	24.8766
305.208	0.295512	Wash	53	C19H28O3	NCGC00381032-01_C21H32O3_(3R,4R,5R)-3-[(11E)-11,15-Hexadecadien-9-yn-1-yl]-4-hydroxy-5-methyldihydro-2(3H)-furanone	O=C1OC(C)C(O)C1CCCCCCCCC#CC=CCCC=C	(-C2H4)	75.6833	C19H28O3	Bufalin	O=C1OC=C(C=C1)C2CCC3(O)C4CCC5CC(O)CCC5(C)C4CCC23C	(-C5H6O)	71.8149	C19H28O3	HUMULENE (alpha)	C1=CC(C)(C)CC=C(C)CCC=C(C)C1	(+C4H4O3)	71.5217
481.313	0.293449	Wash	38	C27H44O7	NCGC00385264-01![4,5-dihydroxy-6-methyl-2-[(1,1,4,7-tetramethyl-2,3,4a,5,6,7,7a,7b-octahydro-1aH-cyclopropa[e]azulen-4-yl)oxy]oxan-3-yl] (E)-3-methylpent-2-enoate	O=C(OC1C(OC(C)C(O)C1O)OC2(C)CCC3C(C4C(C)CCC42)C3(C)C)C=C(C)CC	(+O)	42.7676	C27H44O7	4-({5-[5-hydroxy-3-({[(2Z)-2-methylbut-2-enoyl]oxy}methyl)pentyl]-8a-(hydroxymethyl)-5,6-dimethyl-3,4,4a,5,6,7,8,8a-octahydronaphthalen-1-yl}methoxy)-4-oxobutanoic acid	O=C(OCC(CCO)CCC1(C)C(C)CCC2(C(=CCCC21)COC(=O)CCC(=O)O)CO)C(=CC)C	(-C2H2O)	39.2817	C27H45O5P1	7-Oxocholesterol	O=C1C=C2CC(O)CCC2(C)C3CCC4(C)C(CCC4C13)C(C)CCCC(C)C	(+HPO3)	39.2262
483.372	0.292941	Wash	251	C30H49O1F3	beta-SITOSTEROL	OC1CC2=CCC3C(CCC4(C)C(CCC34)C(C)CCC(CC)C(C)C)C2(C)CC1	(+CF3-H)	24.3608	C27H50N2O5	Oleoyl-L-Carnitine	O=C([O-])CC(OC(=O)CCCCCCCC=CCCCCCCCC)C[N+](C)(C)C	(+C2H3NO)	23.2186	C35H46O1	Astaxanthin	O=C1C(=C(C=CC(=CC=CC(=CC=CC=C(C=CC=C(C=CC2=C(C(=O)C(O)CC2(C)C)C)C)C)C)C)C(C)(C)CC1O)C	(-C5H6O3)	23.0881
537.376	0.292922	Wash	47	C38H48O2	Canthaxanthin (Euglenanone)	O=C1C(=C(C=CC(=CC=CC(=CC=CC=C(C=CC=C(C=CC2=C(C(=O)CCC2(C)C)C)C)C)C)C)C(C)(C)CC1)C	(-C2H4)	23.8687	C31H52O7	(1S,2S,5R,7R,10S,11S,14R,16R,19S,20S,23R,25R)-5,14-diethyl-2,11,20,23-tetramethyl-4,13,22,28,29,30-hexaoxatetracyclo[23.2.1.1â·,Â¹â°.1Â¹â¶,Â¹â¹]triacontane-3,12,21-trione	O=C1OC(C)CC2OC(CC2)C(C(=O)OC(CC)CC3OC(CC3)C(C(=O)OC(CC)CC4OC(CC4)C1C)C)C	(-CO2)	23.5371	C31H52O7	[(2S,3R,4S,5S,6R)-3,4,5-trihydroxy-6-(hydroxymethyl)oxan-2-yl] (1R,2R,4aS,6aS,6bR,10R,11R,12aR)-1,10,11-trihydroxy-1,2,6a,6b,9,9,12a-heptamethyl-2,3,4,5,6,6a,7,8,8a,10,11,12,13,14b-tetradecahydropicene-4a-carboxylate	O=C(OC1OC(CO)C(O)C(O)C1O)C23CCC(C)C(O)(C)C3C4=CCC5C6(C)CC(O)C(O)C(C)(C)C6CCC5(C)C4(C)CC2	(-C5H6O3)	23.2976
174.992	0.291991	Wash	45	C6H4N2Cl2	MLS002153394-01!DCEBIO60563-36-2	Clc1cc2nc(O)n(c2cc1Cl)CC	(-C3H4O)	19.4952	C6H4N2Cl2	Bauerine B	ClC=1C=CC=2C=3C=CN=CC3N(C2C1Cl)C	(-C6H5+H)	15.6909	NA	NA	NA	NA	NA
325.105	0.291487	Wash	1	C17H15O3F3	trans-pterostilbene	OC1=CC=C(C=C1)C=CC=2C=C(OC)C=C(OC)C2	(+CF3-H)	25.7017	C19H16O5	6-Ethoxy-3(4'-hydroxyphenyl)-4-methylcoumarin	O=C1OC2=CC=C(OCC)C=C2C(=C1C=3C=CC(O)=CC3)C	(+CO)	25.1012	C19H16O5	Warfarin	O=C1C=2C=CC=CC2OC(O)=C1C(C=3C=CC=CC3)CC(=O)C	(+O)	24.7376
325.113	0.291487	Wash	1	C12H20O10	Trehalose	OCC1OC(OC2OC(CO)C(O)C(O)C2O)C(O)C(O)C1O	(-H2O)	28.3246	C12H20O10	Sucrose	OCC1OC(OC2(OC(CO)C(O)C2O)CO)C(O)C(O)C1O	(-H2O)	27.9139	C12H20O10	2-alpha-Mannobiose	OCC1OC(O)C(OC2OC(CO)C(O)C(O)C2O)C(O)C1O	(-H2O)	27.3921
411.172	0.290851	Wash	31	C20H26O9	(1S,3R,6R,7S,8S,10R,13S,16S,17R)-8-tert-butyl-6,17-dihydroxy-16-methyl-2,4,14,19-tetraoxahexacyclo[8.7.2.0Â¹,Â¹Â¹.0Â³,â·.0â·,Â¹Â¹.0Â¹Â³,Â¹â·]nonadecane-5,15,18-trione	O=C1OC2OC34C(=O)OC5CC(C(C)(C)C)C2(C1O)C54CC6OC(=O)C(C)C63O	(+H2)	33.9919	C22H28O4F1Cl1	MLS001076157-01!426-13-1	O=C1C=CC2(C(=C1)C(C)CC3C4CCC(O)(C(=O)C)C4(C)CC(O)C32F)C	(+Cl-H)	31.4914	C22H28O4F1Cl1	MLS001076345-01!	O=C1C=CC2(C(=C1)CCC3C4CC(C)C(OC(=O)CC)(C(=O)CCl)C4(C)CC(O)C32F)C	(-C3H4O)	30.7379
247.131	0.290809	Wash	15	C15H18O3	NCGC00385922-01_C15H20O3_(2R,5S,9R,12R)-13,13-Dimethyl-7-oxatetracyclo[7.5.0.0~1,5~.0~2,12~]tetradecane-4,8-dione	O=C1OCC2C(=O)CC3C4CCC1C23CC4(C)C	(-H2)	46.8674	C15H18O3	reynosin	O=C1OC2C(C1=C)CCC3(C)C(O)CCC(=C)C23	(-H2)	45.2454	C15H18O3	NCGC00247310-03_C15H20O4_(3S,3aS,5aR,9R,9aS,9bS)-9-Hydroxy-3,5a,9-trimethyl-3a,5,5a,9,9a,9b-hexahydronaphtho[1,2-b]furan-2,6(3H,4H)-dione	O=C1OC2C(CCC3(C(=O)C=CC(O)(C)C23)C)C1C	(-H2O)	44.0401
263.198	0.289532	Wash	18	C17H26O2	NCGC00386056-01_C20H30O3_(5xi,9xi)-12-Hydroxyabieta-7,13-dien-18-oic acid	O=C(O)C1(C)CCCC2(C)C3C(C=C(C(O)C3)C(C)C)=CCC12	(-C3H4O)	61.4081	C17H26O2	MLS002153962-01!3-alpha-Hydroxy-5-beta-androstan-17-one53-42-9	O=C1CCC2C3CCC4CC(O)CCC4(C)C3CCC12C	(-C2H4)	61.111	C17H26O2	NCGC00169678-02_C20H30O3_(5xi,9xi)-17-Hydroxykaur-15-en-19-oic acid	O=C(O)C1(C)CCCC2(C)C1CCC34C=C(CO)C(CCC32)C4	(-C3H4O)	60.818
731.481	0.287767	Wash	51	C38H69N1O12	Scytophycin D	O=CN(C=CC(C)C(OC)C(C(=O)CCC(C)C(O)C(C)C1OC(=O)C=CC(=CCC(O)CC2OC(CC=C2)CC(OC)C(O)(C)C(OC)CC(OC)C1C)C)C)C	(-C7H7+H)	24.7956	C38H69N1O12	Scytophycin A	O=CN(C=CC(C)C(OC)C(C)C(O)CCC(C)C(O)C(C)C1OC(=O)C=CC(=CCC(O)CC2OC(CC=C2)CC(OC)C3(OC3)C(OC)CC(OC)C1C)C)C	(-C7H7+H)	23.822	C38H69N1O12	Scytophycin E	O=CN(C=CC(C)C(OC)C(C(=O)CCC(C)C(O)C(C)C1OC(=O)C=CC(=CCC(O)CC2OC(CC=C2)CC(OC)C(CO)C(OC)CC(OC)C1C)C)C)C	(-C7H7+H)	22.6242
261.131	0.287404	Wash	62	C12H20O6	(2R)-2-[(2R,5S)-5-[(2S)-2-hydroxybutyl]oxolan-2-yl]propanoic acid	O=C(O)C(C)C1OC(CC1)CC(O)CC	(+CO2)	39.4283	C12H20O6	9-(2,3-dihydroxypropoxy)-9-oxononanoic acid	O=C(O)CCCCCCCC(=O)OCC(O)CO	(-H2)	37.5013	C12H20O6	(5E)-3,4,9-trihydroxy-2-propyl-2,3,4,7,8,9-hexahydrooxecin-10-one	O=C1OC(CCC)C(O)C(O)C=CCCC1O	(+O)	37.1066
227.16	0.286266	Wash	41	C13H22O3	3-[4-methyl-1-(2-methylpropanoyl)-3-oxocyclohexyl]butanoic acid	O=C(O)CC(C)C1(C(=O)C(C)C)CC(=O)C(C)CC1	(-C2H2O)	62.0286	C13H22O3	NCGC00381166-01_C15H26O3_	OCC1C(=CCC2C(C)(CO)CCCC12CO)C	(-C2H4)	61.7066	C13H22O3	NCGC00384951-01!2-(6-hydroxy-6-methylheptyl)-2H-furan-5-one	O=C1OC(C=C1)CCCCCC(O)(C)C	(+CH2)	60.8133
243.192	0.28547	Wash	1	C14H26O3	13-HpOTrE	O=C(O)CCCCCCCC=CC=CC(OO)CC=CCC	(-C4H4O)	20.3856	C14H26O3	Eicosanoids_15-oxoETE_C20H30O3	O=C(O)CCCC=CCC=CCC=CC=CC(=O)CCCCC	(-C6H5+H)	20.0401	C14H26O3	Eicosanoids_18-HEPE_C20H30O3	O=C(O)CCCC=CCC=CCC=CCC=CC=CC(O)CC	(-C6H5+H)	20.022
242.135	0.283925	Wash	14	C10H18N1O2F3	N-tert-Butyldimethylsilyl-N-methyltrifluoroacetamide	O=C(N(C)[Si](C)(C)C(C)(C)C)C(F)(F)F	(+CO)	29.0047	C12H19N1O4	2-(1-hydroxy-1-methoxy-3-methylbutyl)-6-methyl-5H-[1,3]dioxolo[4,5-c]pyridin-4-one	OC=1N=C(C=C2OC(OC12)C(O)(OC)CC(C)C)C	(-CO)	26.6077	C12H19N1O4	8-acetamido-2-methyl-7-oxononanoic acid	O=C(O)C(C)CCCCC(=O)C(N=C(O)C)C	(-H2)	25.5713
371.101	0.283124	Wash	16	C16H18O10	(2S,3S,4S,5R,6R)-6-(3-benzoyloxy-2-hydroxypropoxy)-3,4,5-trihydroxyoxane-2-carboxylic acid	O=C(O)C1OC(OCC(O)COC(=O)C=2C=CC=CC2)C(O)C(O)C1O	(-H2)	31.652	C16H18O10	(1S,3R,4S,5R)-4-{[(2E)-3-(3,4-dihydroxyphenyl)prop-2-enoyl]oxy}-1,3,5-trihydroxycyclohexane-1-carboxylic acid	O=C(O)C1(O)CC(O)C(OC(=O)C=CC2=CC=C(O)C(O)=C2)C(O)C1	(+O)	30.4012	C14H18N4O6S1	N4-Acetylsulfadimethoxine	O=S(=O)(NC=1N=C(OC)C=C(N1)OC)C2=CC=C(N=C(O)C)C=C2	(+H2O)	28.9762
223.063	0.279097	Wash	33	C11H10O5	2-(2-acetyl-3-hydroxy-5-methoxyphenyl)acetic acid	O=C(O)CC1=CC(OC)=CC(O)=C1C(=O)C	(-H2)	35.7471	C11H10O5	(1S,3R,4S,5R)-4-{[(2E)-3-(3,4-dihydroxyphenyl)prop-2-enoyl]oxy}-1,3,5-trihydroxycyclohexane-1-carboxylic acid	O=C(O)C1(O)CC(O)C(OC(=O)C=CC2=CC=C(O)C(O)=C2)C(O)C1	(-C5H8O4)	35.0869	C9H10N4O1S1	MLS001201765-01!4-Amino-N-(4-methyl-pyrimidin-2-yl)-benzenesulfonamide	O=S(=O)(Nc1nccc(n1)C)c2ccc(N)cc2	(-C2H2O)	32.8258
285.167	0.27797	Wash	17	C15H24O5	NCGC00381331-01_C16H26O5_Pentanoic acid, 3-methyl-, 5-hydroxy-3-(hydroxymethyl)-6-(1-methylethyl)-2-oxo-3-cyclohexen-1-yl ester	O=C(OC1C(=O)C(=CC(O)C1C(C)C)CO)CC(C)CC	(-CH2)	40.553	C15H24O5	NCGC00180760-02_C15H22O5_1H-3,9a-Methanocyclopent[c]oxocin-4-carboxylic acid, octahydro-4-hydroxy-7-(2-hydroxy-1-methylethylidene)-, (7E)-	O=C(O)C1(O)CCC2C(=C(C)CO)CCC32COC1C3	(+H2)	39.1341	C15H24O5	1,5,9-trihydroxy-5,7,7-trimethyl-4,5a,6,8,8a,9-hexahydro-1H-azuleno[5,6-c]furan-3-one	O=C1OC(O)C2=C1CC(O)(C)C3CC(C)(C)CC3C2O	(+H2)	38.5274
311.163	0.277878	Wash	160	C20H22O3	NCGC00385255-01!4-[4-(1,3-benzodioxol-5-yl)-2,3-dimethylbutyl]-2-methoxyphenol	OC1=CC=C(C=C1OC)CC(C)C(C)CC2=CC=C3OCOC3=C2	(-H2O)	42.9637	C20H22O3	NCGC00169735-02!(5S)-5-hydroxy-1,7-diphenylheptan-3-one	O=C(CCC=1C=CC=CC1)CC(O)CCC=2C=CC=CC2	(+CO)	39.804	C20H22O3	NCGC00381356-01!2-methoxy-4-[2-(2-methoxy-4-prop-2-enylphenoxy)propyl]phenol	OC1=CC=C(C=C1OC)CC(OC2=CC=C(C=C2OC)CC=C)C	(-H2O)	39.5756
391.207	0.277118	Wash	11	C22H30O6	[9b-hydroxy-6-(hydroxymethyl)-6,9a-dimethyl-3-oxo-1,3a,4,5,5a,7,8,9-octahydrobenzo[e][2]benzofuran-5-yl] benzoate	O=C(OC1CC2C(=O)OCC2(O)C3(C)CCCC(C)(CO)C13)C=4C=CC=CC4	(+H2)	27.6248	C22H30O6	NCGC00385669-01!(E)-3-(acetyloxymethyl)-5-(2-formyl-4-hydroxy-5,5,8a-trimethyl-1,4,4a,6,7,8-hexahydronaphthalen-1-yl)pent-2-enoic acid	O=CC1=CC(O)C2C(C)(C)CCCC2(C)C1CCC(=CC(=O)O)COC(=O)C	(-H2)	26.8997	C20H29O4F3	NCGC00380425-01!1-(3,5-dihydroxyphenyl)-12-hydroxytridecan-2-one	O=C(CC=1C=C(O)C=C(O)C1)CCCCCCCCCC(O)C	(+CF3-H)	26.6207
384.229	0.2771	Wash	3	C22H29N3O3	PYR_302.1865_11.2	O=N(C)(C)CCN(C1=NC=CC=C1)CC2=CC=C(OC)C=C2	(+C5H6O)	27.0155	C22H29N3O3	MLS000863636-01!	O=C(OC)C1(CO)C2C(=CC)CN3C(c4c(c5ccccc5n4C)CC31)C2	(+NH3)	26.1257	C22H29N3O3	Methoxyfenozide	O=C(C=1C=C(C=C(C1)C)C)N(N=C(O)C=2C=CC=C(OC)C2C)C(C)(C)C	(+NH)	26.1066
217.144	0.276477	Wash	8	C11H20O4	NCGC00168824-02!(E)-undec-2-enedioic acid	O=C(O)C=CCCCCCCCC(=O)O	(+H2)	34.2052	C11H20O4	NCGC00164361-03!decanedioic acid	O=C(O)CCCCCCCCC(=O)O	(+CH2)	33.6195	C11H20O4	(4S,5Z,6S)-4-(2-methoxy-2-oxoethyl)-5-[2-[(E)-3-phenylprop-2-enoyl]oxyethylidene]-6-[(2S,3R,4S,5S,6R)-3,4,5-trihydroxy-6-(hydroxymethyl)oxan-2-yl]oxy-4H-pyran-3-carboxylic acid	O=C(O)C(C)C1OC(CC1)CC(O)C	(+CH2)	33.2901
161.108	0.275874	Wash	7	C10H12N2	Phenazone / antipyrine	O=C1C=C(N(N1C=2C=CC=CC2)C)C	(-CO)	30.3277	C10H12N2	5,6-Dimethylbenzimidazole	N1=CNC=2C=C(C(=CC12)C)C	(+CH2)	29.755	C10H12N2	Primidone	OC1=NCN=C(O)C1(C=2C=CC=CC2)CC	(-C2H2O2)	29.337
334.174	0.275336	Wash	3	C17H23N3O4	MLS002153198-01!5-Carboxamidotryptamine hemiethanolate maleate salt	O=C([O-])C=CC(=O)[O-].O=C(N)c1ccc2[nH]cc(c2c1)CCN.OCC	(NO2 -> NH2)	22.8488	C17H23N3O4	Imazamox	O=C(O)C=1C=C(C=NC1C2=NC(=O)C(N2)(C)C(C)C)COC	(+C2H4)	22.6267	C17H23N3O4	Eserine	OC(=NC)OC1=CC=C2C(=C1)C3(C)CCN(C)C3N2C	(+C2H2O2)	21.7209
178.119	0.273017	Wash	12	C6H15N3O3	L-citrulline	O=C(O)C(N)CCCNC(=N)O	(+H2)	31.1343	C11H15N1O1	Amphetamine	NC(C)CC=1C=CC=CC1	(+C2H2O)	30.6103	C11H15N1O1	Risperidone	O=N(C)(CC#C)CC=1C=CC=CC1	(+H2)	30.5237
307.185	0.272693	Wash	10	C18H26O4	albocycline	O=C1OC(C)C(C)CCC=C(C)C(OC)C=CC(O)(C=C1)C	(-H2)	20.6878	C19H27O1Cl1	NCGC00380882-01!5-chloro-2,4-dihydroxy-6-methyl-3-[(E)-3-methyl-5-[(1S,2R,6R)-1,2,6-trimethyl-3-oxocyclohexyl]pent-2-enyl]benzaldehyde	O=CC1=C(O)C(=C(O)C(Cl)=C1C)CC=C(C)CCC2(C)C(C(=O)CCC2C)C	(-C4H4O3)	20.0528	C18H26O4	4-[2-[(1R,4aS,5R,8aS)-6-hydroxy-5-(hydroxymethyl)-5,8a-dimethyl-2-methylidene-3,4,4a,6,7,8-hexahydro-1H-naphthalen-1-yl]ethyl]-2H-furan-5-one	O=C1OCC=C1CCC2C(=C)CCC3C(C)(CO)C(O)CCC23C	(-C2H4)	19.9919
307.15	0.271711	Wash	51	C17H22O5	NX2 toxin	O=C(OC1CC2(C)C3(OC3)C1OC4C=C(C)CC(O)C42CO)C	(-H2O)	22.5505	C17H22O5	[(1S,3aR,5R,5aR,8aR,9S,9aR)-1,5,8a-trimethyl-2,8-dioxo-3a,4,5,5a,9,9a-hexahydro-1H-azuleno[6,5-b]furan-9-yl] 2-methylpropanoate	O=C(OC1C2C(OC(=O)C2C)CC(C)C3C=CC(=O)C13C)C(C)C	(-C2H4)	22.4947	C19H18N2O2	Phenylbutazone	O=C1N(C=2C=CC=CC2)N(C=3C=CC=CC3)C(=O)C1CCCC	(-H2)	22.4282
244.227	0.271033	Wash	20	C14H29N1O2	Lauric isopropanolamide	OC(=NCC(O)C)CCCCCCCCCCC	(-CH2)	32.6969	C14H29N1O2	DDAO	O=N(C)(C)CCCCCCCCCC	(+C2H2O)	31.9949	C14H29N1O2	Myristoyl Ethanolamide	OC(=NCCO)CCCCCCCCCCCCC	(-C2H4)	31.8454
429.24	0.270331	Wash	19	C24H32N2O5	7-hydroxy-1,4a-dimethyl-9-oxo-7-propan-2-yl-2,3,4,4b,5,6,10,10a-octahydrophenanthrene-1-carboxylic acid	O=C(O)C1(C)CCCC2(C)C3C(=CC(O)(CC3)C(C)C)C(=O)CC12	(+C4H2N2O)	43.8254	C24H32N2O5	3-HYDROXY-4-(SUCCIN-2-YL)-CARYOLANE delta-LACTONE	O=C1OC23CC(C)(CCC2C(C(=O)O)C1)CCC4C3CC4(C)C	(+C5H4N2O)	42.1257	C22H37O6P1	NCGC00380552-01_C22H36O3_2(1H)-Naphthalenone, 8-[5-(acetyloxy)-3-methylpentyl]octahydro-4,4,8a-trimethyl-7-methylene-	O=C(OCCC(C)CCC1C(=C)CCC2C(C)(C)CC(=O)CC12C)C	(+HPO3)	41.9261
241.144	0.270037	Wash	32	C13H20O4	NCGC00170013-02!	O=C(O)C1(O)CCC2C(=CCC32COC1C3)C(O)(C)C	(-C2H2O)	53.3465	C13H20O4	NCGC00385243-01_C12H18O4_{(1R,2R)-2-[(2Z)-5-Hydroxy-2-penten-1-yl]-3-oxocyclopentyl}acetic acid	O=C(O)CC1CCC(=O)C1CC=CCCO	(+CH2)	53.0671	C13H20O4	NCGC00180708-02!(2R,3R,6R)-5-[(1E,3E)-hepta-1,3-dienyl]-2,3-dihydroxy-6-(hydroxymethyl)cyclohexan-1-one	O=C1C(O)C(O)CC(C=CC=CCCC)C1CO	(-CH2)	52.191
191.123	0.269157	Wash	6	C8H18N2O1S1	HEPES	O=S(=O)(O)CCN1CCN(CCO)CC1	(SO3H -> SH)	24.7647	C11H14N2O1	Antipyrine	O=C1C=C(N(N1C=2C=CC=CC2)C)C	(+H2)	24.2818	C11H14N2O1	L-abrine	O=C(O)C(NC)CC1=CNC=2C=CC=CC21	(-CO)	23.9931
285.18	0.268663	Wash	33	C19H24O2	MLS000069491-01!	O=C1C=C2CCC3C(CCC4(CC)C3CCC4(O)C#C)C2CC1	(-C2H4)	68.4428	C19H24O2	MLS001076282-01!434-03-7	O=C1C=C2CCC3C(CCC4(C)C3CCC4(O)C#C)C2(C)CC1	(-C2H4)	65.9379	C16H25O3F1	NCGC00380110-01_C16H26O3_1-Propanone, 3-hydroxy-1-[(1R,2R,4aR,6S,8aS)-1,2,4a,5,6,7,8,8a-octahydro-2-hydroxy-1,2,6-trimethyl-1-naphthalenyl]-	O=C(CCO)C1(C)C2CCC(C)CC2C=CC1(O)C	(+F-H)	61.1312
495.329	0.268657	Wash	24	C28H46O7	NCGC00380758-01!(2S,3R,10R,13R,14S)-17-[(2R,3R,5S)-2,3-dihydroxy-5,6-dimethylheptan-2-yl]-2,3,14-trihydroxy-10,13-dimethyl-2,3,4,5,9,11,12,15,16,17-decahydro-1H-cyclopenta[a]phenanthren-6-one	O=C1C=C2C(CCC3(C)C(CCC23O)C(O)(C)C(O)CC(C)C(C)C)C4(C)CC(O)C(O)CC14	(+O)	30.4258	C24H42N6O5	Leupeptin analogue LVR (or VLR)	O=CC(NC(=O)C(NC(=O)C(NC(=O)C)CC(C)C)C(C)C)CCCN=C(N)N	(+C5H6O)	30.0087	C28H46O7	NCGC00381153-01![4,5-dihydroxy-3,4-bis(hydroxymethyl)-4a,8,8-trimethyl-5,6,7,8a-tetrahydro-1H-naphthalen-1-yl] octanoate	O=C(OC1C=C(CO)C(O)(CO)C2(C)C(O)CCC(C)(C)C12)CCCCCCC	(+C5H6O)	28.8987
507.352	0.268583	Wash	28	C30H50O4S1	(1R,3aR,5aR,5bR,9S,11aR)-3a,5a,5b,8,8,11a-hexamethyl-1-prop-1-en-2-yl-1,2,3,4,5,6,7,7a,9,10,11,11b,12,13,13a,13b-hexadecahydrocyclopenta[a]chrysen-9-ol	OC1CCC2(C)C(CCC3(C)C2CCC4C5C(C(=C)C)CCC5(C)CCC43C)C1(C)C	(+SO3)	38.1948	C26H50O9	NCGC00381180-01!3-[5-(3,5-dihydroxydecanoyloxy)-3-hydroxydecanoyl]oxy-5-hydroxydecanoic acid	O=C(O)CC(OC(=O)CC(O)CC(OC(=O)CC(O)CC(O)CCCCC)CCCCC)CC(O)CCCCC	(-C4H6O)	36.4833	C26H50O9	NCGC00381059-01!5-[5-(3,5-dihydroxydecanoyloxy)-3-hydroxydecanoyl]oxy-3-hydroxydecanoic acid	O=C(O)CC(O)CC(OC(=O)CC(O)CC(OC(=O)CC(O)CC(O)CCCCC)CCCCC)CCCCC	(-C4H6O)	35.6589
401.115	0.267416	Wash	7	C17H20O11	NCGC00168890-02!6,7-dimethoxy-8-[(2S,3R,4S,5S,6R)-3,4,5-trihydroxy-6-(hydroxymethyl)oxan-2-yl]oxychromen-2-one	O=C1OC=2C(OC3OC(CO)C(O)C(O)C3O)=C(OC)C(OC)=CC2C=C1	(+O)	26.1393	C20H20N2O5S1	OXAPROZIN	O=C(O)CCc1nc(c2ccccc2)c(o1)c3ccccc3	(+C2H5NO2S)	25.9575	C17H20O11	(2S,3S,4S,5R,6R)-6-(3-benzoyloxy-2-hydroxypropoxy)-3,4,5-trihydroxyoxane-2-carboxylic acid	O=C(O)C1OC(OCC(O)COC(=O)C=2C=CC=CC2)C(O)C(O)C1O	(+CO)	25.6785
348.188	0.266261	Wash	32	C18H25N3O4	NCGC00380929-01_C14H22O4_(2E)-2-(Hydroxymethyl)-3-[(1R,6R)-3-(hydroxymethyl)-6-isopropyl-2-cyclohexen-1-yl]acrylic acid	O=C(O)C(=CC1C=C(CO)CCC1C(C)C)CO	(+C4H3N3)	36.0812	C18H25N3O4	NCGC00180708-02!(2R,3R,6R)-5-[(1E,3E)-hepta-1,3-dienyl]-2,3-dihydroxy-6-(hydroxymethyl)cyclohexan-1-one	O=C1C(O)C(O)CC(C=CC=CCCC)C1CO	(+C4H3N3)	35.5954	C19H25N1O5	3-Heptanone, 7-(3,4-dihydroxyphenyl)-5-hydroxy-1-(4-hydroxyphenyl)-	O=C(CCC1=CC=C(O)C=C1)CC(O)CCC2=CC=C(O)C(O)=C2	(+NH3)	35.1043
500.291	0.266085	Wash	21	C26H37N5O5	Alpha-Ergocryptine	O=C1N2CCCC2C3(O)OC(N=C(O)C4C=C5C=6C=CC=C7NC=C(C76)CC5N(C)C4)(C(=O)N3C1CC(C)C)C(C)C	(-C6H5+H)	18.8094	C24H41N3O8	ACTINONIN	O=C(N1CCCC1CO)C(N=C(O)C(CC(O)=NO)CCCCC)C(C)C	(+C5H6O3)	18.3832	C26H37N5O5	NCGC00169259-02![1-(3,5-dihydroxyphenyl)-12-hydroxytridecan-2-yl] acetate	O=C(OC(CC=1C=C(O)C=C(O)C1)CCCCCCCCCC(O)C)C	(+C5H3N5)	17.4275
189.115	0.264454	Wash	12	C9H16O4	Gabapentin Related Compound E	O=C(O)CC1(C(=O)O)CCCCC1	(+H2)	32.7443	C9H16O4	2-(1-hydroxyethyl)-4-(2-hydroxypropyl)-2H-furan-5-one	O=C1OC(C=C1CC(O)C)C(O)C	(+H2)	31.6579	C9H16O4	NCGC00164361-03!decanedioic acid	O=C(O)CCCCCCCCC(=O)O	(-CH2)	31.5044
207.173	0.263833	Wash	64	C14H22O1	Testosterone	O=C1C=C2CCC3C(CCC4(C)C(O)CCC34)C2(C)CC1	(-C5H6O)	74.2575	C14H22O1	NCGC00179809-02_C15H22O3_2H-Cyclohepta[b]furan-2-one, 3,3a,4,7,8,8a-hexahydro-6-(3-hydroxybutyl)-7-methyl-3-methylene-	O=C1OC2CC(C(=CCC2C1=C)CCC(O)C)C	(-CO2)	72.4522	C14H22O1	NCGC00169769-02_C15H22O2_2-Naphthaleneacetic acid, 1,2,3,5,6,7,8,8a-octahydro-8,8a-dimethyl-alpha-methylene-, (2R,8S,8aR)-	O=C(O)C(=C)C1CC=C2CCCC(C)C2(C)C1	(-CO)	72.2862
400.249	0.263605	Wash	31	C24H33N1O4	NCGC00380405-01_C24H35NO5_1H-Cycloundec[d]isoindole-1,12,15-trione, 2,3,3a,4,6a,9,10,11,13,14-decahydro-11,13-dihydroxy-4,5,8-trimethyl-3-(2-methylpropyl)-, (7E)-	O=C1C(O)CC(=O)C23C(O)=NC(CC(C)C)C3C(C(=CC2C=C(C)CCC1O)C)C	(-H2O)	33.5942	C24H33N1O4	NCGC00385827-01!7-[[(1S,4aS,6S,8aR)-6-hydroxy-5,5,8a-trimethyl-2-methylidene-3,4,4a,6,7,8-hexahydro-1H-naphthalen-1-yl]methoxy]chromen-2-one	O=C1OC=2C=C(OCC3C(=C)CCC4C(C)(C)C(O)CCC34C)C=CC2C=C1	(+NH3)	33.1917	C24H33N1O4	NCGC00169011-03_C23H31NO4_Spiro[2H-furo[2,3-e]isoindole-2,1'(2'H)-naphthalen]-6(3H)-one, 3',4',4'a,5',6',7,7',8,8',8'a-decahydro-4,6'-dihydroxy-2',5',5',8'a-tetramethyl-, (2R,2'R,6'R,8a'S)-	OC1=NCC=2C=3OC4(CC3C(O)=CC12)C(C)CCC5C(C)(C)C(O)CCC54C	(+CH2)	33.1611
537.15	0.262636	Wash	79	C25H29O11P1	7-hydroxy-2,6,9,12,17,17-hexamethyl-22-methylidene-5,16,19,21-tetraoxaheptacyclo[10.8.1.1Â³,â¹.0Â²,Â¹Â¹.0Â³,â·.0Â¹Â³,Â¹â¸.0Â¹â¸,Â²â°]docos-13-ene-4,8,15-trione	O=C1OC(C)(C)C23OC3C4OC(C2=C1)(C)C5CC6(C(=O)C7(O)C(OC(=O)C7(C6=C)C45C)C)C	(+HPO3)	36.6765	C27H24N2O10	Rutilantinone	O=C1C=2C=C3C(=C(O)C2C(=O)C=4C(O)=CC=C(O)C14)C(O)CC(O)(CC)C3C(=O)OC	(+C5H4N2O)	34.746	C26H33O7Br1	NCGC00163699-03_C26H34O7_2,4,6,8-Decatetraenedioic acid, mono[5-methoxy-4-[2-methyl-3-(3-methyl-2-buten-1-yl)oxiranyl]-1-oxaspiro[2.5]oct-6-yl] ester, (2E,4E,6E,8E)-	O=C(O)C=CC=CC=CC=CC(=O)OC1CCC2(OC2)C(C1OC)C3(OC3CC=C(C)C)C	(+Br-H)	32.3538
261.128	0.261004	Wash	15	C11H20N2O3S1	Pesticide2_Aldicarb_C7H14N2O2S_	O=C(ON=CC(SC)(C)C)NC	(+C4H6O)	29.3802	C14H16N2O3	MLS000859924-01!Aminoglutethimide	O=C1NC(=O)C(c2ccc(N)cc2)(CC)CC1	(+CO)	28.3307	C19H16O1	[5-[4-(3,4-dihydroxyphenyl)-2,3-dimethylbutyl]-2-hydroxyphenyl] 4-hydroxybenzoate	O=C(OC1=CC(=CC=C1O)CC(C)C(C)CC2=CC=C(O)C(O)=C2)C3=CC=C(O)C=C3	(-C6H10O5)	28.2449
199.169	0.260908	Wash	13	C12H22O2	NCGC00380112-01!2-(6-hydroxy-6-methyloctyl)-2H-furan-5-one	O=C1OC(C=C1)CCCCCC(O)(C)CC	(-CO)	35.1074	C12H22O2	Nerylacetate	O=C(OCC=C(C)CCC=C(C)C)C	(+H2)	34.3212	C12H22O2	Chrysanthemic Acid, Ethyl Ester	O=C(OCC)C1C(C=C(C)C)C1(C)C	(+H2)	33.819
419.29	0.260821	Wash	11	C24H38N2O4	MLS000876956-01!	O=C1C=CC(O)C(O)CCC(=CC2C=C(C)C(C)C3C(NC(=O)C123)CC(C)C)C	(+NH3)	28.9238	C24H38N2O4	NCGC00386058-01_C24H35NO4_(1S,2R,3R,6S,7R,8S,11S,14S,15S,18R)-18-Hydroxy-8-isobutyl-5,6,15-trimethyl-19-oxa-9-azapentacyclo[13.3.1.0~2,14~.0~3,11~.0~7,11~]nonadec-4-ene-10,12-dione	O=C1CC2C(C3OC2(C)CCC3O)C4C=C(C)C(C)C5C(N=C(O)C145)CC(C)C	(+NH3)	28.817	C24H38N2O4	(2R,4aR,7S,8S,8aR)-8-[(Z)-5-hydroxy-3-methylpent-3-enyl]-4,4,7,8a-tetramethyl-2,3,4a,5,6,8-hexahydro-1H-naphthalene-2,7-diol	OCC=C(C)CCC1C(O)(C)CCC2C(C)(C)CC(O)CC12C	(+C4H2N2O)	28.7296
209.154	0.260603	Wash	16	C13H20O2	NCGC00385428-01_C15H22O3_	O=C(O)C(=CC1CCC(C)C2CCC3(OC123)C)C	(-C2H2O)	41.071	C13H20O2	NCGC00385912-01_C15H22O3_3-Cycloheptene-1-acetic acid, 5-methyl-alpha-methylene-4-(3-oxobutyl)-, (1R,5S)-	O=C(O)C(=C)C1CC=C(CCC(=O)C)C(C)CC1	(-C2H2O)	40.2464	C13H20O2	NCGC00091907-03_C15H22O3_(2E)-3-[(1R,4S,7R,7aR)-1-Hydroxy-3,7-dimethyl-2,4,5,6,7,7a-hexahydro-1H-inden-4-yl]-2-methylacrylic acid	O=C(O)C(=CC1C2=C(C)CC(O)C2C(C)CC1)C	(-C2H2O)	39.7149
254.158	0.260226	Wash	13	C11H19N5O2	MLS001074890-01!NU6027	O=Nc1c(nc(nc1N)N)OCC2CCCCC2	(+H2)	29.125	C14H20N1O2F1	N-Bisdesmethyl Tramadol	OC1(C=2C=CC=C(OC)C2)CCCCC1CN	(+F-H)	28.9423	C17H19N1O1	NPE_269.1647_12.5	O=C(N(C)CCC(C1=NC=CC=C1)C=2C=CC=CC2)C	(-NH)	28.9306
363.24	0.259004	Wash	5	C18H34O7	Tyrosine	O=C(O)C(N)CC1=CC=C(O)C=C1	(+H2)	23.8022	C21H31N1O4	4-oxo-4-(3-oxodecan-2-ylamino)butanoic acid	O=C(O)CCC(O)=NC(C(=O)CCCCCCC)C	(+C7H7-H)	23.5987	C18H34O7	(2R,3R,4S,5S,6R)-2-[6-hydroxy-3-[(E)-3-hydroxybut-1-enyl]-2,4,4-trimethylcyclohexyl]oxy-6-(hydroxymethyl)oxane-3,4,5-triol	OCC1OC(OC2C(O)CC(C)(C)C(C=CC(O)C)C2C)C(O)C(O)C1O	(-CO)	22.4614
361.199	0.256679	Wash	29	C21H28O5	4-hydroxy-3-[(E)-7-hydroxy-3,7-dimethyl-4-oxooct-5-enyl]-5-(3-methylbut-2-enyl)benzoic acid	O=C(O)C=1C=C(C(O)=C(C1)CCC(C(=O)C=CC(O)(C)C)C)CC=C(C)C	(-CH2)	43.5014	C21H28O5	Traversianal	O=CC1=CCC2C(C(=C)C)CCC2(C)CC3C(C)CC(=O)C13O	(+CO2)	43.2301	C21H28O5	Hydrocortisone	O=C1C=C2CCC3C4CCC(O)(C(=O)CO)C4(C)CC(O)C3C2(C)CC1	(-H2)	42.7102
207.174	0.255427	Wash	20	C14H22O1	(4aR,5S,8aS,9aR)-9a-hydroxy-3,4a,5-trimethyl-5,6,7,8,8a,9-hexahydro-4H-benzo[f][1]benzofuran-2-one	O=C1OC2(O)C(=C1C)CC3(C)C(C)CCCC3C2	(-CO2)	69.9974	C14H22O1	NCGC00179809-02_C15H22O3_2H-Cyclohepta[b]furan-2-one, 3,3a,4,7,8,8a-hexahydro-6-(3-hydroxybutyl)-7-methyl-3-methylene-	O=C1OC2CC(C(=CCC2C1=C)CCC(O)C)C	(-CO2)	69.8467	C14H22O1	Testosterone	O=C1C=C2CCC3C(CCC4(C)C(O)CCC34)C2(C)CC1	(-C5H6O)	69.6265
398.233	0.25472	Wash	714	C24H31N1O4	"Lacidipine (Lacipil, Motens)"	O=C(OC(C)(C)C)C=CC=1C=CC=CC1C2C(C(=O)OCC)=C(NC(=C2C(=O)OCC)C)C	(-C2H2O2)	37.4128	C24H31N1O4	LACIDIPINE	O=C(OC(C)(C)C)C=Cc1ccccc1C2C(C(=O)OCC)=C(N=C(C2=C(O)OCC)C)C	(-C2H2O2)	35.9162	C24H31N1O4	Donepezil	O=C1C2=CC(OC)=C(OC)C=C2CC1CC3CCN(CC=4C=CC=CC4)CC3	(+H2O)	32.6722
325.211	0.254298	Wash	52	C22H28O2	andrastin A	O=CC12CCC(OC(=O)C)C(C)(C)C2CCC3(C)C1C=C(C)C4(C(=O)C(C(=O)C43C(=O)OC)C)C	(-C6H10O5)	56.7893	C22H28O2	7-[(6-hydroxy-5,5,8a-trimethyl-2-methylidene-3,4,4a,6,7,8-hexahydro-1H-naphthalen-1-yl)methoxy]chromen-2-one	O=C1OC=2C=C(OCC3C(=C)CCC4C(C)(C)C(O)CCC34C)C=CC2C=C1	(-C2H2O2)	54.7631	C18H28O5	NCGC00384641-01_C22H34O6_(1aR,2S,2aS,5R,5aS,6S,7aS)-2-Acetoxy-5-hydroxy-5-isopropyl-2a,7a-dimethyldecahydroazuleno[5,6-b]oxiren-6-yl (2Z)-2-methyl-2-butenoate	O=C(OC1CC2(OC2C(OC(=O)C)C3(C)CCC(O)(C(C)C)C13)C)C(=CC)C	(-C4H6O)	53.3816
278.172	0.253819	Wash	25	C13H26O6	NCGC00385481-01_C20H32O6_(2E)-2-(1,2-Dihydroxyethyl)-4-[(1R,4aS,5R,8aS)-6-hydroxy-5-(hydroxymethyl)-5,8a-dimethyl-2-methylenedecahydro-1-naphthalenyl]-2-butenoic acid	O=C(O)C(=CCC1C(=C)CCC2C(C)(CO)C(O)CCC12C)C(O)CO	(-C7H7+H)	53.6226	C16H23N1O3	Capsaicin	OC1=CC=C(C=C1OC)CN=C(O)CCCCC=CC(C)C	(-C2H4)	49.5767	C16H23N1O3	N,N-Didesvenlafaxine	OC1(CCCCC1)C(C2=CC=C(OC)C=C2)CN	(+CO)	48.6018
195.102	0.253759	Wash	75	C11H14O3	NCGC00178406-02!(E)-3-(3,4,5-trimethoxyphenyl)prop-2-enal	O=CC=CC1=CC(OC)=C(OC)C(OC)=C1	(-CO)	48.7772	C11H14O3	NCGC00380309-01_C12H14O4_(7R,8R)-7,8-Dihydroxy-3,5,7-trimethyl-7,8-dihydro-6H-isochromen-6-one	O=C1C(=C2C=C(OC=C2C(O)C1(O)C)C)C	(-CO)	46.8806	C11H14O3	NCGC00091427-03!4-methoxy-6-prop-2-enyl-1,3-benzodioxole	O(C=1C=C(C=C2OCOC12)CC=C)C	(+H2)	46.2669
458.161	0.253708	Wash	126	C21H29N3O4Cl2	Mefenpyr-diethyl	O=C(OCC)C1=NN(C2=CC=C(Cl)C=C2Cl)C(C(=O)OCC)(C)C1	(+C5NH11)	29.5623	C27H23N1O6	NCGC00386013-01!5,7,9-trimethoxy-2-methylbenzo[h]chromen-4-one	O=C1C=C(OC=2C=3C=C(OC)C=C(OC)C3C=C(OC)C12)C	(+C10H7NO)	28.5049	C24H27N1O6S1	MLS001141330-01!(2R)-3-benzylsulfanyl-2-[[2-(4-ethyl-7-methyl-2-oxochromen-5-yl)oxyacetyl]amino]propanoic acid	O=c1oc2cc(cc(OCC(=O)NC(C(=O)O)CSCc3ccccc3)c2c(c1)CC)C	(+H2)	28.2929
241.142	0.252975	Wash	42	C13H20O4	NCGC00385897-01_C13H22O4_6-Oxabicyclo[3.2.1]octane-3,8-diol, 8-[(1E)-3-hydroxy-1-buten-1-yl]-1,5-dimethyl-	OC(C=CC1(O)C2(OCC1(C)CC(O)C2)C)C	(-H2)	55.5118	C13H20O4	NCGC00170013-02!	O=C(O)C1(O)CCC2C(=CCC32COC1C3)C(O)(C)C	(-C2H2O)	54.5264	C13H20O4	NCGC00380626-01_C12H18O4_2-Cyclohexen-1-one, 4,6-dihydroxy-3-[(1E)-3-hydroxy-3-methyl-1-buten-1-yl]-6-methyl-, (4R,6S)-	O=C1C=C(C=CC(O)(C)C)C(O)CC1(O)C	(+CH2)	54.3428
467.102	0.252487	Wash	11	C21H19O11F1	5,7-dihydroxy-2-[4-hydroxy-3-[(2S,3R,4S,5R)-3,4,5-trihydroxyoxan-2-yl]oxyphenyl]-3-methoxychromen-4-one	O=C1C(OC)=C(OC=2C=C(O)C=C(O)C12)C=3C=CC(O)=C(OC4OCC(O)C(O)C4O)C3	(+F-H)	19.4135	C21H19O11F1	4-(3,4-dihydroxyphenyl)-7-hydroxy-5-[(2S,3R,4S,5S,6R)-3,4,5-trihydroxy-6-(hydroxymethyl)oxan-2-yl]oxychromen-2-one	O=C1OC2=CC(O)=CC(OC3OC(CO)C(O)C(O)C3O)=C2C(=C1)C=4C=CC(O)=C(O)C4	(+F-H)	19.322	NA	NA	NA	NA	NA
371.101	0.251798	Wash	50	C16H18O10	(E)-3-[2-[(2S,3R,4S,5S,6R)-3,4,5-trihydroxy-6-(hydroxymethyl)oxan-2-yl]oxyphenyl]prop-2-enoic acid	O=C(O)C=CC=1C=CC=CC1OC2OC(CO)C(O)C(O)C2O	(+CO2)	35.744	C16H18O10	(2S,3S,4S,5R,6R)-6-(3-benzoyloxy-2-hydroxypropoxy)-3,4,5-trihydroxyoxane-2-carboxylic acid	O=C(O)C1OC(OCC(O)COC(=O)C=2C=CC=CC2)C(O)C(O)C1O	(-H2)	33.8819	C16H18O10	(1S,3R,4S,5R)-4-{[(2E)-3-(3,4-dihydroxyphenyl)prop-2-enoyl]oxy}-1,3,5-trihydroxycyclohexane-1-carboxylic acid	O=C(O)C1(O)CC(O)C(OC(=O)C=CC2=CC=C(O)C(O)=C2)C(O)C1	(+O)	33.3156
261.143	0.249233	Wash	5	C11H20N2O5	Ala-Ile	O=C(O)C(N=C(O)C(N)C)C(C)CC	(+C2H2O2)	26.8404	C11H20N2O5	2,6-diaminopimelic acid	O=C(O)C(N)CCCC(N)C(=O)O	(+C4H6O)	24.0005	C11H20N2O5	N-Acetyl-L-aspartic acid	O=C(O)CC(N=C(O)C)C(=O)O	(+C5NH11)	23.3411
349.276	0.248188	Wash	45	C22H36O3	NCGC00180720-03_C20H32O3_1-Naphthalenepentanoic acid, 1,4,4a,5,6,7,8,8a-octahydro-beta,2,5,5,8a-pentamethyl-4-oxo-, (betaS,1S,8aR)-	O=C(O)CC(C)CCC1C(=CC(=O)C2C(C)(C)CCCC12C)C	(+C2H4)	55.3056	C22H36O3	NCGC00169595-03_C20H32O3_[(2R,5R,8a'S)-2',5,5',5',8a'-Pentamethyl-4,4a',5,5',6',7',8',8a'-octahydro-3H,4'H-spiro[furan-2,1'-naphthalen]-5-yl]acetic acid	O=C(O)CC1(OC2(C(=CCC3C(C)(C)CCCC32C)C)CC1)C	(+C2H4)	51.699	C22H36O3	"MLS000863608-01!5-(1,2,4a,5-tetramethyl-7-oxo-3,4,8,8a-tetrahydro-2H-naphthalen-1-yl)-3-methylpentanoic acid"	O=C(O)CC(C)CCC1(C)C(C)CCC2(C(=CC(=O)CC21)C)C	(+C2H4)	50.9008
279.093	0.246715	Wash	32	C14H14O6	barceloneic acid A	O=C(O)C1=C(O)C=C(C=C1OC2=C(O)C=C(OC)C=C2CO)C	(-C2H2O)	42.8459	C14H14O6	5,6,7-Trimethoxycoumarin	O=C1OC2=CC(OC)=C(OC)C(OC)=C2C=C1	(+C2H2O)	41.843	C14H14O6	isofraxidin	O=C1OC=2C(OC)=C(O)C(OC)=CC2C=C1	(+C3H4O)	41.3501
261.14	0.24604	Wash	20	C15H17N2O1F1	Huperzine A	OC=1N=C2C(=CC1)C3(N)C(=CC)C(C=C(C)C3)C2	(+F-H)	36.7185	C18H16N2	Ellipticine	N=1C=CC=2C(C1)=C(C=3C=4C=CC=CC4NC3C2C)C	(+CH2)	36.2198	C15H17N2O1F1	"(5R,9R,Z)-5-amino-11-ethylidene-7-methyl-5,6,9,10-tetrahydro-5,9-methanocycloocta[b]pyridin-2-ol"	Oc1nc2c(cc1)C3(N)C(=CC)C(C=C(C)C3)C2	(+F-H)	34.4332
581.139	0.24534	Wash	7	C28H24N2O12	NCGC00384611-01!2-[2,6-dihydroxy-4-[(3R,4R)-3-[(4-hydroxybenzoyl)amino]azepan-4-yl]oxycarbonylbenzoyl]-3-hydroxybenzoic acid	O=C(O)C=1C=CC=C(O)C1C(=O)C2=C(O)C=C(C=C2O)C(=O)OC3CCCNCC3NC(=O)C4=CC=C(O)C=C4	(NH2 -> NO2)	23.7159	C27H33O9Br1	NCGC00385440-01_C27H34O9_2-Butenoic acid, 2-(hydroxymethyl)-, (2E)-2-[[[(3aR,4R,6E,9S,10Z,11aS)-9-(acetyloxy)-2,3,3a,4,5,8,9,11a-octahydro-6,10-dimethyl-3-methylene-2-oxocyclodeca[b]furan-4-yl]oxy]carbonyl]-2-buten-1-yl ester, (2E)-	O=C(OCC(=CC)C(=O)OC1CC(=CCC(OC(=O)C)C(=CC2OC(=O)C(=C)C21)C)C)C(=CC)CO	(+Br-H)	22.9266	C24H26N6O6S1F1Cl1	EP_M637	O=C(O)CN=C(O)C(N=C(O)CCC(N)C(=O)O)CSC(C1=CC=C(F)C=C1)(CN2N=CN=C2)C(O)C=3C=CC=CC3Cl	(-C3H4O)	22.6882
293.172	0.243867	Wash	16	C17H24O4	(9E)-11a-hydroxy-3,6,10-trimethyl-6,7,8,11-tetrahydro-4H-cyclodeca[b]furan-2,5-dione	O=C1OC2(O)C(=C1C)CC(=O)C(C)CCC=C(C)C2	(+C2H4)	41.9971	C17H24O4	Tulipinolide	O=C1OC2C=C(C)CCC=C(C)CC(OC(=O)C)C2C1=C	(+H2)	41.453	C17H24O4	2-[(3S)-3-hydroxy-4a,8-dimethyl-2,3,4,5,6,7-hexahydro-1H-naphthalen-2-yl]prop-2-enoic acid	O=C(O)C(=C)C1CC2=C(C)CCCC2(C)CC1O	(+C2H2O)	40.2217
241.155	0.243418	Wash	37	C17H20O1	17-alpha-Ethinylestradiol	C#CC1(O)CCC2C3CCC4=CC(O)=CC=C4C3CCC21C	(-C3H4O)	51.398	C17H20O1	Exemestane	O=C1C=CC2(C(=C1)C(=C)CC3C2CCC4(C(=O)CCC34)C)C	(-C3H4O)	51.398	C17H20O1	Crocetin dialdehyde	O=CC(=CC=CC(=CC=CC=C(C=CC=C(C=O)C)C)C)C	(-C3H4O)	48.5901
423.301	0.241866	Wash	13	C27H38N2O2	Repaglinide	O=C(O)C1=CC=C(C=C1OCC)CC(O)=NC(C=2C=CC=CC2N3CCCCC3)CC(C)C	(NO2 -> NH2)	32.6387	C27H38N2O2	Cephaeline	OC=1C=C2C(=CC1OC)C(NCC2)CC3CC4C5=CC(OC)=C(OC)C=C5CCN4CC3CC	(-CO2)	29.852	C27H38N2O2	Emetine	O(C=1C=C2C(=CC1OC)C(NCC2)CC3CC4C5=CC(OC)=C(OC)C=C5CCN4CC3CC)C	(-C2H2O2)	29.7242
583.347	0.241335	Wash	5	C31H50O10	4-Methoxyglucobrassicin (4-Methoxy-3-indolylmethyl glucosinolate)	O=C(O)CCCCCCCCOC(=O)C=C(C)CC1OCC(CC2OC2C(C)C(O)C)C(O)C1O	(+C5H6O)	24.8161	C27H46N6O8	dehydroxynocardamine	O=C1N(O)CCCCCN=C(O)CCC(=O)N(O)CCCCCN=C(O)CCC(O)=NCCCCCN=C(O)CC1	(-H2)	24.3271	C32H46N4O6	Oxysporidinone_130003	O=C1C(=C(O)C(=CN1C)C2(O)CCC(=O)CC2O)C3OC(C(=CC(C)CC(C)CC)C)C(C)CC3	(+C4H3N3)	21.2872
521.263	0.241008	Wash	34	C24H40O12	[3,4,5-trihydroxy-6-[[3,4,5-trihydroxy-6-(hydroxymethyl)oxan-2-yl]oxymethyl]oxan-2-yl] 2,6,6-trimethylcyclohexene-1-carboxylate	O=C(OC1OC(COC2OC(CO)C(O)C(O)C2O)C(O)C(O)C1O)C3=C(C)CCCC3(C)C	(+C2H4)	32.1647	C24H40O12	4-[(E)-3-[(2R,3R,4S,5S,6R)-3-[(2S,3R,4R)-3,4-dihydroxy-4-(hydroxymethyl)oxolan-2-yl]oxy-4,5-dihydroxy-6-(hydroxymethyl)oxan-2-yl]oxybut-1-enyl]-3,5,5-trimethylcyclohex-2-en-1-one	O=C1C=C(C)C(C=CC(OC2OC(CO)C(O)C(O)C2OC3OCC(O)(CO)C3O)C)C(C)(C)C1	(+H2O)	31.7535	C28H35N2O4F3	Repaglinide	O=C(O)C1=CC=C(C=C1OCC)CC(O)=NC(C=2C=CC=CC2N3CCCCC3)CC(C)C	(+CF3-H)	31.1774
259.161	0.239757	Wash	23	C16H19N2F1	Pheniramine	N=1C=CC=CC1C(C=2C=CC=CC2)CCN(C)C	(+F-H)	35.4949	C14H18N4O1	Ormetoprim	N=C1NC=C(C(=N)N1)CC2=CC(OC)=C(OC)C=C2C	(-O)	33.471	C11H22N4O1S1	Timolol	OC(COC1=NSN=C1N2CCOCC2)CNC(C)(C)C	(-C2H2O2)	33.4104
165.09	0.239337	Wash	5	C10H12O2	Phenprobamate	N=C(O)OCCCC=1C=CC=CC1	(-NH)	29.3339	C10H12O2	p-Coumaryl alcohol	OC1=CC=C(C=C1)C=CCO	(+CH2)	29.0975	C10H12O2	LID_180.1018_12.9	OC(=NC=1C(=CC=CC1C)C)CO	(-NH)	28.6749
399.25	0.238324	Wash	114	C25H34O4	6,8-dihydroxy-2,2,4,4-tetramethyl-7-(3-methylbutanoyl)-9-(2-methylpropyl)-9H-xanthene-1,3-dione	O=C(C1=C(O)C=C2OC3=C(C(=O)C(C(=O)C3(C)C)(C)C)C(C2=C1O)CC(C)C)CC(C)C	(-CO2)	33.7952	C25H34O4	5-[(Z)-14-(3,5-dihydroxyphenyl)tetradec-8-enyl]benzene-1,3-diol	OC=1C=C(O)C=C(C1)CCCCCC=CCCCCCCCC=2C=C(O)C=C(O)C2	(-CH2)	33.2444	C25H34O4	NCGC00380497-01_C27H36O6_1-Naphthalenecarboxylic acid, 8-(benzoyloxy)decahydro-7-hydroxy-5-[(3Z)-5-hydroxy-3-methyl-3-penten-1-yl]-1,4a-dimethyl-6-methylene-	O=C(OC1C(O)C(=C)C(CCC(=CCO)C)C2(C)CCCC(C(=O)O)(C)C12)C=3C=CC=CC3	(-C2H2O2)	31.0473
257.139	0.238294	Wash	21	C13H20O5	NCGC00380108-02!(4E,6E)-2-(hydroxymethyl)-3-(3-methoxy-3-oxopropyl)deca-4,6-dienoic acid	O=C(O)C(CO)C(C=CC=CCCC)CCC(=O)OC	(-C2H4)	36.7099	C13H20O5	NCGC00384951-01!2-(6-hydroxy-6-methylheptyl)-2H-furan-5-one	O=C1OC(C=C1)CCCCCC(O)(C)C	(+CO2)	35.6701	C13H20O5	Gabapentin Related Compound E	O=C(O)CC1(C(=O)O)CCCCC1	(+C4H6O)	35.6567
284.294	0.237623	Wash	11	C18H37N1O1	Dodemorph	O1C(C)CN(CC1C)C2CCCCCCCCCCC2	(+H2)	34.0327	C18H37N1O1	Dihydrosphingosine	OCC(N)C(O)CCCCCCCCCCCCCCC	(-H2O)	33.2967	C18H37N1O1	D-sphingosine	OCC(N)C(O)C=CCCCCCCCCCCCCC	(-O)	28.1235
227.164	0.236692	Wash	26	C13H22O3	NCGC00380617-01_C16H26O4_1-Oxaspiro[2.5]octan-6-ol, 5-methoxy-4-[(2R,3R)-2-methyl-3-(3-methyl-2-buten-1-yl)oxiranyl]-, (3R,4S,5S,6R)-	OC1CCC2(OC2)C(C1OC)C3(OC3CC=C(C)C)C	(-C3H4O)	64.3627	C13H22O3	NCGC00180708-02!(2R,3R,6R)-5-[(1E,3E)-hepta-1,3-dienyl]-2,3-dihydroxy-6-(hydroxymethyl)cyclohexan-1-one	O=C1C(O)C(O)CC(C=CC=CCCC)C1CO	(-CO)	63.0854	C13H22O3	Methyl jasmonate	O=C(OC)CC1CCC(=O)C1CC=CCC	(+H2)	62.7659
694.355	0.236358	Wash	6	C39H51N1O10	NCGC00384523-01_C29H44O9_Card-20(22)-enolide, 3-(beta-D-glucopyranosyloxy)-14-hydroxy-, (3beta,9xi)-	O=C1OCC(=C1)C2CCC3(O)C4CCC5CC(OC6OC(CO)C(O)C(O)C6O)CCC5(C)C4CCC23C	(+C10H7NO)	18.5193	C32H55N1O15	NCGC00385500-01_C32H54O15_1,3,6-Tris-O-(3-methylbutanoyl)-beta-D-fructofuranosyl 2-O-(3-methylbutanoyl)-alpha-D-glucopyranoside	O=C(OCC1OC(OC2OC(CO)C(O)C(O)C2OC(=O)CC(C)C)(COC(=O)CC(C)C)C(OC(=O)CC(C)C)C1O)CC(C)C	(+NH)	16.4441	C33H51N5O9S1	NCGC00381203-01_C31H46N4O7_2H-Pyrido[1,2-a][1,4,7,10]tetraazacyclododecine-1,4,7,10(3H,12H)-tetrone, 3-(7,8-dihydroxy-6-oxooctyl)octahydro-9-(1-methylpropyl)-6-(phenylmethyl)-	O=C1N2CCCCC2C(O)=NC(C(O)=NC(C(O)=NC1C(C)CC)CC=3C=CC=CC3)CCCCCC(=O)C(O)CO	(+C2H5NO2S)	16.3435
431.312	0.235386	Wash	34	C27H42O4	terpestacin	O=C1C(O)=C(C(C)CO)C2CC=C(C)C(O)CCC(=CCCC(=CCC12C)C)C	(+C2H4)	32.2916	C23H38N6O2	Palmitoleoyl Ethanolamide	OC(=NCCO)CCCCCCCC=CCCCCCC	(+C5H3N5)	31.801	C27H42O4	delta7-Dafachronic acid	O=C(O)C(C)CCCC(C)C1CCC2C3=CCC4CC(=O)CCC4(C)C3CCC21C	(+O)	30.8599
269.257	0.235092	Wash	56	C16H32N2O1	(2E,4E)-N-(2-methylpropyl)dodeca-2,4-dienamide	OC(=NCC(C)C)C=CC=CCCCCCCC	(+NH3)	49.2749	C17H32O2	NCGC00381375-01!(6E)-heptadeca-6,16-diene-1,2,4-triol	OCC(O)CC(O)CC=CCCCCCCCCC=C	(-O)	48.9104	C17H32O2	NCGC00381340-01!(5E)-heptadeca-5,16-diene-1,2,4-triol	OCC(O)CC(O)C=CCCCCCCCCCC=C	(-O)	48.3128
515.385	0.234903	Wash	12	C31H50N2O4	N-arachinoyl-5-hydroxytryptamide	O=C(NCCC1=CNC=2C=CC(O)=CC21)CCCCCCCCCCCCCCCCCCC	(+CO2)	23.5154	C31H50N2O4	Docosahexaenoyl Ethanolamide	OC(=NCCO)CCC=CCC=CCC=CCC=CCC=CCC=CCC	(+C7H13NO2)	23.2718	C30H55O4Cl1	FAHFA 30:1	O=C(O)CCCCCCC(OC(=O)CCCCCCCCCCC)C=CCCCCCCCC	(+Cl-H)	23.1007
495.333	0.234447	Wash	19	C28H46O7	NCGC00384810-01!	O=C(OC12CC(C)C3(O)C4C=C(C(=O)C4(O)C(O)C5(OC5C3C1C2(C)C)CO)C)CCCCCCCCCCC	(-C4H4O)	37.4778	C28H46O7	NCGC00381153-01![4,5-dihydroxy-3,4-bis(hydroxymethyl)-4a,8,8-trimethyl-5,6,7,8a-tetrahydro-1H-naphthalen-1-yl] octanoate	O=C(OC1C=C(CO)C(O)(CO)C2(C)C(O)CCC(C)(C)C12)CCCCCCC	(+C5H6O)	37.1996	C28H46O7	CRUSTECDYSONE	O=C1C=C2C(CCC3(C)C(CCC23O)C(O)(C)C(O)CCC(O)(C)C)C4(C)CC(O)C(O)CC14	(+CH2)	36.2485
177.007	0.233589	Wash	97	C5H5N2O3Cl1	5-HYDROXYMETHYLURACIL	O=C1NC=C(C(=O)N1)CO	(+Cl-H)	27.4844	C4H5N2O4P1	2'-DEOXYURIDINE 5'-MONO-PHOS-PHATE	O=C1C=CN(C(=O)N1)C2OC(COP(=O)(O)O)C(O)C2	(-C5H8O4)	24.9733	C4H5N2O4P1	2'-DEOXYURIDINE 5'-MONOPHOSPHATE	O=C1N=C(O)C=CN1C2OC(COP(=O)(O)O)C(O)C2	(-C5H8O4)	24.4627
277.141	0.23282	Wash	11	C11H20N2O6	Lotaustralin	N#CC(OC1OC(CO)C(O)C(O)C1O)(C)CC	(+NH)	31.6809	C16H20O4	Dihydro-8-deoxy-lactucin	O=C1C=C(CO)C2C1=C(C)CCC3C(C(=O)OC23)C	(+CH2)	31.0297	C16H20O4	NCGC00385924-01_C15H18O4_(3aS,10aR,10bR)-6,10a-Dimethyl-3-methylene-3,3a,4,5,7,8,10a,10b-octahydrofuro[3',2':6,7]cyclohepta[1,2-b]pyran-2,9-dione	O=C1OC2C(C1=C)CCC(=C3CCC(=O)OC32C)C	(+CH2)	30.2665
301.244	0.232394	Wash	158	C21H32O1	Docosahexaenoic acid	O=C(O)CCC=CCC=CCC=CCC=CCC=CCC=CCC	(-CO)	45.2979	C21H32O1	Testosterone_Propionate	O=C(OC1CCC2C3CCC4=CC(=O)CCC4(C)C3CCC12C)CC	(-CO2)	43.4405	C21H32O1	MLS001076098-01!	O=C1C=C2C(C)CC3C(CCC4(C)C3CCC4(O)C(=O)C)C2(C)CC1	(-CO2)	43.248
267.035	0.231823	Wash	16	C13H6N4O1S1	Sulfasalazine	O=C(O)C1=CC(=NNC2=CC=C(C=C2)S(=O)(=O)NC3=NC=CC=C3)C=CC1=O	(-C5H8O4)	32.4719	C14H12O1Cl2	5-Hydroxy Diclofenac	O=C(O)CC1=CC(O)=CC=C1NC=2C(Cl)=CC=CC2Cl	(-NO2+H)	30.8499	C14H12O1Cl2	4`-Hydroxy Diclofenac	O=C(O)CC=1C=CC=CC1NC=2C(Cl)=CC(O)=CC2Cl	(-NO2+H)	30.821
349.271	0.231687	Wash	6	C22H36O3	(3S)-5-[(1S,8aR)-2,5,5,8a-tetramethyl-4-oxo-4a,6,7,8-tetrahydro-1H-naphthalen-1-yl]-3-methylpentanoic acid	O=C(O)CC(C)CCC1C(=CC(=O)C2C(C)(C)CCCC12C)C	(+C2H4)	25.2015	C22H36O3	5-(1,2,4a,5-tetramethyl-7-oxo-3,4,8,8a-tetrahydro-2H-naphthalen-1-yl)-3-methylpentanoic acid	O=C(O)CC(C)CCC1(C)C(C)CCC2(C(=CC(=O)CC21)C)C	(+C2H4)	25.1913	C22H36O3	3Beta-Hydroxy-23,24-Bisnorchol-5-Enic Acid	O=C(O)C(C)C1CCC2C3CC=C4CC(O)CCC4(C)C3CCC12C	(+H2)	24.6446
333.164	0.231202	Wash	4	C19H24O5	3a-hydroxy-3,5a,9-trimethyl-3,4,5,6,7,9b-hexahydrobenzo[g][1]benzofuran-2,8-dione	O=C1C(=C2C3OC(=O)C(C)C3(O)CCC2(C)CC1)C	(+C4H4O)	23.3108	C13H24N4O4S1	Bupirimate	O=S(=O)(OC1=NC(=NCC)NC(=C1CCCC)C)N(C)C	(+O)	20.962	C19H24O5	onopordopicrin	O=C(OC1CC(=CCCC(=CC2OC(=O)C(=C)C21)CO)C)C(=C)CO	(-O)	19.3633
250.141	0.229919	Wash	6	C14H19N1O3	Alachlor-OXA	O=C(O)C(=O)N(C=1C(=CC=CC1CC)CC)COC	(-O)	27.8102	C14H19N1O3	Atenolol acid	O=C(O)CC1=CC=C(OCC(O)CNC(C)C)C=C1	(-H2O)	23.4211	C14H19N1O3	(4S,5Z,6S)-4-(2-methoxy-2-oxoethyl)-5-[2-[(E)-3-phenylprop-2-enoyl]oxyethylidene]-6-[(2S,3R,4S,5S,6R)-3,4,5-trihydroxy-6-(hydroxymethyl)oxan-2-yl]oxy-4H-pyran-3-carboxylic acid	O=C(C1=CC=2C=CC(OC2C=C1OC)(C)C)C	(+NH3)	23.264
256.236	0.228894	Wash	5	C16H32O2	3-[(Z)-heptadec-10-enyl]benzene-1,2-diol	OC1=CC=CC(=C1O)CCCCCCCCCC=CCCCCCC	(-C7H7+H)	19.4166	C15H29N1O2	N-lauroylsarcosine	O=C(O)CN(C(=O)CCCCCCCCCCC)C	(-O)	17.7695	C15H29N1O2	C12-homoserine lactone	O=C1OCCC1N=C(O)CCCCCCCCCCC	(-CO)	15.7006
433.186	0.22867	Wash	34	C23H28O8	syringaresinol	OC1=C(OC)C=C(C=C1OC)C2OCC3C(OCC23)C4=CC(OC)=C(O)C(OC)=C4	(+CH2)	38.3922	C23H28O8	Austin	O=C1OC(C)(C)C2(C=C1)C(=C3C(OC(=O)C)C4(OC(=O)C5(O)C(OC(=O)C5(C4=C)C3(C)CC2)C)C)C	(-C4H4O)	36.4894	C23H28O8	NCGC00179770-02!	O=C1OC2C(O)C3=CC(=C(O)C(O)=C3C14CCCC(C)(C)C24)C(C)C	(+C3H2O3)	35.8169
306.166	0.228188	Wash	5	C17H23N1O4	(1R,3S,5S)-8-methyl-8-azabicyclo[3.2.1]octan-3-yl 3-hydroxy-2-phenylpropanoate	O=C(OC1CC2N(C)C(CC2)C1)C(C=3C=CC=CC3)CO	(+O)	21.8303	C17H23N1O4	Buflomedil HCl	O=C(c1c(OC)cc(OC)cc1OC)CCCN2CCCC2	(-H2)	21.6456	C17H23N1O4	Buflomedil	O=C(C=1C(OC)=CC(OC)=CC1OC)CCCN2CCCC2	(-H2)	21.5058
227.088	0.227814	Wash	12	C15H14S1	2-Isopropylthioxanthon	O=C1C=2C=CC=CC2SC3=CC=CC(=C31)C(C)C	(-CO)	27.5789	C15H11O1F1	Flurbiprofen	O=C(O)C(c1ccc(c(F)c1)c2ccccc2)C	(-H2O)	26.6045	C10H14N2O2S1	MLS000530211-01!	O=C1NC2CSC(CCCCC(=O)O)C2N1	(-H2O)	26.4214
219.133	0.226341	Wash	14	C9H18N2O4	Ala-Ile	O=C(O)C(N=C(O)C(N)C)C(C)CC	(+O)	30.7397	C9H18N2O4	L-Carnitine	O=C([O-])CC(O)C[N+](C)(C)C	(+C2H3NO)	29.7657	C9H18N2O4	Propamocarb	OC(=NCCCN(C)C)OCCC	(NH2 -> NO2)	28.9673
375.289	0.226244	Wash	75	C24H38O3	5?-Cholanic Acid-3?-ol-6-one	O=C(O)CCC(C)C1CCC2C3CC(=O)C4CC(O)CCC4(C)C3CCC12C	(-O)	49.786	C24H38O3	Chol-11-Enic Acid	O=C(O)CCC(C)C1CCC2C3CCC4CC(=O)CCC4(C)C3C=CC12C	(+H2)	45.4203	C24H38O3	NCGC00385691-01!(E)-6-hydroxyoctadec-4-enoic acid	O=C(O)CCC=CC(O)CCCCCCCCCCCC	(+C6H5-H)	44.3046
307.256	0.225385	Wash	52	C20H34O2	sclareol	OC(C=C)(C)CCC1C(O)(C)CCC2C(C)(C)CCCC12C	(-H2)	21.1786	C20H34O2	NCGC00384643-01_C20H32O2_(2E)-3-Methyl-5-[(1S,8aS)-5,5,8a-trimethyl-2-methylenedecahydro-1-naphthalenyl]-2-pentenoic acid	O=C(O)C=C(C)CCC1C(=C)CCC2C(C)(C)CCCC12C	(+H2)	19.5694	C20H34O2	[(1R,5R,9S,13S)-5,9,13-trimethyltetracyclo[11.2.1.0Â¹,Â¹â°.0â´,â¹]hexadec-14-en-5-yl]methanol	OCC1(C)CCCC2(C)C3CCC4(C=CC3(CCC12)C4)C	(+H2O)	19.043
149.035	0.224926	Wash	7	C7H4N2O2	Benzotriazole-5-carboxylic acid	O=C(O)C=1C=CC=2N=NNC2C1	(-NH)	25.8549	C7H4N2O2	Indazole	N1=CC=2C=CC=CC2N1	(NH2 -> NO2)	25.5226	C7H4N2O2	MLS001148387-01!	O=[N+]([O-])c1ccc2c[nH]nc2c1	(-NH)	25.5068
188.084	0.224731	Wash	13	C9H14N1O1Cl1	"MLS002153861-01!Isoquinoline, 6,7-dimethoxy-1-methyl-1,2,3,4-tetrahydro, hydrochloride2984-97-0"	Cl.O(c1cc2c(cc1OC)C(NCC2)C)C	(-C3H4O)	32.2155	C9H14N1O1Cl1	Alachlor	O=C(N(C=1C(=CC=CC1CC)CC)COC)CCl	(-C5H6O)	29.4338	C12H11O2	MLS000069555-01!NAPROXEN SODIUM	[Na+].O=C([O-])C(c1ccc2cc(OC)ccc2c1)C	(-C2H2O)	29.3461
391.104	0.223872	Wash	51	C19H18O9	(1s)-1,5-anhydro-1-[2,4,6-trihydroxy-3-(4-hydroxybenzoyl)phenyl]-d-glucitol	O=C(C1=CC=C(O)C=C1)C2=C(O)C=C(O)C(=C2O)C3OC(CO)C(O)C(O)C3O	(-H2O)	34.2727	C19H18O9	5,7-dihydroxy-2-[4-hydroxy-3-[(2S,3R,4S,5R)-3,4,5-trihydroxyoxan-2-yl]oxyphenyl]-3-methoxychromen-4-one	O=C1C(OC)=C(OC=2C=C(O)C=C(O)C12)C=3C=CC(O)=C(OC4OCC(O)C(O)C4O)C3	(-C2H2O2)	33.2041	C19H18O9	methyl 2-(2,6-dihydroxy-4-methylbenzoyl)-3,5-dimethoxybenzoate	O=C(OC)C=1C=C(OC)C=C(OC)C1C(=O)C2=C(O)C=C(C=C2O)C	(+CO2)	33.0927
339.177	0.223346	Wash	37	C18H26O6	NCGC00179704-03!2-(8-hydroxy-4a,8-dimethyl-1,2,3,4,5,6,7,8a-octahydronaphthalen-2-yl)prop-2-enoic acid	O=C(O)C(=C)C1CCC2(C)CCCC(O)(C)C2C1	(+C3H2O3)	46.4349	C18H26O6	Walleminone	O=C1CC2C(C(=C)CC(O)C(O)C1C)CC2(C)C	(+C3H2O3)	46.1432	C18H26O6	NCGC00180760-02_C15H22O5_1H-3,9a-Methanocyclopent[c]oxocin-4-carboxylic acid, octahydro-4-hydroxy-7-(2-hydroxy-1-methylethylidene)-, (7E)-	O=C(O)C1(O)CCC2C(=C(C)CO)CCC32COC1C3	(+C3H4O)	45.7187
247.175	0.221963	Wash	23	C15H22N2O1	NCGC00160338-01!ALLOMATRINE 1N-OXIDE	O=C1N2CC3CCC[N+]4([O-])CCCC(C2CCC1)C34	(-H2O)	32.1192	C15H22N2O1	Tetracaine	O=C(OCCN(C)C)C1=CC=C(C=C1)NCCCC	(-H2O)	30.904	C16H22O2	"MLS002473104-01!(2R)-6-(2-hydroxyethyl)-2,5,7-trimethyl-2,3-dihydroinden-1-one"	O=C1c2c(cc(c(c2C)CCO)C)CC1C	(+C2H4)	30.48
301.176	0.221729	Wash	72	C19H24O3	7-[(6-hydroxy-5,5,8a-trimethyl-2-methylidene-3,4,4a,6,7,8-hexahydro-1H-naphthalen-1-yl)methoxy]chromen-2-one	O=C1OC=2C=C(OCC3C(=C)CCC4C(C)(C)C(O)CCC34C)C=CC2C=C1	(-C5H6O)	71.8268	C19H24O3	NCGC00381718-02_C15H20O2_Cyclodeca[b]furan-2(3H)-one, 3a,4,5,8,9,11a-hexahydro-6,10-dimethyl-3-methylene-, (3aS,6E,10E,11aR)-	O=C1OC2C=C(C)CCC=C(C)CCC2C1=C	(+C4H4O)	65.6445	C19H24O3	1,4a-dimethyl-9-oxo-7-propan-2-yl-3,4,10,10a-tetrahydro-2H-phenanthrene-1-carboxylic acid	O=C(O)C1(C)CCCC2(C3=CC=C(C=C3C(=O)CC12)C(C)C)C	(-CH2)	65.6095
181.083	0.221667	Wash	8	C10H12O3	Butylparaben	O=C(OCCCC)C1=CC=C(O)C=C1	(-CH2)	29.1672	C10H12O3	Ethylparaben	O=C(OCC)C1=CC=C(O)C=C1	(+CH2)	28.6899	C10H12O3	3',5'-Dimethoxy-4'-hydroxyacetophenone	O=C(C1=CC(OC)=C(O)C(OC)=C1)C	(-O)	26.7865
309.086	0.221475	Wash	17	C11H16O10	Ethyl-beta-glucuronide	O=C(O)C1OC(OCC)C(O)C(O)C1O	(+C3H2O3)	40.3582	C17H12N2O4	(3E)-3-benzylidene-4-methyl-1H-1,4-benzodiazepine-2,5-dione	O=C1C=2C=CC=CC2N=C(O)C(=CC=3C=CC=CC3)N1C	(NH2 -> NO2)	33.2996	C16H17O4Cl1	NCGC00168901-03![5-chloro-3-[(1E,3E)-3,5-dimethylhepta-1,3-dienyl]-7-methyl-6,8-dioxoisochromen-7-yl] acetate	O=C(OC1(C(=O)C(Cl)=C2C=C(OC=C2C1=O)C=CC(=CC(C)CC)C)C)C	(-C5H6O)	32.0031
243.19	0.220077	Wash	4	C10H22N6O1	Prometon	N=1C(=NC(C)C)NC(=NC(C)C)NC1OC	(+NH3)	26.5688	C10H22N6O1	Pesticide4_Secbumeton_C10H19N5O_N-sec-Butyl-N'-ethyl-6-methoxy-1,3,5-triazine-2,4-diamine	N=1C(=NCC)NC(=NC(C)CC)NC1OC	(+NH3)	23.8415	C16H22N2	Xylometazoline	N1=C(NCC1)CC=2C(=CC(=CC2C)C(C)(C)C)C	(-H2)	22.3391
227.174	0.220074	Wash	26	C13H22O3	NCGC00180708-02!(2R,3R,6R)-5-[(1E,3E)-hepta-1,3-dienyl]-2,3-dihydroxy-6-(hydroxymethyl)cyclohexan-1-one	O=C1C(O)C(O)CC(C=CC=CCCC)C1CO	(-CO)	43.1454	C17H22	Estrone	O=C1CCC2C3CCC4=CC(O)=CC=C4C3CCC12C	(-CO2)	43.0129	C17H22	Trenbolone	O=C1C=C2C(=C3C=CC4(C)C(O)CCC4C3CC2)CC1	(-CO2)	43.0129
480.156	0.220006	Wash	86	C27H26N1O5Cl1	Mandipropamid	ClC1=CC=C(C=C1)C(OCC#C)C(O)=NCCC2=CC=C(OCC#C)C(OC)=C2	(+C4H4O)	35.1613	C22H25N1O11	Peonidin-3-O-beta-galactoside	[O-]C1=CC(O)=CC=2[O+]=C(C(OC3OC(CO)C(O)C(O)C3O)=CC12)C=4C=CC(O)=C(OC)C4	(+NH3)	34.1257	C21H25N3O10	[(2R,3R,4R,5R)-4-acetyloxy-5-(2,4-dioxopyrimidin-1-yl)-2-(hydroxymethyl)oxolan-3-yl] 2,4-dimethoxy-6-methylbenzoate	O=C(OC1C(OC(N2C=CC(O)=NC2=O)C1OC(=O)C)CO)C=3C(OC)=CC(OC)=CC3C	(+NH)	33.4927
387.275	0.219374	Wash	51	C21H38O6	NCGC00347582-02![4,5-dihydroxy-3,4-bis(hydroxymethyl)-4a,8,8-trimethyl-5,6,7,8a-tetrahydro-1H-naphthalen-1-yl] hexanoate	O=C(OC1C=C(CO)C(O)(CO)C2(C)C(O)CCC(C)(C)C12)CCCCC	(+H2)	50.3172	C21H38O6	NCGC00180573-03!2-[5-[2-[2-[5-(2-hydroxybutyl)oxolan-2-yl]propanoyloxy]butyl]oxolan-2-yl]propanoic acid	O=C(O)C(C)C1OC(CC1)CC(OC(=O)C(C)C2OC(CC2)CC(O)CC)CC	(-CO)	49.0457	C21H38O6	Aleuretic Acid	O=C(O)CCCCCCCC(O)C(O)CCCCCCO	(+C5H6O)	44.9935
613.166	0.217508	Wash	36	C27H29O15F1	8-[(2S,3R,4R,5S,6R)-3,4-dihydroxy-6-(hydroxymethyl)-5-[(2S,3R,4S,5S,6R)-3,4,5-trihydroxy-6-(hydroxymethyl)oxan-2-yl]oxyoxan-2-yl]-5,7-dihydroxy-2-(4-hydroxyphenyl)chromen-4-one	O=C1C=C(OC=2C1=C(O)C=C(O)C2C3OC(CO)C(OC4OC(CO)C(O)C(O)C4O)C(O)C3O)C=5C=CC(O)=CC5	(+F-H)	47.8248	C27H29O15F1	apigenin 6,8-digalactoside	O=C1C=C(OC2=C1C(O)=C(C(O)=C2C3OC(CO)C(O)C(O)C3O)C4OC(CO)C(O)C(O)C4O)C=5C=CC(O)=CC5	(+F-H)	46.8036	C34H28O11	3-[5,7-dihydroxy-2-(4-methoxyphenyl)-4-oxo-2,3-dihydrochromen-3-yl]-5,7-dihydroxy-2-(4-methoxyphenyl)-2,3-dihydrochromen-4-one	O=C1C=2C(O)=CC(O)=CC2OC(C3=CC=C(OC)C=C3)C1C4C(=O)C=5C(O)=CC(O)=CC5OC4C6=CC=C(OC)C=C6	(+C2H2O)	46.5859
173.079	0.21743	Wash	10	C8H12O4	Suberic acid	O=C(O)CCCCCCC(=O)O	(-H2)	28.2173	C8H12O4	terrein	O=C1C=C(C=CC)C(O)C1O	(+H2O)	27.9277	C8H12O4	2,6-Dihydroxy-4-Methoxytoluene	OC=1C=C(OC)C=C(O)C1C	(+H2O)	27.3586
505.237	0.217399	Wash	32	C27H36O9	methyl (2R)-2-[(1S,3S,7R,8R,9R,12S,13R)-13-(furan-3-yl)-6,6,8,12-tetramethyl-17-methylidene-5,15-dioxo-2,14-dioxatetracyclo[7.7.1.0Â¹,Â¹Â².0Â³,â¸]heptadecan-7-yl]-2-hydroxyacetate	O=C1OC(C2=COC=C2)C3(C)CCC4C(=C)C3(OC5CC(=O)C(C)(C)C(C(O)C(=O)OC)C54C)C1	(+H2O)	31.9832	C27H36O9	NCGC00385440-01_C27H34O9_2-Butenoic acid, 2-(hydroxymethyl)-, (2E)-2-[[[(3aR,4R,6E,9S,10Z,11aS)-9-(acetyloxy)-2,3,3a,4,5,8,9,11a-octahydro-6,10-dimethyl-3-methylene-2-oxocyclodeca[b]furan-4-yl]oxy]carbonyl]-2-buten-1-yl ester, (2E)-	O=C(OCC(=CC)C(=O)OC1CC(=CCC(OC(=O)C)C(=CC2OC(=O)C(=C)C21)C)C)C(=CC)CO	(+H2)	30.9405	C28H37O6Cl1	Beclomethasone dipropionate	O=C1C=CC2(C(=C1)CCC3C4CC(C)C(OC(=O)CC)(C(=O)COC(=O)CC)C4(C)CC(O)C32Cl)C	(-O)	30.6949
591.26	0.217036	Wash	31	C34H38O9	NCGC00386054-01!5-(10-hydroxy-7,9-dimethoxy-3-methyl-3,4-dihydro-1H-benzo[g]isochromen-5-yl)-7,9-dimethoxy-3-methyl-3,4-dihydro-1H-benzo[g]isochromene-4,10-diol	OC=1C=2C(OC)=CC(OC)=CC2C(C=3C=4C=C(OC)C=C(OC)C4C(O)=C5C3C(O)C(OC5)C)=C6C1COC(C)C6	(+C2H4)	31.1921	C34H38O9	NCGC00347732-02!methyl 3-[3,4-dihydroxy-5-(3-methylbut-2-enyl)phenyl]-2-[[4-hydroxy-3-(3-methylbut-2-enyl)phenyl]methyl]-4-methoxy-5-oxofuran-2-carboxylate	O=C1OC(C(=O)OC)(C(C=2C=C(O)C(O)=C(C2)CC=C(C)C)=C1OC)CC3=CC=C(O)C(=C3)CC=C(C)C	(+C4H4O)	31.1656	C31H39O10F1	NCGC00380937-01_C31H40O10_(1S,2R,4S,9R,10R,14S,15S,17S)-9-(3-Furyl)-1-hydroxy-15-(2-methoxy-2-oxoethyl)-10,14,16,16-tetramethyl-7,18-dioxo-3,8-dioxapentacyclo[12.3.1.0~2,4~.0~4,13~.0~5,10~]octadec-17-yl 2-methylpropanoate	O=C(OC)CC1C2(C(=O)C(O)(C(OC(=O)C(C)C)C1(C)C)C3OC34C5CC(=O)OC(C6=COC=C6)C5(C)CCC42)C	(+F-H)	30.9605
591.268	0.217036	Wash	31	C32H43O8Cl1	Beclomethasone dipropionate	O=C1C=CC2(C(=C1)CCC3C4CC(C)C(OC(=O)CC)(C(=O)COC(=O)CC)C4(C)CC(O)C32Cl)C	(+C4H6O)	29.4311	C33H38N2O8	Isoreserpin	O=C(OC1CC2CN3CCC=4C=5C=CC(OC)=CC5NC4C3CC2C(C(=O)OC)C1OC)C6=CC(OC)=C(OC)C(OC)=C6	(-H2O)	29.1501	C27H42O14	NCGC00385479-01_C21H32O9_	O=C1OC2C(C(O)CC(C=C)(C)C2C(=COC3OC(CO)C(O)C(O)C3O)C)C1C	(+C6H10O5)	26.9953
340.03	0.21699	Wash	14	C13H14N3O3Br1	MLS000862180-01!	[Br-].O=C(O)CCC[n+]1nc(ccc1N)c2ccc(OC)cc2	(-C2H4)	28.1292	C10H14N1O8P1S1	Parathion	O=N(=O)C1=CC=C(OP(=S)(OCC)OCC)C=C1	(SH -> SO3H)	28.024	C11H15N3O3S1Cl2	Pesticide3_Diuron_C9H10Cl2N2O_3-(3,4-Dichlorophenyl)-1,1-dimethylurea	ClC1=CC=C(N=C(O)N(C)C)C=C1Cl	(+C2H5NO2S)	25.3666
381.273	0.216114	Wash	6	C22H36O5	6-[[5-(hydroxymethyl)-2,5,8a-trimethyl-1,4,4a,6,7,8-hexahydronaphthalen-1-yl]methyl]-3-methylidene-7-oxabicyclo[4.1.0]heptane-2,4,5-triol	OCC1(C)CCCC2(C)C(C(=CCC12)C)CC34OC4C(O)C(=C)C(O)C3O	(+H2)	19.408	C26H36O2	14-(hydroxymethyl)-5,9-dimethyltetracyclo[11.2.1.0Â¹,Â¹â°.0â´,â¹]hexadecane-5-carbaldehyde	O=CC1(C)CCCC2(C)C1CCC34CC(CO)C(CCC32)C4	(+C6H5-H)	18.9386	C26H36O2	(4S,4aR,8aS)-4-[(3R)-3-hydroxy-3-methylpent-4-enyl]-3,4a,8,8-tetramethyl-5,6,7,8a-tetrahydro-4H-naphthalen-1-one	O=C1C=C(C)C(CCC(O)(C=C)C)C2(C)CCCC(C)(C)C12	(+C6H5-H)	17.7635
253.186	0.214282	Wash	10	C15H24O3	(3aR,4aS,5S,5aR,6aR)-5-(3-hydroxybutyl)-5a-methyl-3-methylidene-3a,4,4a,5,6,6a-hexahydrocyclopropa[f][1]benzofuran-2-one	O=C1OC2CC3(C)C(CCC(O)C)C3CC2C1=C	(+H2)	28.9518	C15H24O3	Gemfibrozil	O=C(O)C(C)(C)CCCOC1=CC(=CC=C1C)C	(+H2)	28.2943	C15H24O3	5-hydroxyculmorin	OC1CC2(C)C(O)C3C1C2(C)CCC(O)C3(C)C	(-H2)	27.5916
504.365	0.214204	Wash	117	C30H49N1O5	Asiatic Acid	O=C(O)C12CCC(C)C(C)C2C3=CCC4C5(C)CC(O)C(O)C(C)(CO)C5CCC4(C)C3(C)CC1	(+NH)	43.7635	C30H49N1O5	(4aS,6aS,6bR,9R,10R,11R,12aR)-10,11-dihydroxy-9-(hydroxymethyl)-2,2,6a,6b,9,12a-hexamethyl-1,3,4,5,6,6a,7,8,8a,10,11,12,13,14b-tetradecahydropicene-4a-carboxylic acid	O=C(O)C12CCC(C)(C)CC2C3=CCC4C5(C)CC(O)C(O)C(C)(CO)C5CCC4(C)C3(C)CC1	(+NH)	41.5374	C30H49N1O5	Simvastatin	O=C1OC(CCC2C(C=CC3=CC(C)CC(OC(=O)C(C)(C)CC)C32)C)CC(O)C1	(+C5NH11)	40.452
311.158	0.210646	Wash	7	C19H22N2S1	Pizotifen	S1C=CC2=C1CCC=3C=CC=CC3C2=C4CCN(C)CC4	(+NH)	25.715	C15H22N2O5	Atenolol	N=C(O)CC1=CC=C(OCC(O)CNC(C)C)C=C1	(+CO2)	24.0855	C15H22N2O5	MLS001401405-01!SUMATRIPTAN SUCCINATE	O=C(O)CCC(=O)O.O=S(=O)(NC)Cc1ccc2[nH]cc(c2c1)CCN(C)C	(-C3H5NOS)	22.5197
265.143	0.209687	Wash	4	C15H20O4	Cycloheximide	O=C1N=C(O)CC(C1)CC(O)C2C(=O)C(C)CC(C)C2	(-NH3)	26.6917	C15H20O4	Artemisinin	O=C1OC2OC3(OOC24C(CCC(C)C4CC3)C1C)C	(-H2O)	26.2076	C15H20O4	Epoxy (4,5Alpha)-4,5-Dihydrosantonin	O=C1OC2C(CCC3(C=CC(=O)C4(OC243)C)C)C1C	(+H2)	26.0221
207.095	0.209492	Wash	13	C11H14N2S1	Morantel	N1=C(C=CC=2SC=CC2C)N(C)CCC1	(-CH2)	36.3325	C11H14N2S1	Tetramisole	N1=C2SCCN2CC1C=3C=CC=CC3	(+H2)	32.9575	C7H14N2O5	2-ACETAMIDO-2-DEOXY-BETA-D-GLUCOSYLAMINE	OC(=NC1C(O)C(O)C(OC1N)CO)C	(-CH2)	30.8554
545.414	0.209166	Wash	10	C34H56O5	(1R,6R,10S,11R,13S,15R)-1,6-dihydroxy-8-(hydroxymethyl)-4,12,12,15-tetramethyl-5-oxotetracyclo[8.5.0.0Â²,â¶.0Â¹Â¹,Â¹Â³]pentadeca-3,8-dien-13-yl hexadecanoate	O=C(OC12CC(C)C3(O)C(C=C(CO)CC4(O)C(=O)C(=CC43)C)C1C2(C)C)CCCCCCCCCCCCCCC	(-C2H2O)	18.8902	C34H56O5	Soyasapogenol A	OCC1(C)C(O)CCC2(C)C1CCC3(C)C2CC=C4C5CC(C)(C)C(O)C(O)C5(C)CCC43C	(+C4H6O)	18.1723	C34H56O5	alpha-TOCHOPHEROL	OC=1C(=C(C=2OC(C)(CCC2C1C)CCCC(C)CCCC(C)CCCC(C)C)C)C	(+C5H6O3)	16.8041
316.181	0.209131	Wash	5	C18H22N3O1F1	Enrofloxacin	O=C(O)C1=CN(C2=CC(=C(F)C=C2C1=O)N3CCN(CC)CC3)C4CC4	(-CO2)	26.4827	C15H26N3O2Cl1	MLS001148141-01!N-ACETYLPROCAINAMIDE HYDROCHLORIDE	Cl.O=C(NCCN(CC)CC)c1ccc(cc1)NC(=O)C	(+H2)	24.3257	C21H21N3	MLS001142432-01!	O=C(NCC1OCCC1)c2cc3c(nc4ccccc43)c([nH]2)c5cccc(OC)c5	(-C3H2O3)	23.0549
134.045	0.209042	Wash	50	C4H7N1O4	Bovinocidin (3-Nitropropionic Acid)	O=C(O)CCN(=O)=O	(+CH2)	44.1789	C5H3N5	ADENINE	N=1C=NC2=C(N=CNC12)N	(-H2)	43.8016	C4H7N1O4	D-2-Aminobutyric acid	O=C(O)C(N)CC	(NH2 -> NO2)	34.0644
281.145	0.208296	Wash	12	C15H20O5	NCGC00385163-01_C15H20O4_2(3H)-Furanone, dihydro-3-methylene-4-[(2E)-3-methyl-4-(tetrahydro-4-methyl-5-oxo-2-furanyl)-2-buten-1-yl]-, (4R)-	O=C1OCC(C1=C)CC=C(C)CC2OC(=O)C(C)C2	(+O)	29.2135	C15H20O5	(4E)-8-hydroxy-4-(1-hydroxypropan-2-ylidene)-10-oxatricyclo[7.2.1.0Â¹,âµ]dodecane-8-carboxylic acid	O=C(O)C1(O)CCC2C(=C(C)CO)CCC32COC1C3	(-H2)	29.1484	C15H20O5	Phomopsolid B	O=C1OC(C=CC(O)C(O)C)C(OC(=O)C(=CC)C)C=C1	(-O)	29.1427
309.199	0.207144	Wash	3	C20H24N2O1	Cinchonidine	OC(C=1C=CN=C2C=CC=CC21)C3N4CCC(C3)C(C=C)C4	(+CH2)	25.2187	C20H24N2O1	hydroquinidine	OC(C=1C=CN=C2C=CC(OC)=CC21)C3N4CCC(C3)C(C4)CC	(-H2O)	25.1413	C20H24N2O1	MLS002153905-01!(-)-Cinchonidine485-71-2	OC(c1ccnc2ccccc21)C3N4CCC(C3)C(C=C)C4	(+CH2)	25.0212
293.205	0.20709	Wash	40	C18H28O3	NCGC00380338-01_C20H30O4_Spiro[naphthalene-1(2H),2'-oxirane]-2,3-diol, 5-[2-(3-furanyl)ethyl]octahydro-5,6,8a-trimethyl-, (1R,2S,3R,5S,6R,8aR)-	OC1CC2C(C)(CCC3=COC=C3)C(C)CCC2(C)C4(OC4)C1O	(-C2H2O)	49.3083	C18H28O3	Nandrolone	O=C1C=C2CCC3C(CCC4(C)C(O)CCC34)C2CC1	(+H2O)	47.1962	C18H28O3	5-(1,2,4a,5-tetramethyl-7-oxo-3,4,8,8a-tetrahydro-2H-naphthalen-1-yl)-3-methylpentanoic acid	O=C(O)CC(C)CCC1(C)C(C)CCC2(C(=CC(=O)CC21)C)C	(-C2H4)	46.9121
229.14	0.206099	Wash	2	C12H20O4	Dihydrojasmonic Acid	O=C(O)CC1CCC(=O)C1CCCCC	(+O)	22.6951	C12H20O4	(4E,6E)-2-(hydroxymethyl)-3-(3-methoxy-3-oxopropyl)deca-4,6-dienoic acid	O=C(O)C(CO)C(C=CC=CCCC)CCC(=O)OC	(-C3H4O)	20.2083	C12H20O4	2-Methylene-5-(2,5-Dioxotetrahydrofuran-3-Yl)-6-Oxo--10,10-Dimethylbicyclo[7: 2: 0]Undecane	O=C1OC(=O)C(C1)C2C(=O)CCC3C(C(=C)CC2)CC3(C)C	(-C6H5+H)	19.5749
291.187	0.205616	Wash	4	C18H26O3	ESTRIOL	OC1=CC=C2C(=C1)CCC3C2CCC4(C)C(O)C(O)CC34	(+H2)	17.6791	C14H26O6	2-(hydroxymethyl)-6-(6-hydroxy-6-methyl-3-propan-2-ylcyclohex-3-en-1-yl)oxyoxane-3,4,5-triol	OCC1OC(OC2CC(=CCC2(O)C)C(C)C)C(O)C(O)C1O	(-C2H2O)	17.6287	C18H26O3	albocycline	O=C1OC(C)C(C)CCC=C(C)C(OC)C=CC(O)(C=C1)C	(-H2O)	17.2874
228.134	0.204382	Wash	38	C10H17N3O3	4-GUANIDINO-BUTANOATE	O=C(O)CCCNC(=N)N	(+C5H6O)	39.2927	C10H17N3O3	Levetiracetam	O=C1N(CCC1)C(C(=N)O)CC	(+C2H3NO)	38.2225	C10H17N3O3	Leu-Gly-Gly	O=C(O)CN=C(O)CN=C(O)C(N)CC(C)C	(-H2O)	35.6261
183.11	0.204207	Wash	23	C9H14N2O2	PYRIDOXAMINE	OC=1C(=NC=C(C1CN)CO)C	(+CH2)	35.7089	C9H14N2O2	L-Phenylalanine	O=C(O)C(N)CC=1C=CC=CC1	(+NH3)	34.4694	C9H14N2O2	Cyclo(Leu-Pro)	O=C1N2CCCC2C(O)=NC1CC(C)C	(-C2H4)	34.2519
208.999	0.201747	Wash	4	C10H5O3Cl1	2-(4-chlorophenyl)-1-(2,4,6-trihydroxyphenyl)ethanone	O=C(C=1C(O)=CC(O)=CC1O)CC2=CC=C(Cl)C=C2	(-C4H6O)	27.509	C5H6N4O1Cl2	MLS001333215-01!GUANABENZ ACETATE	O=C(O)C.Clc1cccc(Cl)c1C=NNC(=N)N	(-C5H6O)	23.1972	C10H5O3Cl1	juglone	O=C1C=CC(=O)C=2C(O)=CC=CC12	(+Cl-H)	23.0512
120.081	0.200677	Wash	48	C8H9N1	Phenylethanolamine	OC(C=1C=CC=CC1)CN	(-H2O)	41.0328	C8H9N1	Tyramine	OC1=CC=C(C=C1)CCN	(-H2O)	40.9444	C8H9N1	Phenelzine	NNCCC=1C=CC=CC1	(-NH3)	40.4288
593.443	0.199538	Wash	620	C35H60O7	2-[5-[2-[2-[5-[2-[2-[5-[2-[2-[5-(2-hydroxybutyl)oxolan-2-yl]propanoyloxy]propyl]oxolan-2-yl]propanoyloxy]propyl]oxolan-2-yl]propanoyloxy]propyl]oxolan-2-yl]propanoic acid	O=C(O)C(C)C1OC(CC1)CC(OC(=O)C(C)C2OC(CC2)CC(OC(=O)C(C)C3OC(CC3)CC(OC(=O)C(C)C4OC(CC4)CC(O)CC)C)C)C	(-C6H8O6)	29.5473	C35H60O7	Nigericin	O=C(O)C(C)C1OC(CCC1C)CC2OC3(OC(C)(CC3C)C4OC(C)(CC4)C5OC(CC5C)C6OC(O)(CO)C(C)CC6C)C(C)C(OC)C2	(-C5H8O4)	27.1353	C35H60O7	5-[[17-(5,6-dihydroxy-6-methylheptan-2-yl)-3,12-dihydroxy-4,4,10,13,14-pentamethyl-2,3,5,6,7,11,12,15,16,17-decahydro-1H-cyclopenta[a]phenanthren-2-yl]oxy]-3-hydroxy-3-methyl-5-oxopentanoic acid	O=C(O)CC(O)(C)CC(=O)OC1CC2(C3=C(CCC2C(C)(C)C1O)C4(C)CCC(C(C)CCC(O)C(O)(C)C)C4(C)C(O)C3)C	(-CO2)	26.9059
152.108	0.198546	Wash	7	C9H13N1O1	p-phenetidine	O(C1=CC=C(N)C=C1)CC	(+CH2)	38.014	C9H13N1O1	Amphetamine	NC(C)CC=1C=CC=CC1	(+O)	31.6442	C9H13N1O1	N-acetyltyramine	OC1=CC=C(C=C1)CCN=C(O)C	(-CO)	31.4187
685.412	0.198122	Wash	7	C36H60O12	[(2S,3R,4S,5S,6R)-3,4,5-trihydroxy-6-(hydroxymethyl)oxan-2-yl] (1S,4aR,6aS,6bR,9S,10R,11R,12aR)-1,10,11-trihydroxy-9-(hydroxymethyl)-2,2,6a,6b,9,12a-hexamethyl-1,3,4,5,6,6a,7,8,8a,10,11,12,13,14b-tetradecahydropicene-4a-carboxylate	O=C(OC1OC(CO)C(O)C(O)C1O)C23CCC(C)(C)C(O)C3C4=CCC5C6(C)CC(O)C(O)C(C)(CO)C6CCC5(C)C4(C)CC2	(+H2O)	23.9204	C36H60O12	[(2S,3R,4S,5S,6R)-3,4,5-trihydroxy-6-(hydroxymethyl)oxan-2-yl] (1S,4aR,6aS,6bR,10R,11R,12aR)-1,10,11-trihydroxy-9,9-bis(hydroxymethyl)-2,2,6a,6b,12a-pentamethyl-1,3,4,5,6,6a,7,8,8a,10,11,12,13,14b-tetradecahydropicene-4a-carboxylate	O=C(OC1OC(CO)C(O)C(O)C1O)C23CCC(C)(C)C(O)C3C4=CCC5C6(C)CC(O)C(O)C(CO)(CO)C6CCC5(C)C4(C)CC2	(+H2)	23.5725	C36H60O12	NCGC00380456-01_C36H58O11_Hexopyranose, 1-O-(20,24-epoxy-1,3,25-trihydroxy-28-oxo-9,19-cyclolanostan-28-yl)-	O=C(OC1OC(CO)C(O)C(O)C1O)C2(C)C(O)CC(O)C34CC54CCC6(C)C(CCC6(C)C5CCC23)C7(OC(CC7)C(O)(C)C)C	(+H2O)	23.0632
332.257	0.197071	Wash	4	C18H36O5	Cholic Acid, Methyl Ester	O=C(OC)CCC(C)C1CCC2C3C(O)CC4CC(O)CCC4(C)C3CC(O)C12C	(-C7H7+H)	22.6755	C21H33N1O2	(Z)-N-hexadec-9-enoyl-L-phenylalanine	O=C(O)C(N=C(O)CCCCCCCC=CCCCCCC)CC=1C=CC=CC1	(-C4H6O)	21.9924	NA	NA	NA	NA	NA
499.347	0.195619	Wash	8	C25H46N4O6	Perindopril Erbumine (Aceon)	O=C(O)C1N(C(=O)C(NC(C(=O)OCC)CCC)C)C2CCCCC2C1.NC(C)(C)C	(+C2H3NO)	24.4234	C23H51N2O7P1	1-pentadecanoyl-2-hydroxy-sn-glycero-3-phosphocholine	O=C(OCC(O)COP(=O)([O-])OCC[N+](C)(C)C)CCCCCCCCCCCCCC	(+NH3)	24.2155	C31H46O5	Glycyrrhetinic Acid	O=C(O)C1(C)CCC2(C)CCC3(C(=CC(=O)C4C5(C)CCC(O)C(C)(C)C5CCC43C)C2C1)C	(+CO)	23.545
275.162	0.192798	Wash	15	C17H22O3	NCGC00381393-01_C17H22O4_3,8a-Dimethyl-5-methylene-2-oxo-2,4,4a,5,6,7,8,8a,9,9a-decahydronaphtho[2,3-b]furan-8-yl acetate	O=C1OC2C(=C1C)CC3C(=C)CCC(OC(=O)C)C3(C)C2	(-O)	47.4534	C17H22O3	shogaol	O=C(C=CCCCCC)CCC1=CC=C(O)C(OC)=C1	(-H2)	44.5569	C17H22O3	COSTUNOLIDE	O=C1OC2C=C(C)CCC=C(C)CCC2C1=C	(+C2H2O)	42.9559
397.175	0.192726	Wash	22	C22H24N2O5	Nantenine	O(C=1C=C2C3=C(C1OC)C4=CC=5OCOC5C=C4CC3N(C)CC2)C	(+C2H3NO)	41.3897	C22H24N2O5	"MLS001140348-01!N-(3-acetylphenyl)-2-(2,3,4,7,9,10-hexahydro-[1,4]dioxepino[2,3-g]isoquinolin-8-yl)acetamide"	O=C(Nc1cccc(c1)C(=O)C)CN2Cc3cc4OCCCOc4cc3CC2	(+O)	39.7305	C22H24N2O5	1,2,9,10-tetramethoxy-6-methyl-5,6-dihydro-4H-dibenzo[de,g]quinoline-7-carbaldehyde	O=CC=1C2=CC(OC)=C(OC)C=C2C3=C(OC)C(OC)=CC4=C3C1N(C)CC4	(+NH)	39.4683
105.038	0.192599	Wash	35	C4H8O1S1	alpha-Keto-gamma-(methylthio)butyric acid	O=C(O)C(=O)CCSC	(-CO2)	27.6858	C4H5O2F1	Flumequine	O=C(O)C1=CN2C=3C(=CC(F)=CC3CCC2C)C1=O	(-C10H7NO)	27.2346	C7H4O1	6-Methylcoumarin	O=C1OC=2C=CC(=CC2C=C1)C	(-C3H4O)	26.1928
257.14	0.191636	Wash	12	C13H20O5	(4E,6E)-2-(hydroxymethyl)-3-(3-methoxy-3-oxopropyl)deca-4,6-dienoic acid	O=C(O)C(CO)C(C=CC=CCCC)CCC(=O)OC	(-C2H4)	32.2532	C13H20O5	9-methoxycarbonyldec-9-enoic acid	O=C(OC)C(=C)CCCCCCCC(=O)O	(+CO)	32.0713	C13H20O5	(2S)-2-((1S)-1-Hydroxypentyl)-4-methoxy-2,3-dihydropyran-6-one	O=C1OC(CC(OC)=C1)C(O)CCCC	(+C2H2O)	31.8527
471.236	0.191613	Wash	83	C27H34O7	13-(acetyloxy)-1-hydroxy-8-(hydroxymethyl)-4,12,12,15-tetramethyl-5-oxotetracyclo[8.5.0.0Â²,â¶.0Â¹Â¹,Â¹Â³]pentadeca-3,8-dien-14-yl (2E)-2-methylbut-2-enoate	O=C(OC1C(C)C2(O)C3C=C(C(=O)C3CC(=CC2C4C1(OC(=O)C)C4(C)C)CO)C)C(=CC)C	(-H2)	24.7968	C27H34O7	methyl (2R)-2-[(1S,3S,7R,8R,9R,12S,13R)-13-(furan-3-yl)-6,6,8,12-tetramethyl-17-methylidene-5,15-dioxo-2,14-dioxatetracyclo[7.7.1.0Â¹,Â¹Â².0Â³,â¸]heptadecan-7-yl]-2-hydroxyacetate	O=C1OC(C2=COC=C2)C3(C)CCC4C(=C)C3(OC5CC(=O)C(C)(C)C(C(O)C(=O)OC)C54C)C1	(-O)	24.1864	C24H38O7S1	Sulfocholic acid	O=C(O)CCC(C)C1CCC2C3C(OS(=O)(=O)O)CC4CC(O)CCC4(C)C3CC(O)C12C	(-H2O)	24.0789
242.148	0.191172	Wash	25	C13H22O4	9-hydroxy-7-(2-hydroxypropan-2-yl)-1,4a-dimethyl-2,3,4,9,10,10a-hexahydrophenanthrene-1-carboxylic acid	O=C(O)C1(C)CCCC2(C3=CC=C(C=C3C(O)CC12)C(O)(C)C)C	(-C7H7+H)	40.9204	C13H22O4	NCGC00380305-01_C20H28O4_(1R,2R,8aR)-7-Isopropylidene-1,8a-dimethyl-6-oxo-1,2,3,4,6,7,8,8a-octahydro-2-naphthalenyl (2E)-4-hydroxy-2-methyl-2-butenoate	O=C(OC1CCC2=CC(=O)C(=C(C)C)CC2(C)C1C)C(=CCO)C	(-C7H7+H)	40.3393	C12H19N1O4	8-acetamido-2-methyl-7-oxononanoic acid	O=C(O)C(C)CCCCC(=O)C(N=C(O)C)C	(-H2)	40.1367
239.063	0.19011	Wash	6	C10H10N2O5	Dinoterb	O=N(=O)C=1C=C(C(O)=C(C1)C(C)(C)C)N(=O)=O	(-H2)	25.4765	C9H10N4O2S1	Pesticide2_Thidiazuron_C9H8N4OS_1-Phenyl-3-(1,2,3-thiadiazol-5-yl)urea	OC(=NC=1C=CC=CC1)NC=2SN=NC2	(+H2O)	24.8735	C14H10N2S1	Parecoxib	O=S(=O)(N=C(O)CC)C1=CC=C(C=C1)C=2C(=NOC2C)C=3C=CC=CC3	(-C5H8O4)	23.923
147.117	0.189195	Wash	13	C11H14	NCGC00168931-02_C15H18O3_Naphtho[1,2-b]furan-2,5(3H,4H)-dione, 3a,5a,6,7,8,9b-hexahydro-5a,9-dimethyl-3-methylene-, (3aS,5aS,9bR)-	O=C1OC2C3=C(C)CCCC3(C(=O)CC2C1=C)C	(-C4H4O3)	34.4186	C11H14	(3Z,6E)-2,2,6-trimethyl-12-oxabicyclo[8.2.1]trideca-3,6,10(13)-triene-5,11-dione	O=C1OC2C=C1CCC=C(C(=O)C=CC2(C)C)C	(-C4H4O3)	34.4039	C11H14	LIGUSTILIDE	O=C1OC(=CCCC)C2=C1C=CCC2	(-CO2)	34.3634
344.212	0.189092	Wash	4	C20H27N2O3	Spegatrine	OC=1C=CC=2NC3=C(C2C1)CC4C(CO)C5C(=CC)C[N+]4(C)C3C5	(+H2O)	22.4277	C17H29N1O6	[5-acetyloxy-3-(hydroxymethyl)-2-oxo-6-propan-2-ylcyclohex-3-en-1-yl] 3-methylbutanoate	O=C(OC1C=C(C(=O)C(OC(=O)CC(C)C)C1C(C)C)CO)C	(+NH3)	20.8629	C21H29N1O3	Propafenone	O=C(C=1C=CC=CC1OCC(O)CNCCC)CCC=2C=CC=CC2	(+H2)	19.2535
271.19	0.187904	Wash	91	C15H26O4	NCGC00169889-02_C15H24O3_2-[(2R,4aR,8R,8aR)-8-Hydroxy-4a,8-dimethyldecahydro-2-naphthalenyl]acrylic acid	O=C(O)C(=C)C1CCC2(C)CCCC(O)(C)C2C1	(+H2O)	65.9792	C15H26O4	delta-Tridecalactone	O=C1OC(CCC1)CCCCCCCC	(+C2H2O2)	65.6145	C15H26O4	NCGC00385861-01_C15H24O3_1,2,4-Metheno-1H-indene-1,5-dimethanol, octahydro-3-hydroxy-alpha~5~,alpha~5~,7a-trimethyl-	OCC12C3C(O)C4C(C(CCC41C)C(O)(C)C)C32	(+H2O)	65.2763
409.133	0.187049	Wash	13	C16H24O12	methyl (1S,4aS,6R,7S,7aS)-5,6-dihydroxy-7-(hydroxymethyl)-1-[(2S,3R,4S,5S,6R)-3,4,5-trihydroxy-6-(hydroxymethyl)oxan-2-yl]oxy-1,4a,5,6,7,7a-hexahydrocyclopenta[c]pyran-4-carboxylate	O=C(OC)C1=COC(OC2OC(CO)C(O)C(O)C2O)C3C1C(O)C(O)C3CO	(-CH2)	28.1828	C16H24O12	Lamiide	O=C(OC)C1=COC(OC2OC(CO)C(O)C(O)C2O)C3C1(O)CC(O)C3(O)C	(-CH2)	27.3115	C16H24O12	lamalbid	O=C(OC)C1=COC(OC2OC(CO)C(O)C(O)C2O)C3C1C(O)C(O)C3(O)C	(-CH2)	27.2867
537.166	0.186735	Wash	6	C25H28O13	1-[4,5-dihydroxy-6-(hydroxymethyl)-3-[(E)-3-(4-hydroxyphenyl)prop-2-enoyl]oxyoxan-2-yl]oxy-6-hydroxy-7-methylidene-4a,5,6,7a-tetrahydro-1H-cyclopenta[c]pyran-4-carboxylic acid	O=C(O)C1=COC(OC2OC(CO)C(O)C(O)C2OC(=O)C=CC3=CC=C(O)C=C3)C4C(=C)C(O)CC14	(+O)	23.2415	C25H28O13	4-(3,4-dihydroxyphenyl)-7-methoxy-5-[(2S,3R,4S,5S,6R)-3,4,5-trihydroxy-6-[[(2S,3R,4S,5R)-3,4,5-trihydroxyoxan-2-yl]oxymethyl]oxan-2-yl]oxychromen-2-one	O=C1OC2=CC(OC)=CC(OC3OC(COC4OCC(O)C(O)C4O)C(O)C(O)C3O)=C2C(=C1)C=5C=CC(O)=C(O)C5	(-C2H2O2)	22.3783	C25H28O13	5-[6-[[3,4-dihydroxy-4-(hydroxymethyl)oxolan-2-yl]oxymethyl]-3,4,5-trihydroxyoxan-2-yl]oxy-4-(3,4-dihydroxyphenyl)-7-methoxychromen-2-one	O=C1OC2=CC(OC)=CC(OC3OC(COC4OCC(O)(CO)C4O)C(O)C(O)C3O)=C2C(=C1)C=5C=CC(O)=C(O)C5	(-C2H2O2)	22.2565
297.203	0.186648	Wash	2	C17H28O4	Gingerol	O=C(CCC1=CC=C(O)C(OC)=C1)CC(O)CCCCC	(+H2)	25.9324	C17H28O4	NCGC00381398-01_C17H26O4_6-[(2E,4E)-4,6-Dimethyl-2,4-octadienoyl]-2,3-dihydroxy-2-methylcyclohexanone	O=C(C=CC(=CC(C)CC)C)C1C(=O)C(O)(C)C(O)CC1	(+H2)	25.3739	C17H28O4	Koninginin E	O=C1C2=C(OC(CC2)C(O)CCCCCC)C(O)CC1	(+CH2)	25.2135
172.106	0.185892	Wash	6	C12H13N1	Nordeprenyl	C#CCNC(C)CC=1C=CC=CC1	(-H2)	29.8443	C7H13N3O2	Cyclo-prolylglycine	O=C1N2CCCC2C(O)=NC1	(+NH3)	29.1957	C12H13N1	"MLS000737867-01!1,2,3,4,6,7,8,9-octahydrophenazine"	n1c2c(nc3c1CCCC3)CCCC2	(-NH3)	25.3252
163.057	0.185481	Wash	12	C6H10O5	Sorbose	O=C(CO)C(O)C(O)C(O)CO	(-H2O)	30.8124	C6H10O5	D-Glucose	OCC1OC(O)C(O)C(O)C1O	(-H2O)	30.8124	C6H10O5	GLUCOSAMINE	OCC1OC(O)C(N)C(O)C1O	(-NH3)	29.4775
212.084	0.185128	Wash	9	C11H14N1O1Cl1	Moclobemide	O=C(NCCN1CCOCC1)C2=CC=C(Cl)C=C2	(-C2H3NO)	28.5586	C11H14N1O1Cl1	4-chloro-N,N-dimethylaniline	ClC1=CC=C(C=C1)N(C)C	(+C3H4O)	26.9952	C11H14N1O1Cl1	UNII-UGT5535REQ	ClC=1C=C2C(=CC1O)C(C=3C=CC=CC3)CN(C)CC2	(-C6H5+H)	26.569
255.195	0.183881	Wash	8	C15H26O3	Walleminone	O=C1CC2C(C(=C)CC(O)C(O)C1C)CC2(C)C	(+H2)	31.3786	C15H26O3	NCGC00380303-01!(E)-7-methylidene-10-oxo-4-propan-2-ylundec-5-enoic acid	O=C(O)CCC(C=CC(=C)CCC(=O)C)C(C)C	(+H2)	30.7228	C15H26O3	NCGC00179704-03!2-(8-hydroxy-4a,8-dimethyl-1,2,3,4,5,6,7,8a-octahydronaphthalen-2-yl)prop-2-enoic acid	O=C(O)C(=C)C1CCC2(C)CCCC(O)(C)C2C1	(+H2)	30.6732
347.141	0.183584	Wash	5	C18H19N2O4F1	Ofloxacin	O=C(O)c1cn2c3c(OCC2C)c(c(F)cc3c1=O)N4CCN(C)CC4	(-NH)	24.3709	C12H28O7P2	Tri-isobutylphosphate	O=P(OCC(C)C)(OCC(C)C)OCC(C)C	(+HPO3)	23.6804	C18H22N2O3S1	MMV495543	OC(=NC1=NC=C(S1)C(C)(C)C)C=2C=CC=CC2O	(+C4H6O)	23.4235
375.147	0.183219	Wash	10	C19H23N2O4P1	Cinchonine	OC(C=1C=CN=C2C=CC=CC21)C3N4CCC(C3)C(C=C)C4	(+HPO3)	32.0645	C17H26O7S1	[6]-Gingerol	O=C(CCC1=CC=C(O)C(OC)=C1)CC(O)CCCCC	(+SO3)	31.8901	C20H23N2O3Cl1	MLS002153894-01!Ajmalicine hydrochloride4373-34-6	Cl.O=C(OC)C1=COC(C)C2CN3CCc4c5ccccc5[nH]c4C3CC12	(-CH2)	30.7483
243.159	0.181702	Wash	22	C13H22O4	NCGC00179796-02!5-[(E)-3-hydroxy-3-methylbut-1-enyl]-2-methylcyclohex-5-ene-1,2,4-triol	OC1C=C(C=CC(O)(C)C)C(O)CC1(O)C	(+CH2)	41.5786	C13H22O4	(2S)-2-((1S)-1-Hydroxypentyl)-4-methoxy-2,3-dihydropyran-6-one	O=C1OC(CC(OC)=C1)C(O)CCCC	(+C2H4)	40.9633	C13H22O4	gamma-Undecalactone	O=C1OC(CC1)CCCCCCC	(+C2H2O2)	40.8258
207.137	0.181596	Wash	2	C13H18O2	MEX_222.1488_17.1	OC(=NC(C)COC=1C(=CC=CC1C)C)C	(-NH)	26.85	C13H18O2	(1R,4Z,9S)-4-(hydroxymethyl)-11,11-dimethyl-8-methylidenebicyclo[7.2.0]undec-4-en-3-one	O=C1C(=CCCC(=C)C2CC(C)(C)C2C1)CO	(-C2H4)	26.4799	C13H18O2	Pechueloic Acid	O=C(O)C(=C)C1CC2=C(C(=O)CC2C(C)CC1)C	(-C2H2O)	26.4223
233.122	0.180805	Wash	4	C13H16N2O2	Lenacil	O=C1C2=C(N=C(O)N1C3CCCCC3)CCC2	(-H2)	27.664	C14H16O3	(3Z,6E)-2,2,6-trimethyl-12-oxabicyclo[8.2.1]trideca-3,6,10(13)-triene-5,11-dione	O=C1OC2C=C1CCC=C(C(=O)C=CC2(C)C)C	(-CH2)	25.8559	C14H16O3	alpha,beta-Dihydroresveratrol	OC1=CC=C(C=C1)CCC=2C=C(O)C=C(O)C2	(+H2)	25.5407
340.253	0.180541	Wash	14	C20H29N5	NCGC00385952-01_C15H26O_1,7-Dimethyl-7-(4-methyl-3-penten-1-yl)bicyclo[2.2.1]heptan-2-ol	OC1CC2CCC1(C)C2(C)CCC=C(C)C	(+C5H5N5 - H2O)	28.6999	C19H33N1O4	3-oxo-C14 homoserine lactone	O=C(CC(O)=NC1C(=O)OCC1)CCCCCCCCCCC	(+CH2)	28.5585	C19H33N1O4	NCGC00380425-01!1-(3,5-dihydroxyphenyl)-12-hydroxytridecan-2-one	O=C(CC=1C=C(O)C=C(O)C1)CCCCCCCCCC(O)C	(+NH3)	28.4693
176.068	0.180112	Wash	3	C5H9N3O4	Gly-Gly-Gly	O=C(O)CN=C(O)CN=C(O)CN	(-CH2)	24.7815	C5H9N3O4	Cytidine	N=C1N=C(O)N(C=C1)C2OC(CO)C(O)C2O	(-C4H4O)	24.0447	C5H9N3O4	4-GUANIDINO-BUTANOATE	O=C(O)CCCNC(=N)N	(NH2 -> NO2)	23.2049
201.149	0.179052	Wash	117	C11H20O3	NCGC00380119-01!3-(5,6-dihydroxyheptyl)-4-methyl-2H-furan-5-one	O=C1OCC(=C1C)CCCCC(O)C(O)C	(-CO)	46.8693	C11H20O3	NCGC00169246-02!5-(hydroxymethyl)-3-(1-hydroxy-4-methylpentyl)oxolan-2-one	O=C1OC(CO)CC1C(O)CCC(C)C	(-O)	45.9605	C11H20O3	1,4-dioxacyclohexadecane-5,16-dione	O=C1OCCOC(=O)CCCCCCCCCC1	(-C3H4O)	44.5859
210.149	0.178963	Wash	13	C12H19N1O2	3,4-Methylenedioxy-N-ethylamphetamine (MDEA)	O1C2=CC=C(C=C2OC1)CC(NCC)C	(+H2)	35.6952	C12H19N1O2	4-Hexylresorcinol	OC1=CC=C(C(O)=C1)CCCCCC	(+NH)	34.1494	C12H19N1O2	Terbutaline	OC=1C=C(O)C=C(C1)C(O)CNC(C)(C)C	(-O)	32.8044
313.178	0.178899	Wash	85	C20H24O3	Avobenzone (Parsol 1789)	O=C(C1=CC=C(OC)C=C1)CC(=O)C2=CC=C(C=C2)C(C)(C)C	(+H2)	52.5448	C20H24O3	MLS002695918-01!70356-09-1	O=C(c1ccc(OC)cc1)CC(=O)c2ccc(cc2)C(C)(C)C	(+H2)	47.3827	C20H24O3	1,7-bis(4-hydroxyphenyl)heptan-3-one	O=C(CCC1=CC=C(O)C=C1)CCCCC2=CC=C(O)C=C2	(+CH2)	44.1999
355.215	0.177712	Wash	44	C19H30O6	NCGC00385377-01_C19H32O7_4-(2,6,6-Trimethyl-4-oxo-2-cyclohexen-1-yl)-2-butanyl beta-D-glucopyranoside	O=C1C=C(C)C(CCC(OC2OC(CO)C(O)C(O)C2O)C)C(C)(C)C1	(-H2O)	26.2217	C20H26N4O2	Methylergonovine	OC(=NC(CO)CC)C1C=C2C=3C=CC=C4NC=C(C43)CC2N(C)C1	(+NH)	25.9857	C20H26N4O2	MLS000756415-01!Methergine	O=C(NC(CO)CC)C1C=C2c3cccc4[nH]cc(c43)CC2N(C)C1	(+NH)	25.901
309.203	0.177447	Wash	4	C20H24N2O1	Koumine	N=1C=2C=CC=CC2C34C1C5OCC6C(N(C)CC3(C=C)C6C5)C4	(+H2)	26.0274	C18H28O4	NCGC00180037-02!2-hydroxy-4-methoxy-3-(3-methylbut-2-enyl)-6-pentylbenzoic acid	O=C(O)C1=C(O)C(=C(OC)C=C1CCCCC)CC=C(C)C	(+H2)	25.3946	C18H28O4	13-HpOTrE(r)	O=C(O)CCCCC=CCC=CC=CC(OO)CCCCC	(-H2)	24.4338
186.092	0.17656	Wash	11	C12H11N1O1	NCGC00015088-09_C12H14N2O_N-[2-(1H-Indol-3-yl)ethyl]acetamide	OC(=NCCC1=CNC=2C=CC=CC21)C	(-NH3)	31.4931	C12H11N1O1	Harmalol	O=C1C=CC=2C(=C1)NC3=C(NCCC23)C	(-NH)	31.1331	C12H11N1O1	Methsuximide	O=C1N(C(=O)C(C=2C=CC=CC2)(C)C1)C	(-H2O)	30.0877
428.262	0.176045	Wash	7	C22H37N1O7	Forskolin	O=C(OC1C(O)C2C(C)(C)CCC(O)C2(C)C3(O)C(=O)CC(OC13C)(C=C)C)C	(+NH3)	29.0179	C22H37N1O7	Grayanotoxin I	O=C(OC1C2CCC3C(O)(C)C4CC(O)C(C)(C)C4(O)C(O)CC13CC2(O)C)C	(+NH)	27.4098	C22H37N1O7	NCGC00381448-01_C15H24O5_1-Naphthalenecarboxylic acid, 1,4,4a,5,6,7,8,8a-octahydro-1,4-dihydroxy-2-(hydroxymethyl)-5,5,8a-trimethyl-	O=C(O)C1(O)C(=CC(O)C2C(C)(C)CCCC21C)CO	(+C7H13NO2)	27.2752
167.062	0.17518	Wash	3	C11H6N2	Norharman	N=1C=CC2=C(C1)NC=3C=CC=CC32	(-H2)	25.5344	C8H10N2S1	MLS001201789-01!Ektebin	N=C(S)c1ccnc(c1)CCC	(-CH2)	24.784	C8H10N2S1	Benzyl Isothiocyanate	S=C=NCC=1C=CC=CC1	(+NH3)	24.778
201.162	0.174209	Wash	22	C10H20N2O2	Methyprylon	O=C1C(C)CN=C(O)C1(CC)CC	(+NH3)	37.7035	C10H20N2O2	"MLS001074335-01!(3,5-dimethyl-1-adamantyl)amine nitrate"	O=[N+]([O-])O.NC12CC3CC(C)(C1)CC(C)(C3)C2	(-C2H2O)	34.3619	C15H20	Muurolladie-3-One	O=C1C(=CC2C(C(=CCC2C(C)C)C)C1)C	(-H2O)	34.102
249.171	0.173493	Wash	3	C13H20N4O1	Amidopyrine	O=C1C(=C(N(N1C=2C=CC=CC2)C)C)N(C)C	(+NH3)	24.7968	C13H20N4O1	Propentofylline	O=C1C2=C(N=CN2CCC)N(C(=O)N1CCCCC(=O)C)C	(-C2H2O2)	24.3914	C13H20N4O1	"MLS001076525-01!8-CYCLOPENTYL-1,3-DIPROPYLXANTHINE"	O=c1c2nc([nH]c2n(c(=O)n1CCC)CCC)C3CCCC3	(-C3H4O)	23.4486
185.154	0.173454	Wash	4	C11H20O2	(4R,4aS,8aS)-4-hydroxy-4-(hydroxymethyl)-3,4a,8,8-tetramethyl-5,6,7,8a-tetrahydronaphthalen-1-one	O=C1C=C(C)C(O)(CO)C2(C)CCCC(C)(C)C12	(-C4H4O)	29.2254	C11H20O2	Dihydrojasmone	O=C1C(=C(C)CC1)CCCCC	(+H2O)	27.5367	C11H20O2	Rhodinyl Acetate	O=C(OCCC(C)CCC=C(C)C)C	(-CH2)	27.1177
273.179	0.168526	Wash	8	C18H24O2	Nandrolone	O=C1C=C2CCC3C(CCC4(C)C(O)CCC34)C2CC1	(-H2)	28.7722	C18H24O2	4-Androstene-3,17-dione	O=C1C=C2CCC3C4CCC(=O)C4(C)CCC3C2(C)CC1	(-CH2)	27.1672	C18H24O2	NCGC00180680-03_C20H28O2_(5beta,8alpha,10alpha)-Kaura-9(11),16-dien-18-oic acid	O=C(O)C1(C)CCCC2(C3=CCC4C(=C)CC3(CCC12)C4)C	(-C2H4)	27.068
503.229	0.167532	Wash	14	C27H34O9	NCGC00380385-01!methyl 4,10-diacetyloxy-5-hydroxy-1,4a-dimethyl-9-oxo-7-propan-2-yl-3,4,10,10a-tetrahydro-2H-phenanthrene-1-carboxylate	O=C(OC1C(=O)C2=CC(=CC(O)=C2C3(C)C(OC(=O)C)CCC(C(=O)OC)(C)C13)C(C)C)C	(+C2H2O)	28.713	C27H34O9	NCGC00381012-01_C26H32O9_4aH-Phenanthro[2,1-c]pyran-4a-carboxylic acid, 1,3,4,4b,5,7,8,9,10,10a,10b,11,12,12a-tetradecahydro-6,10-dihydroxy-3,4b,7,7,10a,12a-hexamethyl-12-methylene-1,4,5,8-tetraoxo-, methyl ester, (4aR,4bR,10aR,12aS)-	O=C(OC)C12C(=O)C(OC(=O)C2(C(=C)CC3C4(C(=C(O)C(=O)C31C)C(C(=O)CC4O)(C)C)C)C)C	(+CH2)	28.2663	C27H34O9	NCGC00385824-01!methyl 2,4,10-triacetyloxy-5,9-dihydroxy-1,4a-dimethyl-7-propan-2-yl-2,3,4,9,10,10a-hexahydrophenanthrene-1-carboxylate	O=C(OC1C(O)C2=CC(=CC(O)=C2C3(C)C(OC(=O)C)CC(OC(=O)C)C(C(=O)OC)(C)C13)C(C)C)C	(-H2O)	28.0054
312.179	0.167491	Wash	38	C16H25N1O5	4-amino-5-(5-hydroxy-2',6-dimethyl-5'-prop-1-en-2-ylspiro[7-oxabicyclo[4.1.0]heptane-3,1'-cyclopentane]-2-yl)oxy-5-oxopentanoic acid	O=C(O)CCC(N)C(=O)OC1C2OC2(C)C(O)CC13C(C(=C)C)CCC3C	(-C4H6O)	52.7582	C16H25N1O5	NCGC00384966-01_C14H22O4_3-Hydroxy-1a,5-bis(hydroxymethyl)-5,6b-dimethyloctahydrocyclopropa[e]inden-2(1H)-one	O=C1C(O)C2CC(C)(CO)CC2C3(C)CC13CO	(+C2H3NO)	52.2369	C16H25N1O5	methyl 2-[4-ethenyl-2,6-dihydroxy-3-(3-hydroxyprop-1-en-2-yl)-4-methylcyclohexyl]prop-2-enoate	O=C(OC)C(=C)C1C(O)CC(C=C)(C)C(C(=C)CO)C1O	(+NH)	52.2216
352.277	0.16731	Wash	8	C21H37N1O3	Oleoyl sarcosine	O=C(O)CN(C(=O)CCCCCCCC=CCCCCCCCC)C	(-H2)	18.48	C21H37N1O3	MLS002694509-01!	O=C1CC2(C)C(CCC2C3CCC4CC(O)CCC4(C)C13)C(O)C	(+NH3)	17.7802	C21H37N1O3	4-[(E)-3-hydroxy-8,10-dimethyl-2-(methylamino)dodec-6-enyl]phenol	OC1=CC=C(C=C1)CC(NC)C(O)CCC=CC(C)CC(C)CC	(+H2O)	17.7358
327.152	0.166371	Wash	3	C15H22N2O6	5'-O-Methylthymidine	O=C1N=C(O)C(=CN1C2OC(COC)C(O)C2)C	(+C4H6O)	24.7817	C17H18N4O3	Melatonin	OC(=NCCC1=CNC=2C=CC(OC)=CC21)C	(+C4H2N2O)	24.1439	C14H22N4O3S1	1156-19-0	O=C(NN1CCCCCC1)NS(=O)(=O)c2ccc(cc2)C	(+NH)	22.2355
391.244	0.165959	Wash	14	C23H34O5	(1S,4aR,5S)-5-[(E)-5-methoxy-3-methyl-5-oxopent-3-enyl]-1,4a-dimethyl-6-methylidene-3,4,5,7,8,8a-hexahydro-2H-naphthalene-1-carboxylic acid	O=C(OC)C=C(C)CCC1C(=C)CCC2C(C(=O)O)(C)CCCC12C	(+C2H2O)	29.449	C23H34O5	NCGC00380962-01_C24H34O6_Methyl (4R,8aS)-1-hydroxy-2-(hydroxymethyl)-5,5,8a-trimethyl-4-[(2E,4E,6E)-2,4,6-octatrienoyloxy]-1,4,4a,5,6,7,8,8a-octahydro-1-naphthalenecarboxylate	O=C(OC1C=C(CO)C(O)(C(=O)OC)C2(C)CCCC(C)(C)C12)C=CC=CC=CC	(-CO)	28.7877	C21H33O3F3	NCGC00169457-02!5-[(1S,2R,4aR)-5-(hydroxymethyl)-1,2,4a-trimethyl-2,3,4,7,8,8a-hexahydronaphthalen-1-yl]-3-methylpentanoic acid	O=C(O)CC(C)CCC1(C)C(C)CCC2(C(=CCCC21)CO)C	(+CF3-H)	28.3991
256.191	0.165741	Wash	11	C14H25N1O3	NCGC00381404-01_C14H22O3_2-Naphthalenecarboxylic acid, 3,4,4a,5,6,7,8,8a-octahydro-3-hydroxy-5,5,8a-trimethyl-	O=C(O)C1=CC2(C)CCCC(C)(C)C2CC1O	(+NH3)	33.5113	C14H25N1O3	NCGC00380136-01!1-(2,3-dihydropyrrol-1-yl)-8,9-dihydroxy-2-methyldecane-1,3-dione	O=C(N1C=CCC1)C(C(=O)CCCCC(O)C(O)C)C	(-CO)	32.9108	C14H25N1O3	4-oxo-4-(3-oxodecan-2-ylamino)butanoic acid	O=C(O)CCC(O)=NC(C(=O)CCCCCCC)C	(-O)	31.6916
233.151	0.16537	Wash	8	C15H20O2	NCGC00169029-02_C15H22O3_Naphtho[2,3-b]furan-2(4H)-one, 4a,5,6,7,8,8a,9,9a-octahydro-9a-hydroxy-3,4a,5-trimethyl-, (4aR,5S,8aS,9aR)-	O=C1OC2(O)C(=C1C)CC3(C)C(C)CCCC3C2	(-H2O)	30.3763	C10H20N2O4	Meprobamate	N=C(O)OCC(C)(COC(=N)O)CCC	(+CH2)	30.0032	C15H20O2	NCGC00385483-01_C15H22O3_	O=C(O)C1=CC2(O)CC(C)(C)CC32C1CCC3C	(-H2O)	28.744
417.288	0.165366	Wash	1	C23H36N4O3	MLS001141064-01!N-[(2S)-1-[(2-methoxyphenyl)methylamino]-3-methyl-1-oxobutan-2-yl]-1-[(2S)-pyrrolidine-2-carbonyl]piperidine-4-carboxamide	O=C(NCc1ccccc1OC)C(NC(=O)C2CCN(C(=O)C3NCCC3)CC2)C(C)C	(-CO)	23.4207	C22H40O7	NCGC00180573-03!2-[5-[2-[2-[5-(2-hydroxybutyl)oxolan-2-yl]propanoyloxy]butyl]oxolan-2-yl]propanoic acid	O=C(O)C(C)C1OC(CC1)CC(OC(=O)C(C)C2OC(CC2)CC(O)CC)CC	(+H2)	22.9963	C28H36N2O1	Ambiguine_C_isonitrile	[C-]#[N+]C1C2(O)c3c4c(cccc4C(C)(C)C2CCC1(C=C)C)[nH]c3C(C=C)(C)C	(+C2H4)	22.9083
177.068	0.164911	Wash	8	C9H8N2O2	N-acetyltryptophan	O=C(O)C(N=C(O)C)CC1=CNC=2C=CC=CC21	(-C4H6O)	29.5538	C6H12N2O2S1	BIOTIN	O=C(O)CCCCC1SCC2N=C(O)NC21	(-C4H4O)	28.8579	C9H8N2O2	Phenobarbital	O=C1N=C(O)C(C(O)=N1)(C=2C=CC=CC2)CC	(-C3H4O)	27.4511
413.253	0.164792	Wash	8	C22H36O7	NCGC00180573-03!2-[5-[2-[2-[5-(2-hydroxybutyl)oxolan-2-yl]propanoyloxy]butyl]oxolan-2-yl]propanoic acid	O=C(O)C(C)C1OC(CC1)CC(OC(=O)C(C)C2OC(CC2)CC(O)CC)CC	(-H2)	31.6903	C22H36O7	NCGC00381146-01!2-[5-[2-[2-[5-(2-oxopropyl)oxolan-2-yl]propanoyloxy]butyl]oxolan-2-yl]propanoic acid	O=C(O)C(C)C1OC(CC1)CC(OC(=O)C(C)C2OC(CC(=O)C)CC2)CC	(+CH2)	30.0214	C22H36O7	NCGC00347503-03_C22H38O8_Spiro[naphthalene-1(2H),2'-oxirane]-2,3-diol, octahydro-5,6,8a-trimethyl-5-[2-(tetrahydro-3,4-dihydroxy-2,5-dimethoxy-3-furanyl)ethyl]-	OC1CC2C(C)(CCC3(O)C(OC)OC(OC)C3O)C(C)CCC2(C)C4(OC4)C1O	(-H2O)	29.7332
256.233	0.164301	Wash	9	C15H29N1O2	2-Hydroxy-5 (6)Epoxy-Tetrahydrocaryophyllene	OC1(C)CCC2OC2(C)CCC3C1CC3(C)C	(+NH3)	26.0078	C15H29N1O2	C12-homoserine lactone	O=C1OCCC1N=C(O)CCCCCCCCCCC	(-CO)	25.2059	C15H29N1O2	Lauric isopropanolamide	OC(=NCC(O)C)CCCCCCCCCCC	(-H2)	25.145
191.012	0.163715	Wash	8	C7H8N2Cl2	Diuron	ClC1=CC=C(N=C(O)N(C)C)C=C1Cl	(-C2H2O)	25.3634	C5H6N2O4S1	7-Aminocephalosporanic Acid	O=C(O)C1=C(COC(=O)C)CSC2N1C(=O)C2N	(-C5H6O)	24.7821	C7H11P1S2	Fonofos	S=P(OCC)(SC=1C=CC=CC1)CC	(-C3H4O)	24.661
127.039	0.162582	Wash	5	C6H6O3	2-Furoic acid	O=C(O)C=1OC=CC1	(+CH2)	31.4079	C6H6O3	Gallic acid	O=C(O)C1=CC(O)=C(O)C(O)=C1	(-CO2)	30.1363	C6H6O3	Pyrocatechol	OC=1C=CC=CC1O	(+O)	29.2841
268.157	0.162387	Wash	2	C14H21N1O4	ANISOMYCIN	O=C(OC1C(O)CNC1CC2=CC=C(OC)C=C2)C	(+H2)	25.9139	C14H21N1O4	Oseltamivir carboxylate	O=C(O)C1=CC(OC(CC)CC)C(N=C(O)C)C(N)C1	(-NH3)	23.7214	C14H21N1O4	4-[2-[(2-ethyl-2,3-dihydroxybutanoyl)oxymethyl]anilino]-4-oxobutanoic acid	O=C(O)CCC(O)=NC=1C=CC=CC1COC(=O)C(O)(CC)C(O)C	(-C3H2O3)	20.7854
342.268	0.161772	Wash	34	C20H31N5	Buspar	O=C1N(C(=O)CC2(C1)CCCC2)CCCCN3CCN(c4ncccn4)CC3	(-CO2)	23.906	C19H35N1O4	LAUROYLCARNITINE	O=C([O-])CC(OC(=O)CCCCCCCCCCC)C[N+](C)(C)C	(-H2)	23.7792	C22H33N2O1	NCGC00160344-01!4N-butyl-ajmalinium	OC1C2C3CC4C5N(C=6C=CC=CC6C15CC2[N+]4(CCCC)C(O)C3CC)C	(-C2H2O)	23.1384
441.309	0.161389	Wash	23	C27H40N2O3	NCGC00160229-01!VERALODINE	O=C1C=C2CC(O)C3C4CCC5C(C(=O)N6CC(C)CCC6C5C)C4CC3C2(C)CC1	(+NH)	23.2044	C27H40N2O3	(3S,3'R,3'aS,6'S,6aS,6bS,7'aR,9R,11bR)-3-hydroxy-3',6',10,11b-tetramethylspiro[1,2,3,4,6,6a,6b,7,8,11a-decahydrobenzo[a]fluorene-9,2'-3a,4,5,6,7,7a-hexahydro-3H-furo[3,2-b]pyridine]-11-one	O=C1C2=C(C)C3(OC4CC(C)CNC4C3C)CCC2C5CC=C6CC(O)CCC6(C)C15	(+NH)	23.1188	C27H40N2O3	Finasteride	OC1=NC2CCC3C(CCC4(C)C(C(O)=NC(C)(C)C)CCC34)C2(C=C1)C	(+C4H4O)	21.0561
209.073	0.161267	Wash	12	C12H13O1Cl1	Norketamine	O=C1CCCCC1(N)C=2C=CC=CC2Cl	(-NH)	31.1997	C8H8N4O3	beta-Cyano-alanine	N#CCC(N)C(=O)O	(+C4H2N2O)	29.8267	C12H13O1Cl1	MLS000860058-01!(+/-)-N-Allylnormetazocine hydrochloride	Cl.Oc1ccc2c(c1)C3(C)CCN(CC=C)C(C2)C3C	(-C5NH11)	29.0959
180.136	0.160558	Wash	27	C11H17N1O1	MLS002702945-01!	O=C(OC1C(O)CNC1Cc2ccc(OC)cc2)C	(-C3H2O3)	40.6066	C11H17N1O1	Norephedrine	OC(C=1C=CC=CC1)C(N)C	(+C2H4)	39.8919	C11H17N1O1	NCGC00380411-01!7-(2-aminophenyl)heptanoic acid	O=C(O)CCCCCCC=1C=CC=CC1N	(-C2H2O)	39.4318
665.387	0.160188	Wash	43	C36H56O11	NCGC00169462-02!17-(2,6-dihydroxy-6-methyl-3-oxoheptan-2-yl)-2,16-dihydroxy-4,4,9,13,14-pentamethyl-3-[3,4,5-trihydroxy-6-(hydroxymethyl)oxan-2-yl]oxy-1,2,3,7,8,10,12,15,16,17-decahydrocyclopenta[a]phenanthren-11-one	O=C(CCC(O)(C)C)C(O)(C)C1C(O)CC2(C)C3CC=C4C(CC(O)C(OC5OC(CO)C(O)C(O)C5O)C4(C)C)C3(C(=O)CC12C)C	(-H2O)	23.9948	C36H56O11	NCGC00169960-03!(2E,4E)-12-[(10E,12E)-13-carboxy-3-hydroxy-2-(hydroxymethyl)-8,10,12-trimethyltrideca-10,12-dienoyl]oxy-13-(hydroxymethyl)-3,5,7-trimethyltetradeca-2,4-dienedioic acid	O=C(O)C=C(C=C(C)CC(C)CCCCC(O)C(C(=O)OC(CCCCC(C)CC(=CC(=CC(=O)O)C)C)C(C(=O)O)CO)CO)C	(-H2)	23.9064	C36H56O11	NCGC00384498-01_C38H58O12_(1beta,3beta,9xi,14xi)-3-Hydroxyspirosta-5,25(27)-dien-1-yl 2-O-(6-deoxy-alpha-L-mannopyranosyl)-alpha-L-arabinopyranoside	OC1CC2=CCC3C(CCC4(C)C3CC5OC6(OCC(=C)CC6)C(C)C54)C2(C)C(OC7OCC(O)C(O)C7OC8OC(C)C(O)C(O)C8O)C1	(-C2H2O)	23.8213
688.161	0.159859	Wash	44	C27H29N9O9S2	Cefoperazone	O=C(O)C1=C(CSC2=NN=NN2C)CSC3N1C(=O)C3N=C(O)C(N=C(O)N4C(=O)C(=O)N(CC)CC4)C5=CC=C(O)C=C5	(+C2H2O)	25.8905	C27H29N9O9S2	Cefoperazone (Cefobid)	O=C(O)C1=C(CSC2=NN=NN2C)CSC3N1C(=O)C3NC(=O)C(NC(=O)N4C(=O)C(=O)N(CC)CC4)C5=CC=C(O)C=C5	(+C2H2O)	24.3767	C34H30N5O7S1Cl1	MLS001140667-01!	O=C(O)C1N(C(=O)c2ccccc2N3C(=O)N4C(c5cccc(Cl)c5)c6[nH]c7ccccc7c6CC4C3=O)CCC1	(+C3H5NO2S)	22.5849
393.124	0.159213	Wash	3	C19H22N4O1Cl2	MMV688704	ClC1=CC=C(C=C1)CN2C(=CC=3N=C(N=C(Cl)C32)N=C(O)C(C)(C)C)C	(+H2)	25.6969	C17H20N4O5S1	Sulfadimethoxine	O=S(=O)(NC=1N=C(N=C(OC)C1)OC)C2=CC=C(N)C=C2	(+C5H6O)	23.2694	C16H25N2O5S1Cl1	Cilastatin	O=C(O)C(N=C(O)C1CC1(C)C)=CCCCCSCC(N)C(=O)O	(+Cl-H)	23.105
341.093	0.15917	Wash	83	C14H17N2O6P1	cyclo(tyrosyl-prolyl)	O=C1N2CCCC2C(O)=NC1CC3=CC=C(O)C=C3	(+HPO3)	35.8548	C12H20O9S1	1-(1-hydroxybutyl)-1,3,4,5,6,7-hexahydro-2-benzofuran-4,5,6,7-tetrol	OC1C2=C(C(O)C(O)C1O)C(OC2)C(O)CCC	(+SO3)	33.3988	C12H15N2O6F3	2'-O-Methyl-5-methyluridine	O=C1N=C(O)C(=CN1C2OC(CO)C(O)C2OC)C	(+CF3-H)	33.0511
441.298	0.159167	Wash	74	C28H40O4	NCGC00385362-01_C27H38O4_(2E,6E,10E)-13-[(2R)-6-Hydroxy-2,8-dimethyl-3,4-dihydro-2H-chromen-2-yl]-2,6,10-trimethyl-2,6,10-tridecatrienoic acid	O=C(O)C(=CCCC(=CCCC(=CCCC1(OC=2C(=CC(O)=CC2CC1)C)C)C)C)C	(+CH2)	27.8419	C28H40O4	NCGC00380949-01_C28H42O5_3,5,9,23-Tetrahydroxy-18,22-cycloergosta-6,8(14)-dien-11-one	O=C1CC23C(=C4C=CC5(O)CC(O)CCC5(C)C14O)CCC3C(C)C(C2)C(O)C(C)C(C)C	(-H2O)	27.2412	C29H36N4	Ochrolifuanine A	C=1C=CC2=C(C1)NC3=C2CCNC3CC4CC5C=6NC=7C=CC=CC7C6CCN5CC4CC	(+H2)	26.7271
289.124	0.158905	Wash	9	C13H20O7	(2R,3S,4S,5R,6S)-2-(hydroxymethyl)-6-(3-hydroxy-5-methylphenoxy)oxane-3,4,5-triol	OC=1C=C(OC2OC(CO)C(O)C(O)C2O)C=C(C1)C	(+H2)	30.1736	C12H20N2O4S1	Dimethenamid OXA	O=C(O)C(=O)N(C1=C(SC=C1C)C)C(C)COC	(+NH3)	29.3739	C13H20O7	SALICIN	OCC=1C=CC=CC1OC2OC(CO)C(O)C(O)C2O	(+H2)	29.2079
315.118	0.158044	Wash	6	C13H18N2O7	5-Methyluridine	O=C1N=C(O)C(=CN1C2OC(CO)C(O)C2O)C	(+C3H4O)	30.2774	C13H18N2O7	2'-O-Methyl-5-methyluridine	O=C1N=C(O)C(=CN1C2OC(CO)C(O)C2OC)C	(+C2H2O)	26.2763	C13H18N2O7	2'-O-Methyluridine	O=C1N=C(O)C=CN1C2OC(CO)C(O)C2OC	(+C3H4O)	25.6374
263.148	0.15741	Wash	17	C13H18N4O2	4-Acetamidoantipyrine	O=C1C(N=C(O)C)=C(N(N1C=2C=CC=CC2)C)C	(+NH3)	35.6733	C13H18N4O2	Diaveridine	N=C1NC=C(C(=N)N1)CC2=CC=C(OC)C(OC)=C2	(+H2)	34.7526	C12H22O6	1-(1-hydroxybutyl)-1,3,4,5,6,7-hexahydro-2-benzofuran-4,5,6,7-tetrol	OC1C2=C(C(O)C(O)C1O)C(OC2)C(O)CCC	(+H2)	34.0299
522.244	0.157024	Wash	59	C25H35N3O9	Antimycin A4	O=C(OC1C(OC(=O)C(N=C(O)C=2C=CC=C(N=CO)C2O)C(OC(=O)C1CCCC)C)C)CCC	(+NH)	31.6216	C24H44N1O3I1	N-Oleyl-Leucine	O=C(O)C(N=C(O)CCCCCCCC=CCCCCCCCC)CC(C)C	(+I-H)	29.6677	C24H44N1O3I1	N-Oleyl-Isoleucine	O=C(O)C(N=C(O)CCCCCCCC=CCCCCCCCC)C(C)CC	(+I-H)	28.5463
305.196	0.155769	Wash	21	C15H28O6	NCGC00381422-01!2-dec-4-enyl-3-hydroxypentanedioic acid	O=C(O)CC(O)C(C(=O)O)CCCC=CCCCCC	(+H2O)	51.3831	C15H28O6	(2R,3R,4S,5S,6R)-2-[(2E)-4-hydroxy-3,7-dimethylocta-2,6-dienoxy]-6-(hydroxymethyl)oxane-3,4,5-triol	OCC1OC(OCC=C(C)C(O)CC=C(C)C)C(O)C(O)C1O	(-CO)	50.6386	C15H28O6	NCGC00380897-01!2-dec-9-enyl-3-hydroxypentanedioic acid	O=C(O)CC(O)C(C(=O)O)CCCCCCCCC=C	(+H2O)	50.5863
190.997	0.155671	Wash	8	C6H6O5S1	Pyrocatechol	OC=1C=CC=CC1O	(+SO3)	27.5181	C4H3N4O3Cl1	Chloridazone-desphenyl	ClC=1C(O)=NN=CC1N	(+NO2-H)	24.46	C6H6O5S1	HYDROQUINONE	OC1=CC=C(O)C=C1	(+SO3)	22.385
328.253	0.155435	Wash	40	C18H33N1O4	(9Z,12E)-15,16-dihydroxyoctadeca-9,12-dienoic acid	O=C(O)CCCCCCCC=CCC=CCC(O)C(O)CC	(+NH)	26.79	C21H31N2O1	Denatonium	OC(=NC=1C(=CC=CC1C)C)C[N+](CC=2C=CC=CC2)(CC)CC	(+H2)	26.2495	C18H33N1O4	methyl (2E,4E,8E)-7,13-dihydroxy-4,8,12-trimethyltetradeca-2,4,8-trienoate	O=C(OC)C=CC(=CCC(O)C(=CCCC(C)C(O)C)C)C	(+NH3)	26.2174
219.172	0.155077	Wash	35	C15H22O1	NCGC00169782-02_C15H22O2_(2E)-5-(2,3-Dimethyltricyclo[2.2.1.0~2,6~]hept-3-yl)-2-methyl-2-pentenoic acid	O=C(O)C(=CCCC1(C)C2CC3C(C2)C31C)C	(-O)	54.3618	C15H22O1	NCGC00169769-02_C15H22O2_2-Naphthaleneacetic acid, 1,2,3,5,6,7,8,8a-octahydro-8,8a-dimethyl-alpha-methylene-, (2R,8S,8aR)-	O=C(O)C(=C)C1CC=C2CCCC(C)C2(C)C1	(-O)	52.0115	C15H22O1	NCGC00179899-02_C15H22O2_1H-3a,6-Methanoazulene-3-carboxylic acid, octahydro-7,7-dimethyl-8-methylene-, (3S,3aR,6R,8aS)-	O=C(O)C1CCC2C(=C)C(C)(C)C3CCC12C3	(-O)	51.9861
149.018	0.154387	Wash	25	C6H9S1Cl1	Diallyl Sulfide	S(CC=C)CC=C	(+Cl-H)	35.1834	C7H4N2S1	2-Aminobenzothiazole	N=C1SC=2C=CC=CC2N1	(-H2)	32.0962	C8H4O3	(4S,5Z,6S)-4-(2-methoxy-2-oxoethyl)-5-[2-[(E)-3-phenylprop-2-enoyl]oxyethylidene]-6-[(2S,3R,4S,5S,6R)-3,4,5-trihydroxy-6-(hydroxymethyl)oxan-2-yl]oxy-4H-pyran-3-carboxylic acid	O=C1OC=2C=C(O)C=CC2C=C1	(-CH2)	28.6776
189.164	0.15381	Wash	16	C14H20	6,10a-dihydroxy-4-(hydroxymethyl)-4,7,11b-trimethyl-1,2,3,4a,5,6,6a,7,11,11a-decahydronaphtho[2,1-f][1]benzofuran-9-one	O=C1OC2(O)C(=C1)C(C)C3C(O)CC4C(C)(CO)CCCC4(C)C3C2	(-C6H10O5)	58.1458	C14H20	COSTUNOLIDE	O=C1OC2C=C(C)CCC=C(C)CCC2C1=C	(-CO2)	57.5729	C14H20	Carylophyllene Oxide	O1C2CC(=C)C3CC(C)(C)C3CCC12C	(-H2O)	56.7719
112.045	0.153107	Wash	30	C5H5N1O2	Orotic Acid	O=C(O)C=1N=C(O)N=C(O)C1	(-NO2+H)	25.6157	C5H5N1O2	Citrazinc acid	O=C(O)C=1C=C(O)N=C(O)C1	(-CO2)	25.518	C5H5N1O2	4-Aminosalicylic acid	O=C(O)C1=CC=C(N)C=C1O	(-C2H2O)	24.6313
219.103	0.152766	Wash	3	C13H14O3	(2R)-8-ethyl-7-hydroxy-5-methoxy-2-methyl-2,3-dihydrochromen-4-one	O=C1C=2C(OC)=CC(O)=C(C2OC(C)C1)CC	(-H2O)	24.6186	C13H14O3	Pyrenochaetic acid C_120095	O=C(O)C1=CC(OC)=C(C(=O)CCC)C(=C1)C	(-H2O)	24.6184	C13H14O3	Euparin	O=C(C1=CC=2C=C(OC2C=C1O)C(=C)C)C	(+H2)	24.4437
396.226	0.15234	Wash	1	C21H28N3O1F3	Silodosin (Rapaflo)	O=C(N)C1=CC(=CC2=C1N(CC2)CCCO)CC(NCCOC=3C=CC=CC3OCC(F)(F)F)C	(-C4H4O3)	22.671	C23H29N3O3	MLS001142434-01!	O=C(NCC1OCCC1)C(N2C(=O)N3CCc4c5cc(OC)ccc5[nH]c4C3(C2=O)C)C	(-NO2+H)	22.1542	C23H29N3O3	Ergometrine	OC(=NC(C)CO)C1C=C2C=3C=CC=C4NC=C(C43)CC2N(C)C1	(+C4H6O)	21.9331
437.188	0.151431	Wash	18	C28H24N2O3	1,4-bis(p-tolylamino)anthraquinone	O=C1C=2C=CC=CC2C(=O)C=3C(=CC=C(NC4=CC=C(C=C4)C)C13)NC5=CC=C(C=C5)C	(+H2O)	29.6564	C20H28N4O5S1	MLS000860051-01!Thioperamide maleate salt	O=C(O)C=CC(=O)O.S=C(NC1CCCCC1)N2CCC(c3nc[nH]c3)CC2	(+CO)	28.1877	C23H25N6O1Cl1	Losartan	ClC=1N=C(N(C1CO)CC2=CC=C(C=C2)C3=CC=CC=C3C=4N=NNN4)CCCC	(+CH2)	28.0528
427.283	0.151077	Wash	43	C27H38O4	MLS002154105-01!Rimexolone49697-38-3	O=C1C=CC2(C(=C1)CCC3C4CC(C)C(C(=O)CC)(C)C4(C)CC(O)C32)C	(+C3H4O)	36.0822	C27H38O4	MLS001148643-01!17ALPHA-HYDROXYPROGESTERONE CAPROATE630-56-8	O=C(OC1(C(=O)C)CCC2C3CCC4=CC(=O)CCC4(C)C3CCC21C)CCCCC	(-H2)	36.0801	C27H38O4	Testosterone_Propionate	O=C(OC1CCC2C3CCC4=CC(=O)CCC4(C)C3CCC12C)CC	(+C5H6O)	35.8248
239.054	0.150831	Wash	11	C11H10O6	methyl 2-[(2,3-dihydroxybenzoyl)amino]-3-hydroxypropanoate	O=C(OC)C(N=C(O)C=1C=CC=C(O)C1O)CO	(-NH3)	30.8323	C11H10O6	trans-Caffeic acid	O=C(O)C=CC1=CC=C(O)C(O)=C1	(+C2H2O2)	30.7453	C11H10O6	NCGC00380412-01!4,6-dihydroxy-3-(1-hydroxyethyl)-5-methoxy-3H-2-benzofuran-1-one	O=C1OC(C2=C(O)C(OC)=C(O)C=C12)C(O)C	(-H2)	30.709
335.223	0.150619	Wash	7	C20H30O4	4-acetyloxy-8-(3-oxo-2-pent-2-enylcyclopenten-1-yl)octanoic acid	O=C(OC(CCC(=O)O)CCCCC1=C(C(=O)CC1)CC=CCC)C	(-O)	29.6785	C20H30O4	15-HEPE	O=C(O)CCCC=CCC=CCC=CC=CC(O)CC=CCC	(+O)	27.7136	C20H30O4	6,8-dihydroxy-3-(10-hydroxyundecyl)-3,4-dihydroisochromen-1-one	O=C1OC(CC=2C=C(O)C=C(O)C12)CCCCCCCCCC(O)C	(-O)	27.7023
381.078	0.150532	Wash	8	C17H16O10	4-(3,4-dihydroxyphenyl)-7-hydroxy-5-[(2S,3R,4S,5S,6R)-3,4,5-trihydroxy-6-(hydroxymethyl)oxan-2-yl]oxychromen-2-one	O=C1OC2=CC(O)=CC(OC3OC(CO)C(O)C(O)C3O)=C2C(=C1)C=4C=CC(O)=C(O)C4	(-C4H4O)	24.4478	C11H17N4O9P1	Flavin Mononucleotide	O=C1N=C(O)C2=NC3=CC(=C(C=C3N(C2=N1)CC(O)C(O)C(O)COP(=O)(O)O)C)C	(-C6H5+H)	23.805	C17H16O10	NCGC00385505-01_C19H20O10_(4-Methoxy-5-oxo-5H-furo[3,2-g]chromen-7-yl)methyl beta-D-glucopyranoside	O=C1C=C(OC=2C=C3OC=CC3=C(OC)C12)COC4OC(CO)C(O)C(O)C4O	(-C2H4)	21.4144
213.146	0.149424	Wash	19	C12H20O3	9-methoxycarbonyldec-9-enoic acid	O=C(OC)C(=C)CCCCCCCC(=O)O	(-O)	46.7979	C12H20O3	gamma-Undecalactone	O=C1OC(CC1)CCCCCCC	(+CO)	44.6806	C12H20O3	gamma-Decalactone	O=C1OC(CC1)CCCCCC	(+C2H2O)	44.5392
179.054	0.149105	Wash	2	C7H6N4O2	Paraxanthine	O=C1C2=C(N=CN2C)N=C(O)N1C	(-H2)	26.8716	C6H10O6	GLUCOSAMINATE	O=C(O)C(N)C(O)C(O)C(O)CO	(-NH3)	26.6848	C7H6N4O2	Theophylline	O=C1C=2N=CNC2N(C(=O)N1C)C	(-H2)	26.4879
333.17	0.148394	Wash	16	C19H24O5	NCGC00380859-01_C20H26O5_(5xi,6alpha,7beta)-6,11,12-Trihydroxy-7,20-epoxyabieta-8,11,13-trien-20-one	O=C1OC2C3=CC(=C(O)C(O)=C3C14CCCC(C)(C)C4C2O)C(C)C	(-CH2)	42.2119	C19H24O5	NCGC00380963-01_C21H28O5_(5R,5aS,9aS,9bS)-9b-Hydroxy-6,6,9a-trimethyl-1-oxo-1,3,5,5a,6,7,8,9,9a,9b-decahydronaphtho[1,2-c]furan-5-yl (2E,4E)-2,4-hexadienoate	O=C(OC1C=C2COC(=O)C2(O)C3(C)CCCC(C)(C)C13)C=CC=CC	(-C2H4)	42.0961	C19H24O5	1,7-bis(3,4-dihydroxyphenyl)heptan-3-one	O=C(CCC1=CC=C(O)C(O)=C1)CCCCC2=CC=C(O)C(O)=C2	(+H2)	41.4559
253.151	0.148234	Wash	15	C14H20O4	Verrucarol	OCC12CCC(=CC2OC3CC(O)C1(C)C43OC4)C	(-CH2)	36.2851	C14H20O4	NCGC00385633-01_C15H22O4_Naphtho[1,2-c]furan-3(1H)-one, 5,5a,6,7,8,9,9a,9b-octahydro-5-hydroxy-6-(hydroxymethyl)-6,9a-dimethyl-	O=C1OCC2C1=CC(O)C3C(C)(CO)CCCC23C	(-CH2)	33.3234	C14H20O4	(2R,3R,6R)-5-[(1E,3E)-hepta-1,3-dienyl]-2,3-dihydroxy-6-(hydroxymethyl)cyclohexan-1-one	O=C1C(O)C(O)CC(C=CC=CCCC)C1CO	(-H2)	33.2509
385.267	0.148084	Wash	4	C25H36O3	5-[(Z)-14-(3,5-dihydroxyphenyl)tetradec-10-enyl]benzene-1,3-diol	OC=1C=C(O)C=C(C1)CCCC=CCCCCCCCCCC=2C=C(O)C=C(O)C2	(-CO)	21.2016	C25H36O3	5-[(Z)-14-(3,5-dihydroxyphenyl)tetradec-8-enyl]benzene-1,3-diol	OC=1C=C(O)C=C(C1)CCCCCC=CCCCCCCCC=2C=C(O)C=C(O)C2	(-CO)	20.8497	C25H36O3	(3R,7R,8R,8aS)-3,4'-dihydroxy-7'-(2-hydroxyethyl)-4,4,7,8a-tetramethylspiro[2,3,4a,5,6,7-hexahydro-1H-naphthalene-8,2'-3,8-dihydrofuro[2,3-e]isoindole]-6'-one	O=C1C2=CC(O)=C3C(OC4(C3)C(C)CCC5C(C)(C)C(O)CCC54C)=C2CN1CCO	(-NO2+H)	20.4341
172.094	0.147853	Wash	10	C8H13N1O3	DOPAMINE	OC1=CC=C(C=C1O)CCN	(+H2O)	36.8359	C8H13N1O3	2,6-Dihydroxy-4-Methoxytoluene	OC=1C=C(OC)C=C(O)C1C	(+NH3)	34.1844	C8H13N1O3	6-HYDROXYDOPAMINE	OC=1C=C(O)C(=CC1O)CCN	(+H2)	33.2678
219.098	0.147284	Wash	3	C8H14N2O5	2-ACETAMIDO-2-DEOXY-BETA-D-GLUCOSYLAMINE	OC(=NC1C(O)C(O)C(OC1N)CO)C	(-H2)	26.5619	C13H14O3	Santonin	O=C1C=CC2(C(=C1C)C3OC(=O)C(C)C3CC2)C	(-C2H4)	24.8445	C8H14N2O5	L-Theanine	O=C(O)C(N)CCC(O)=NCC	(+CO2)	24.807
451.2	0.146977	Wash	36	C23H31N2O5Cl1	NCGC00381154-01_C27H35ClN2O6_6-{7-Acetoxy-5-chloro-3-[(1E,3E)-3,5-dimethyl-1,3-heptadien-1-yl]-7-methyl-6,8-dioxo-7,8-dihydro-2(6H)-isoquinolinyl}norleucine	O=C(OC1(C(=O)C(Cl)=C2C=C(C=CC(=CC(C)CC)C)N(C=C2C1=O)CCCCC(N)C(=O)O)C)C	(-C4H4O)	28.7072	C24H27N6O1Cl1	Losartan	ClC=1N=C(N(C1CO)CC2=CC=C(C=C2)C3=CC=CC=C3C=4N=NNN4)CCCC	(+C2H4)	28.3259	C23H30O9	(2S,3R,4S,5R)-2-[4-[7-hydroxy-3-(hydroxymethyl)-5-(3-hydroxypropyl)-2,3-dihydro-1-benzofuran-2-yl]-2-methoxyphenoxy]oxane-3,4,5-triol	OC=1C=C(C=C2C1OC(C3=CC=C(OC4OCC(O)C(O)C4O)C(OC)=C3)C2CO)CCCO	(-CO)	27.6369
305.246	0.146333	Wash	22	C20H32O2	abietic acid	O=C(O)C1(C)CCCC2(C)C3C(C=C(CC3)C(C)C)=CCC12	(+H2)	60.5782	C20H32O2	NCGC00381032-01_C21H32O3_(3R,4R,5R)-3-[(11E)-11,15-Hexadecadien-9-yn-1-yl]-4-hydroxy-5-methyldihydro-2(3H)-furanone	O=C1OC(C)C(O)C1CCCCCCCCC#CC=CCCC=C	(-CO)	60.0005	C20H32O2	NCGC00169457-02!5-[(1S,2R,4aR)-5-(hydroxymethyl)-1,2,4a-trimethyl-2,3,4,7,8,8a-hexahydronaphthalen-1-yl]-3-methylpentanoic acid	O=C(O)CC(C)CCC1(C)C(C)CCC2(C(=CCCC21)CO)C	(-H2O)	59.6878
435.367	0.143958	Wash	11	C24H50O6	3-[(3-OH-myristoyl)oxy]decanoyl glutamine	O=C(OC(CC(=O)NC(C(=O)O)CCC(=O)N)CCCCCCC)CC(O)CCCCCCCCCCC	(-C5H4N2O)	23.3957	C25H46N4O2	NCGC00380806-01!6-(diaminomethylideneamino)-2-[[(4E,6E,12E,14E)-3-hydroxy-2-(hydroxymethyl)-8,10,16-trimethyloctadeca-4,6,12,14-tetraenoyl]amino]hexanoic acid	O=C(O)C(N=C(O)C(CO)C(O)C=CC=CC(C)CC(C)CC=CC=CC(C)CC)CCCCNC(=N)N	(-C4H4O3)	20.881	C26H46N2O3	Heneicosanoic acid (21:0)	O=C(O)CCCCCCCCCCCCCCCCCCCC	(+C5H4N2O)	18.0505
324.254	0.142962	Wash	10	C19H33N1O3	Perindopril	O=C(O)C1N(C(=O)C(NC(C(=O)OCC)CCC)C)C2CCCCC2C1	(-NO2+H)	26.4441	C19H33N1O3	3-hydroxy-5,5,8a-trimethyl-3,4,4a,6,7,8-hexahydronaphthalene-2-carboxylic acid	O=C(O)C1=CC2(C)CCCC(C)(C)C2CC1O	(+C5NH11)	25.9337	C19H33N1O3	"MLS001077289-01!2-(2,2-DICYCLOHEXYLETHYL)PIPERIDINE 2-BUTENEDIOATE"	O=C(O)C=CC(=O)O.N1CCCCC1CC(C2CCCCC2)C3CCCCC3	(-C4H6O)	25.7746
314.146	0.142507	Wash	127	C18H19N1O4	Diethylstilbestrol	OC1=CC=C(C=C1)C(=C(C2=CC=C(O)C=C2)CC)CC	(+NO2-H)	39.455	C15H23N1O4S1	Jasmonic Acid	O=C(O)CC1CCC(=O)C1CC=CCC	(+C3H5NOS)	38.3334	C17H19N3O3	"Acetamide, 2-amino-N-(1-methyl-1,2-diphenylethyl)-, (+/-)- [CAS]"	O=C(NC(c1ccccc1)(C)Cc2ccccc2)CN	(+NO2-H)	37.9362
225.107	0.141953	Wash	13	C14H12N2O1	Ethylbeta-carboline	N=1C=CC=2C=3C=CC=CC3NC2C1CC	(+CO)	28.5311	C13H17O1Cl1	Bupropion	O=C(C=1C=CC=C(Cl)C1)C(NC(C)(C)C)C	(-NH)	26.6777	C8H12N6O2	Creatine	O=C(O)CN(C(=N)N)C	(+C4H3N3)	26.0967
279.12	0.141709	Wash	8	C15H18O5	(E)-2-(hydroxymethyl)-3-(3-oxo-5-propan-2-yl-4,5,6,7-tetrahydro-1H-2-benzofuran-4-yl)prop-2-enoic acid	O=C(O)C(=CC1C=2C(=O)OCC2CCC1C(C)C)CO	(-H2)	28.5509	C14H18N2O2S1	MMV495543	OC(=NC1=NC=C(S1)C(C)(C)C)C=2C=CC=CC2O	(+H2)	25.175	C15H18O5	Mono-iso-butyl phthalate	O=C(O)C1=CC=CC(=C1C(=O)O)CC(C)C	(+C3H4O)	24.8332
403.342	0.141666	Wash	44	C23H46O5	Sorbitane Monostearate - Polysorbate 60 in-source fragment	O=C(OCC(O)C1OCC(O)C1O)CCCCCCCCCCCCCCCCC	(-CO)	28.2549	C25H42N2O2	Drofenine	O=C(OCCN(CC)CC)C(C=1C=CC=CC1)C2CCCCC2	(+C5NH11)	26.2861	C24H42N4O1	NCGC00380806-01!6-(diaminomethylideneamino)-2-[[(4E,6E,12E,14E)-3-hydroxy-2-(hydroxymethyl)-8,10,16-trimethyloctadeca-4,6,12,14-tetraenoyl]amino]hexanoic acid	O=C(O)C(N=C(O)C(CO)C(O)C=CC=CC(C)CC(C)CC=CC=CC(C)CC)CCCCNC(=N)N	(-C5H8O4)	24.358
407.241	0.141552	Wash	21	C23H34O6	NCGC00381170-01_C23H32O6_2,4-Octadienoic acid, 7-hydroxy-, 1,3,5,5a,6,7,8,9,9a,9b-decahydro-9b-hydroxy-6,6,9a-trimethyl-1-oxonaphtho[1,2-c]furan-5-yl ester, (2E,4E)-	O=C(OC1C=C2COC(=O)C2(O)C3(C)CCCC(C)(C)C13)C=CC=CCC(O)C	(+H2)	34.2757	C23H34O6	NCGC00384803-01!2,4-dihydroxy-3-[(E)-4-hydroxy-3-methyl-5-(1,2,6-trimethyl-3-oxocyclohexyl)pent-2-enyl]-6-methylbenzaldehyde	O=CC1=C(O)C(=C(O)C=C1C)CC=C(C)C(O)CC2(C)C(C(=O)CCC2C)C	(+H2O)	33.3399	C23H34O6	3-[5-hydroxy-7-methoxy-2,3-dimethyl-6-(3-methylbut-2-enyl)-4-oxo-2,3-dihydrochromen-8-yl]hexanoic acid	O=C(O)CC(C1=C(OC)C(=C(O)C2=C1OC(C)C(C2=O)C)CC=C(C)C)CCC	(+H2)	32.7558
173.116	0.139771	Wash	2	C9H16O3	NCGC00168824-02!(E)-undec-2-enedioic acid	O=C(O)C=CCCCCCCCC(=O)O	(-C2H2O)	22.7549	C9H16O3	9-methoxycarbonyldec-9-enoic acid	O=C(OC)C(=C)CCCCCCCC(=O)O	(-C3H4O)	22.6719	C9H16O3	(E)-2-(hydroxymethyl)-3-[3-(hydroxymethyl)-6-propan-2-ylcyclohex-2-en-1-yl]prop-2-enoic acid	O=C(O)C(=CC1C=C(CO)CCC1C(C)C)CO	(-C5H6O)	21.9857
281.072	0.139731	Wash	62	C11H12N4O3S1	NCGC00180491-02_C11H14N4O4S_6H-Purin-6-one, 1,9-dihydro-9-(5-S-methyl-5-thiopentofuranosyl)-	OC1=NC=NC2=C1N=CN2C3OC(CSC)C(O)C3O	(-H2O)	36.4045	C11H12N2O1F3Cl1	Pesticide3_Chlorotoluron_C10H13ClN2O_Urea, N'-(3-chloro-4-methylphenyl)-N,N-dimethyl-	ClC1=CC(N=C(O)N(C)C)=CC=C1C	(+CF3-H)	34.7057	C13H13N2O3Cl1	MLS001401435-01!	Cl.O=C(O)C=Cc1ccc(cc1)Cn2cncc2	(+O)	34.7014
259.205	0.139228	Wash	36	C18H26O1	MLS000069748-01!5ALPHA-ANDROST-16-EN-3-ONE	O=C1CCC2(C)C(C1)CCC3C4CC=CC4(C)CCC32	(-CH2)	62.7984	C18H26O1	MLS001074187-01!57-83-0	O=C1C=C2CCC3C(CCC4(C)C(C(=O)C)CCC34)C2(C)CC1	(-C3H4O)	61.6705	C18H26O1	4-Androstene-3,17-dione	O=C1C=C2CCC3C4CCC(=O)C4(C)CCC3C2(C)CC1	(-CO)	60.0101
245.127	0.13918	Wash	12	C14H16N2O2	NCGC00381359-01_C14H18N2O3_Phenylalanine, prolyl-	O=C(O)C(N=C(O)C1NCCC1)CC=2C=CC=CC2	(-H2O)	29.4049	C14H16N2O2	Tryptophan betaine	O=C([O-])C(CC1=CNC=2C=CC=CC21)[N+](C)(C)C	(-H2)	28.495	C14H16N2O2	cyclo(tyrosyl-prolyl)	O=C1N2CCCC2C(O)=NC1CC3=CC=C(O)C=C3	(-O)	27.9796
379.25	0.138212	Wash	19	C22H34O5	NCGC00380759-01_C23H34O6_	O=C1OC2CC(=C(C(OC(=O)CC(C)CC)C2C1=C)C(C)CCCOC(=O)C)C	(-CO)	39.9577	C22H34O5	NCGC00384641-01_C22H34O6_(1aR,2S,2aS,5R,5aS,6S,7aS)-2-Acetoxy-5-hydroxy-5-isopropyl-2a,7a-dimethyldecahydroazuleno[5,6-b]oxiren-6-yl (2Z)-2-methyl-2-butenoate	O=C(OC1CC2(OC2C(OC(=O)C)C3(C)CCC(O)(C(C)C)C13)C)C(=CC)C	(-O)	39.2065	C22H34O5	NCGC00347515-02_C20H32O4_2-Furanacetic acid, 5-ethenyltetrahydro-alpha,5-dimethyl-, (2Z)-6-hydroxy-2,6-dimethyl-2,7-octadien-1-yl ester	O=C(OCC(=CCCC(O)(C=C)C)C)C(C)C1OC(C=C)(C)CC1	(+C2H2O)	38.9445
389.111	0.138085	Wash	24	C16H20O11	(E)-3-[6-[(2S,3R,4S,5S,6R)-3,4,5-trihydroxy-6-(hydroxymethyl)oxan-2-yl]oxy-1,3-benzodioxol-5-yl]prop-2-enoic acid	O=C(O)C=CC1=CC=2OCOC2C=C1OC3OC(CO)C(O)C(O)C3O	(+H2O)	30.7482	C22H16N2O5	MLS001140473-01!2-[4-(4-methoxyphenyl)-2-oxochromen-7-yl]oxy-N-(pyridin-2-ylmethyl)acetamide	O=c1oc2cc(OCC(=O)NCc3ncccc3)ccc2c(c1)c4ccc(OC)cc4	(-C2H4)	30.4937	C14H20N4O7S1	Oryzalin	O=N(=O)C=1C=C(C=C(C1N(CCC)CCC)N(=O)=O)S(=O)(=O)N	(+C2H2O)	30.4079
331.263	0.137868	Wash	77	C22H34O2	NCGC00168472-03_C20H30O2_(5xi,9xi,13alpha)-Pimara-7,15-dien-18-oic acid	O=C(O)C1(C)CCCC2(C)C3C(=CCC12)CC(C=C)(C)CC3	(+C2H4)	72.0902	C22H34O2	MLS000069411-01!PREGNENOLONE ACETATE	O=C(OC1CC2=CCC3C(CCC4(C)C(C(=O)C)CCC34)C2(C)CC1)C	(-CO)	71.3643	C22H34O2	MLS001146901-01!21-ACETOXYPREGNENOLONE	O=C(OCC(=O)C1CCC2C3CC=C4CC(O)CCC4(C)C3CCC12C)C	(-CO2)	70.8278
485.286	0.135983	Wash	22	C29H40O6	14-(acetyloxy)-6-(furan-3-yl)-12-hydroxy-1,7,11,15,15-pentamethyl-5-oxo-3-oxapentacyclo[8.8.0.0Â²,â´.0Â²,â·.0Â¹Â¹,Â¹â¶]octadecan-18-yl acetate	O=C(OC1CC(O)C2(C)C(CC(OC(=O)C)C3(C)C2CCC4(C)C(C(=O)C5OC543)C6=COC=C6)C1(C)C)C	(-CO2)	29.9591	C29H40O6	DEHYDROCHOLIC ACID	O=C(O)CCC(C)C1CCC2C3C(=O)CC4CC(=O)CCC4(C)C3CC(=O)C12C	(+C5H6O)	29.4688	C29H40O6	NCGC00381051-01_C29H39NO8_2-(4-Hydroxy-6-methoxy-1-oxo-5-{[(2E,6Z)-3,7,11-trimethyl-2,6,10-dodecatrien-1-yl]oxy}-1,3-dihydro-2H-isoindol-2-yl)pentanedioic acid	O=C(O)CCC(C(=O)O)N1C(=O)C2=CC(OC)=C(OCC=C(C)CCC=C(C)CCC=C(C)C)C(O)=C2C1	(-NO2+H)	29.2407
175.132	0.135894	Wash	1	C9H18O3	Pantothenic acid	O=C(O)CCN=C(O)C(O)C(C)(C)CO	(-NO2+H)	23.0014	C11H14N2	MYOSMINE	N=1C=CC=C(C1)C2=NCCC2	(+C2H4)	16.6693	C11H14N2	Amidopyrine	O=C1C(=C(N(N1C=2C=CC=CC2)C)C)N(C)C	(-C2H3NO)	15.2306
250.086	0.135268	Wash	107	C16H11N1O2	"NCGC00160205-01!N-methyl-2,4-Dihydroxy-3-phenylquinoline"	O=C1C(C=2C=CC=CC2)=C(O)C=3C=CC=CC3N1C	(-H2)	51.101	C16H11N1O2	1-phenylisoquinoline	N=1C=CC=2C=CC=CC2C1C=3C=CC=CC3	(+CO2)	46.276	C16H11N1O2	MLS001050066-01!2-phenylquinoline	n1c2ccccc2ccc1c3ccccc3	(+CO2)	43.2855
313.07	0.134996	Wash	10	C10H12N6O4S1	Carbocysteine	O=C(O)CSCC(N)C(=O)O	(+C5H3N5)	28.6892	C17H12O6	Derrustone	O=C1C(=COC2=CC(OC)=CC(OC)=C21)C=3C=CC=4OCOC4C3	(-CH2)	28.2865	C17H12O6	inermin	OC1=CC=C2C(OCC3C4=CC=5OCOC5C=C4OC23)=C1	(+CO)	27.7106
164.108	0.134946	Wash	5	C10H13N1O1	DEP_178.1226_15.3	O=CN(C)C(C)CC=1C=CC=CC1	(-CH2)	32.6652	C10H13N1O1	Amphetamine	NC(C)CC=1C=CC=CC1	(+CO)	30.9128	C10H13N1O1	Phenprobamate	N=C(O)OCCCC=1C=CC=CC1	(-O)	30.898
112.087	0.134467	Wash	12	C5H9N3	2-Aminopyridine	N=1C=CC=CC1N	(+NH3)	32.2159	C5H9N3	4-Methylpyrimidine	N=1C=NC(=CC1)C	(+NH3)	31.5663	C5H9N3	3-Methylpyridazine	N=1N=C(C=CC1)C	(+NH3)	31.0559
348.275	0.134358	Wash	84	C18H37N1O5	NCGC00385410-01!2,3-dihydroxypropyl 3-hydroxy-13-methyltetradecanoate	O=C(OCC(O)CO)CC(O)CCCCCCCCCC(C)C	(+NH)	41.5331	C18H37N1O5	(Z)-5,8,11-trihydroxyoctadec-9-enoic acid	O=C(O)CCCC(O)CCC(O)C=CC(O)CCCCCCC	(+NH3)	31.6784	C22H34O3	(6E)-2,6,10-trimethyldodeca-6,11-diene-2,3,10-triol	OC(CCC(=CCCC(O)(C=C)C)C)C(O)(C)C	(+C7H7-H)	30.714
293.168	0.133867	Wash	2	C19H20N2O1	Mianserin	C=1C=CC2=C(C1)N3CCN(C)CC3C=4C=CC=CC4C2	(+CO)	24.3731	C19H20N2O1	CINCHONINE	OC(C=1C=CN=C2C=CC=CC21)C3N4CCC(C3)C(C=C)C4	(-H2)	23.7838	C19H20N2O1	(-)-Eburnamonine	O=C1N2C=3C=CC=CC3C4=C2C5N(CC4)CCCC5(C1)CC	(-H2)	23.7407
267.135	0.133537	Wash	4	C13H18N2O4	Lacosamide	OC(=NC(C(O)=NCC=1C=CC=CC1)COC)C	(+O)	27.3299	C13H18N2O4	Felbamate	O=C(OCC(c1ccccc1)COC(=O)N)N	(+C2H4)	26.6318	C13H18N2O4	Aspartame	O=C(O)CC(N)C(O)=NC(C(=O)OC)CC=1C=CC=CC1	(-CO)	26.4194
180.068	0.132459	Wash	6	C6H13N1O3S1	2-amino-3-prop-2-enylsulfinylpropanoic acid	O=C(O)C(N)CS(=O)CC=C	(+H2)	31.7852	C6H13N1O3S1	Methionine sulfoxide	O=C(O)C(N)CCS(=O)C	(+CH2)	30.4942	C9H9N1O3	L-Tyrosine	O=C(O)C(N)CC1=CC=C(O)C=C1	(-H2)	29.7948
485.29	0.132231	Wash	33	C29H40O6	2-[(4S,5S,5aS,9aS)-4-methoxy-6,6,9a-trimethyl-5-[(2E,4E,6E)-octa-2,4,6-trienoyl]oxy-1-oxo-4,5,5a,7,8,9-hexahydro-3H-benzo[e]isoindol-2-yl]pentanedioic acid	O=C(OC1C(OC)C2=C(C(=O)N(C2)C(C(=O)O)CCC(=O)O)C3(C)CCCC(C)(C)C13)C=CC=CC=CC	(-NO2+H)	38.1979	C29H40O6	Dehydrocholic acid	O=C(O)CCC(C)C1CCC2C3C(=O)CC4CC(=O)CCC4(C)C3CC(=O)C12C	(+C5H6O)	36.9591	C29H40O6	Andrastin D	O=C(OC)C12C(=O)C(=C(O)C2(C(=CC3C4(C)CCC(=O)C(C)(C)C4CCC31C)C)C)C	(+C3H4O)	36.9299
321.129	0.131813	Wash	11	C17H20O6	3-Acetyldeoxynivalenol	O=C(OC1CC2(C)C3(OC3)C1OC4C=C(C(=O)C(O)C42CO)C)C	(-H2O)	31.6862	C12H20N2O8	Perseitol	OCC(O)C(O)C(O)C(O)C(O)CO	(+C5H4N2O)	30.8876	C17H20O6	15-Acetyldeoxynivalenol	O=C(OCC12C(O)C(=O)C(=CC2OC3C(O)CC1(C)C43OC4)C)C	(-H2O)	30.6226
277.214	0.130999	Wash	15	C18H28O2	(4S,4aR,8aS)-4-[(3R)-3-hydroxy-3-methylpent-4-enyl]-3,4a,8,8-tetramethyl-5,6,7,8a-tetrahydro-4H-naphthalen-1-one	O=C1C=C(C)C(CCC(O)(C=C)C)C2(C)CCCC(C)(C)C12	(-C2H4)	49.7662	C18H28O2	(E)-5-(1,2,4a,5-tetramethyl-7-oxo-3,4,8,8a-tetrahydro-2H-naphthalen-1-yl)-3-methylpent-2-enoic acid	O=C(O)C=C(C)CCC1(C)C(C)CCC2(C(=CC(=O)CC21)C)C	(-C2H2O)	49.3176	C18H28O2	NCGC00386020-01_C18H28O3_8-{(1S,5R)-4-Oxo-5-[(2Z)-2-penten-1-yl]-2-cyclopenten-1-yl}octanoic acid	O=C(O)CCCCCCCC1C=CC(=O)C1CC=CCC	(-O)	49.1714
149.053	0.130803	Wash	89	C9H8O2	Isopeonol	O=C(C1=CC=C(O)C=C1OC)C	(-H2O)	33.4594	C6H9O3F1	Mevalonic Acid Lactone	O=C1OCCC(O)(C)C1	(+F-H)	32.9559	C9H8O2	NCGC00016349-11!7-hydroxy-6-methoxychromen-2-one	O=C1OC=2C=C(O)C(OC)=CC2C=C1	(-CO2)	31.7274
459.28	0.129531	Wash	4	C25H38N4O2S1	MMV688124	O=S(=O)(NC1=CC(=CC=C1C)CN2CCN(CC2)CCC(C)C)C3=CC=C(C=C3)CC	(+NH)	25.3889	C20H42O11	5-[[4-[5-[[4-[5-[acetyl(hydroxy)amino]pentylamino]-4-oxobutanoyl]-hydroxyamino]pentylamino]-4-oxobutanoyl]-hydroxyamino]pentanoic acid	O=C(O)CCCCN(O)C(=O)CCC(O)=NCCCCCN(O)C(=O)CCC(O)=NCCCCCN(O)C(=O)C	(-C5H5N5 + H2O)	21.991	C24H42O6S1	Taurocholate	O=S(=O)(O)CCN=C(O)CCC(C)C1CCC2C3C(O)CC4CC(O)CCC4(C)C3CC(O)C12C	(-C2H3NO)	21.7266
239.053	0.129488	Wash	10	C15H10O1S1	3-(5-phenylthiophen-2-yl)prop-2-ynyl Acetate	O=C(OCC#CC=1SC(=CC1)C=2C=CC=CC2)C	(-H2O)	30.4076	C11H10O6	trans-Caffeic acid	O=C(O)C=CC1=CC=C(O)C(O)=C1	(+C2H2O2)	30.318	C9H9O4F3	Penicillic Acid	O=C(O)C=C(OC)C(=O)C(=C)C	(+CF3-H)	29.5682
643.35	0.129481	Wash	13	C37H46N4O6	Vobtusine	O=C(OC)C1=C2NC=3C=CC=CC3C24CCN5CC6(CN7C=8C(OC)=CC=CC8C9%10CCN%11CCC%12OCCC%12(CC(C6)C79O)C%11%10)C%13OCCC%13(C1)C54	(-C6H5+H)	21.8635	C36H50O10	11b-hydroxypristimerin	O=C1C=C2C(=CC=C3C2(C)C(O)CC4(C)C5CC(C(=O)OC)(C)CCC5(C)CCC34C)C(=C1O)C	(+C6H10O5)	19.0697	C27H46N8O10	NCGC00168874-03!N-[3-[5,8-bis[3-[acetyl(hydroxy)amino]propyl]-3,6,9,12,15,18-hexaoxo-1,4,7,10,13,16-hexazacyclooctadec-2-yl]propyl]-N-hydroxyacetamide	O=C(N(O)CCCC1N=C(O)CN=C(O)CN=C(O)CN=C(O)C(N=C(O)C(N=C1O)CCCN(O)C(=O)C)CCCN(O)C(=O)C)C	(-NO2+H)	15.2362
359.211	0.129236	Wash	11	C18H30O7	NCGC00384741-01_C19H32O7_2-Cyclohexen-1-one, 3-[3-(beta-D-glucopyranosyloxy)butyl]-2,4,4-trimethyl-	O=C1C(=C(CCC(OC2OC(CO)C(O)C(O)C2O)C)C(C)(C)CC1)C	(-CH2)	26.953	C18H30O7	ascr#17	O=C(O)C=CCCCCCCC(OC1OC(C)C(O)CC1O)C	(+CO)	26.114	C18H30O7	4-decyl-3-hydroxy-5-oxooxolane-2,3-dicarboxylic acid	O=C(O)C1OC(=O)C(CCCCCCCCCC)C1(O)C(=O)O	(+C2H4)	25.8475
136.083	0.129179	Wash	8	C8H9N1O1	TYRAMINE	OC1=CC=C(C=C1)CCN	(-H2)	26.988	C7H9N3	1-Methyl-1,2,3-benzotriazole	N1=NN(C=2C=CC=CC12)C	(+H2)	25.3869	C7H9N3	THEOBROMINE	O=C1N=C(O)C2=C(N=CN2C)N1C	(-NO2+H)	25.1322
487.232	0.128968	Wash	62	C27H34O8	NCGC00385645-01_C27H36O8_2-Butenoic acid, 2-methyl-, 9a-(acetyloxy)-1a,1b,4,4a,5,7a,7b,8,9,9a-decahydro-4a,7b-dihydroxy-3-(hydroxymethyl)-1,1,6,8-tetramethyl-5-oxo-1H-cyclopropa[3,4]benz[1,2-e]azulen-9-yl ester, (2E)-	O=C(OC1C(C)C2(O)C(C=C(CO)CC3(O)C(=O)C(=CC32)C)C4C1(OC(=O)C)C4(C)C)C(=CC)C	(-H2)	34.8836	C27H34O8	Mexicanolide	O=C(OC)CC1C(C(=O)C2C(=O)C1(C)C3C(=C4CC(=O)OC(C5=COC=C5)C4(C)CC3)C2)(C)C	(+H2O)	31.9648	C27H34O8	[8-[2-(3-methylbutanoyloxy)propan-2-yl]-2-oxo-8,9-dihydrofuro[2,3-h]chromen-9-yl] 3-methylbutanoate	O=C1OC2=C(C=C1)C=CC=3OC(C(OC(=O)CC(C)C)C32)C(OC(=O)CC(C)C)(C)C	(+C3H4O)	31.3668
436.188	0.128149	Wash	37	C26H26O6	11-methyl-2,7-dimethylidene-6,12-dioxo-5,14-dioxatricyclo[9.2.1.0â´,â¸]tetradec-1(13)-en-9-yl 2-methylprop-2-enoate	O=C(OC1CC2(OC(=CC2=O)C(=C)CC3OC(=O)C(=C)C31)C)C(=C)C	(+C7H7-H)	34.0169	C24H25N3O5	Topotecan Hydrochloride	O=C1OCc2c(=O)n3c(cc2C1(O)CC)-c4nc5ccc(O)c(c5cc4C3)CN(C)C	(+CH2)	31.8001	C23H30N1O5Cl1	NCGC00380324-01_C23H29ClO5_Benzaldehyde, 3-chloro-4,6-dihydroxy-2-methyl-5-[(2E,6E)-3-methyl-7-[(2S)-tetrahydro-5,5-dimethyl-4-oxo-2-furanyl]-2,6-octadien-1-yl]-	O=CC1=C(O)C(=C(O)C(Cl)=C1C)CC=C(C)CCC=C(C)C2OC(C(=O)C2)(C)C	(+NH)	31.3256
275.08	0.127617	Wash	23	C9H14N4O4S1	L-METHIONINE SULFOXIMINE	O=C(O)C(N)CCS(=O)(=N)C	(+C4H2N2O)	31.024	C12H13N2S1F3	Pyrantel	N1=C(C=CC=2SC=CC2)N(C)CCC1	(+CF3-H)	29.9903	C11H14O8	2-(3-hydroxy-5-methoxyphenoxy)-6-(hydroxymethyl)oxane-3,4,5-triol	OC=1C=C(OC)C=C(OC2OC(CO)C(O)C(O)C2O)C1	(-C2H4)	29.8272
421.296	0.126363	Wash	29	C25H40O5	Simvastatin	O=C1OC(CCC2C(C=CC3=CC(C)CC(OC(=O)C(C)(C)CC)C32)C)CC(O)C1	(+H2)	41.1583	C25H40O5	3-Dehydrocholic acid	O=C(O)CCC(C)C1CCC2C3C(O)CC4CC(=O)CCC4(C)C3CC(O)C12C	(+CH2)	39.6415	C25H40O5	CHENODIOL	O=C(O)CCC(C)C1CCC2C3C(O)CC4CC(O)CCC4(C)C3CCC12C	(+CO)	37.3935
179.07	0.126337	Wash	22	C10H10O3	Hymecromone	O=C1OC=2C=C(O)C=CC2C(=C1)C	(+H2)	35.6687	C10H10O3	isofraxidin	O=C1OC=2C(OC)=C(O)C(OC)=CC2C=C1	(-CO2)	35.353	C10H10O3	Ferulic Acid	O=C(O)C=CC1=CC=C(O)C(OC)=C1	(-O)	34.3808
509.306	0.124891	Wash	9	C28H44O8	(3E,7E,11E,15E)-5,9,13,17,18-pentahydroxy-4,6,8,10-tetramethyl-2-[(E)-2-methylbut-2-enyl]nonadeca-3,7,11,15-tetraenedioic acid	O=C(O)C(O)C(O)C=CCC(O)C=CC(C)C(O)C(=CC(C)C(O)C(=CC(C(=O)O)CC(=CC)C)C)C	(-O)	29.2948	C28H44O8	NCGC00380724-01_C28H47NO8_(3R,5R,6S,7S,9R,11E,13S,14R)-14-Ethyl-13-hydroxy-3,5,7,9,13-pentamethyl-2,4,10-trioxooxacyclotetradec-11-en-6-yl 3,4,6-trideoxy-3-(dimethylamino)-D-xylo-hexopyranoside	O=C1OC(CC)C(O)(C=CC(=O)C(C)CC(C)C(OC2OC(C)CC(N(C)C)C2O)C(C(=O)C1C)C)C	(-NH3)	27.2794	C28H44O8	NCGC00380113-01!2,3,14-trihydroxy-10,13-dimethyl-17-(2,3,6,7-tetrahydroxy-5,6-dimethylheptan-2-yl)-2,3,4,5,9,11,12,15,16,17-decahydro-1H-cyclopenta[a]phenanthren-6-one	O=C1C=C2C(CCC3(C)C(CCC23O)C(O)(C)C(O)CC(C)C(O)(C)CO)C4(C)CC(O)C(O)CC14	(-H2)	26.6335
188.199	0.124404	Wash	8	C11H25N1O1	DDAO	O=N(C)(C)CCCCCCCCCC	(-CH2)	28.0925	C11H25N1O1	NCGC00385670-01!N-(10-hydroxy-10-methylundecyl)acetamide	OC(=NCCCCCCCCCC(O)(C)C)C	(-C3H4O)	26.7499	C11H25N1O1	Lauric isopropanolamide	OC(=NCC(O)C)CCCCCCCCCCC	(-C4H6O)	24.3628
223.064	0.12421	Wash	21	C11H10O5	SINAPIC ACID	O=C(O)C=CC=1C=C(OC)C(O)=C(OC)C1	(-H2)	60.9889	C11H10O5	isoferulic acid	O=C(O)C=CC1=CC=C(OC)C(O)=C1	(+CO)	57.9281	C11H10O5	Ferulic Acid	O=C(O)C=CC1=CC=C(O)C(OC)=C1	(+CO)	57.0377
176.07	0.122785	Wash	4	C5H10N5Cl1	Desisopropylatrazine	ClC1=NC(=N)NC(=NCC)N1	(+H2)	27.7021	C10H9N1O2	Phenylacetylglycine	O=C(O)CN=C(O)CC=1C=CC=CC1	(-H2O)	26.4875	C10H9N1O2	5-Hydroxy-3-indoleacetic acid	O=C(O)CC1=CNC=2C=CC(O)=CC21	(-O)	26.1418
364.239	0.12265	Wash	2	C23H29N3O1	MLS001142708-01!	O=C(NC1CCCCC1)C(N2C(=O)N3CCc4c5ccccc5[nH]c4C3(C2=O)C)C	(-NO2+H)	24.4564	C23H29N3O1	MLS001142920-01!	O=c1cccc2n1CC3CN(C(=O)NCCC(=O)Nc4ccc(cc4)CC)CC2C3	(-NO2+H)	24.2925	C23H29N3O1	MLS001075464-01!	O=c1cccc2n1CC3CN(C(=O)CCC(=O)NCCc4ccccc4)CC2C3	(NO2 -> NH2)	24.2922
249.182	0.122256	Wash	12	C16H24O2	NCGC00385643-01_C20H30O3_1-Phenanthrenecarboxylic acid, 7-ethenyl-1,2,3,4,4a,4b,5,6,7,9,10,10a-dodecahydro-9-hydroxy-1,4a,7-trimethyl-	O=C(O)C1(C)CCCC2(C)C3C(=CC(C=C)(C)CC3)C(O)CC12	(-C4H6O)	46.1798	C16H24O2	(1R,4Z,9S)-4-(hydroxymethyl)-11,11-dimethyl-8-methylidenebicyclo[7.2.0]undec-4-en-3-one	O=C1C(=CCCC(=C)C2CC(C)(C)C2C1)CO	(+CH2)	44.5633	C16H24O2	NCGC00380144-01_C20H28O3_(8E)-14-Hydroxy-5,9,12,13-tetramethyl-16-methylene-4-oxatricyclo[10.3.1.0~3,5~]hexadeca-1(15),8-dien-2-one	O=C1C2=CC(O)C(C)C(C2=C)(C)CCC(=CCCC3(OC13)C)C	(-C4H4O)	43.3785
259.164	0.122149	Wash	69	C17H22O2	Trichoverrol A	O=C(OC1CC2OC3C=C(C)CCC3(CO)C1(C)C42OC4)C=CC=CC(O)C(O)C	(-C6H10O5)	51.1157	C17H22O2	4-Androstene-3,17-dione	O=C1C=C2CCC3C4CCC(=O)C4(C)CCC3C2(C)CC1	(-C2H4)	50.6368	C17H22O2	NCGC00381266-01!4-hydroxy-5-[2-[(E)-3-hydroxyprop-1-enyl]-4-methylphenyl]-3-methylhexan-2-one	O=C(C)C(C)C(O)C(C1=CC=C(C=C1C=CCO)C)C	(-H2O)	48.0939
375.251	0.121102	Wash	34	C23H34O4	11-alpha-Acetoxyprogesterone	O=C(OC1CC2(C)C(C(=O)C)CCC2C3CCC4=CC(=O)CCC4(C)C13)C	(+H2)	36.485	C23H34O4	Cortodoxone	O=C1C=C2CCC3C(CCC4(C)C3CCC4(O)C(=O)CO)C2(C)CC1	(+C2H4)	36.0121	C23H34O4	MLS000069411-01!PREGNENOLONE ACETATE	O=C(OC1CC2=CCC3C(CCC4(C)C(C(=O)C)CCC34)C2(C)CC1)C	(+O)	35.9748
354.159	0.120935	Wash	5	C23H19N3O1	Fontanesine B	O=C1C=2C=CC=CC2N=C3C=4NC5=CC=C6OC(C=CC6=C5C4CCN13)(C)C	(-O)	24.9772	C17H24N3O3Cl1	MLS001056735-01!	Cl.O=C1OC2(CN1)CCN(CCc3ccccc3)CC2	(+C2H3NO)	24.348	C23H19N3O1	Benzomalvin A_120259	O=C1C=2C=CC=CC2N=C3N1C=4C=CC=CC4C(=O)N(C)C3CC=5C=CC=CC5	(-CO)	23.589
404.301	0.120655	Wash	71	C21H41N1O6	NCGC00381174-01!3-hydroxy-2-[[3-(3-hydroxy-6-methyloctanoyl)oxy-8-methylnonanoyl]amino]propanoic acid	O=C(O)C(N=C(O)CC(OC(=O)CC(O)CCC(C)CC)CCCCC(C)C)CO	(-CO)	36.6307	C21H41N1O6	Myristoyl Ethanolamide	OC(=NCCO)CCCCCCCCCCCCC	(+C5H8O4)	35.499	C21H41N1O6	(E,2S,3R,4R,5S)-4-acetyloxy-2-amino-3,5,14-trihydroxyicos-6-enoic acid	O=C(O)C(N)C(O)C(OC(=O)C)C(O)C=CCCCCCCC(O)CCCCCC	(-CO)	35.2935
379.202	0.120643	Wash	3	C17H35N2O2Br1	MLS001146935-01!ANISOTROPINE METHYLBROMIDE	[Br-].O=C(OC1CC2CCC(C1)[N+]2(C)C)C(CCC)CCC	(+NH3)	19.7133	C21H30O6	8-hydroxy-2,7,7,11,15-pentamethyl-5,12,16-trioxapentacyclo[9.8.0.0Â²,â¸.0â´,â¶.0Â¹Â³,Â¹â¸]nonadec-13(18)-ene-3,17-dione	O=C1OC(C)CC=2OC3(C)CCC4(O)C(C(=O)C5OC5C4(C)C)(C)C3CC12	(+H2)	16.4685	C17H30O9	5-(hydroxymethyl)-3-(1-hydroxy-4-methylpentyl)oxolan-2-one	O=C1OC(CO)CC1C(O)CCC(C)C	(+C6H10O5)	16.2703
272.187	0.120167	Wash	6	C14H25N1O4	3-hydroxy-1a,5-bis(hydroxymethyl)-5,6b-dimethyl-1,3,3a,4,6,6a-hexahydrocyclopropa[e]inden-2-one	O=C1C(O)C2CC(C)(CO)CC2C3(C)CC13CO	(+NH3)	31.1037	C14H25N1O4	(2R,3R,6R)-5-[(1E,3E)-hepta-1,3-dienyl]-2,3-dihydroxy-6-(hydroxymethyl)cyclohexan-1-one	O=C1C(O)C(O)CC(C=CC=CCCC)C1CO	(+NH3)	30.67	C14H25N1O4	(4-oxido-2,3,5,6,7,8-hexahydro-1H-pyrrolizin-4-ium-1-yl)methyl 2,3-dihydroxy-3-methylpentanoate	O=C(OCC1CCN2(=O)CCCC12)C(O)C(O)(C)CC	(-O)	30.4243
207.137	0.119883	Wash	9	C13H18O2	Curcumenol	OC12OC3(CC1=C(C)C)C(C(=C2)C)CCC3C	(-C2H4)	31.7554	C13H18O2	abscisic acid	O=C(O)C=C(C=CC1(O)C(=CC(=O)CC1(C)C)C)C	(-C2H2O2)	30.839	C13H18O2	NCGC00179899-02_C15H22O2_1H-3a,6-Methanoazulene-3-carboxylic acid, octahydro-7,7-dimethyl-8-methylene-, (3S,3aR,6R,8aS)-	O=C(O)C1CCC2C(=C)C(C)(C)C3CCC12C3	(-C2H4)	30.7192
415.262	0.119395	Wash	2	C29H34O2	MLS001074115-01!	O=C1C=C2C(=C3C(c4ccc(cc4)N(C)C)CC5(C)C(CCC5(O)C#CC)C3CC2)CC1	(-NH)	24.2917	C27H31N3O1	LSD	O=C(N(CC)CC)C1C=C2C=3C=CC=C4NC=C(C43)CC2N(C)C1	(+C7H7-H)	23.6389	C24H34N2O4	Pinoxaden	O=C(OC1=C(C(=O)N2N1CCOCC2)C=3C(=CC(=CC3CC)C)CC)C(C)(C)C	(+CH2)	22.781
353.148	0.118869	Wash	52	C14H24O10	NCGC00385752-01!methyl (1R,4aS,8S,8aS)-3-methoxy-1-methyl-8-[(2S,3R,4S,5S,6R)-3,4,5-trihydroxy-6-(hydroxymethyl)oxan-2-yl]oxy-1,3,4,4a,8,8a-hexahydropyrano[3,4-c]pyran-5-carboxylate	O=C(OC)C1=COC(OC2OC(CO)C(O)C(O)C2O)C3C(OC(OC)CC13)C	(-C4H4O)	38.2581	C17H24N2O4S1	Metolachlor morpholinone	O=C1N(C=2C(=CC=CC2CC)C)C(C)COC1	(+C3H5NO2S)	37.9062	C20H20N2O4	NCGC00385026-01!methyl (E)-3-(2,2-dimethylchromen-6-yl)prop-2-enoate	O=C(OC)C=CC=1C=CC=2OC(C=CC2C1)(C)C	(+C5H4N2O)	36.5578
284.96	0.118746	Wash	10	C8H7N2O3Cl3	PRZ_M239	ClC=1C=C(Cl)C(OCCN)=C(Cl)C1	(+NO2-H)	29.8726	C8H13O2S2Br1	Lipoic acid	O=C(O)CCCCC1SSCC1	(+Br-H)	25.3864	C7H9O7Br1	NCGC00385398-01!2-hydroxy-2-(2-methoxy-2-oxoethyl)butanedioic acid	O=C(O)CC(O)(C(=O)O)CC(=O)OC	(+Br-H)	23.9171
147.117	0.118715	Wash	5	C11H14	Benzyldiethylamine	C=1C=CC(=CC1)CN(CC)CC	(-NH3)	27.2541	C11H14	R-Deprenyl N-Oxide	O=N(C)(CC#C)C(C)CC=1C=CC=CC1	(-C2H3NO)	25.6727	C11H14	Di-n-butyl phthalate	O=C(OCCCC)C=1C=CC=CC1C(=O)OCCCC	(-C5H8O4)	25.5074
355.24	0.118579	Wash	5	C22H30N2O2	Lobeline Hydrochloride	O=C(C=1C=CC=CC1)CC2N(C)C(CCC2)CC(O)C=3C=CC=CC3	(+NH3)	24.7105	C20H34O5	Dihydroxyoctadecadienoic acid	O=C(O)C(O)=C(O)C=CCCCCCCCCCCCCC	(+C2H2O)	23.823	C22H30N2O2	hydroquinidine	OC(C=1C=CN=C2C=CC(OC)=CC21)C3N4CCC(C3)C(C4)CC	(+C2H4)	23.5909
448.296	0.118503	Wash	29	C28H37N3O2	MLS002153964-01!Famprofazone22881-35-2	O=c1c(c(n(n1c2ccccc2)C)CN(C)C(C)Cc3ccccc3)C(C)C	(+C4H6O)	33.8381	C28H37N3O2	NCGC00380805-01_C28H35N3O4_(1R,3S,5R,7S,12S)-4,4,4',4',12,14-Hexamethyl-4'H,13H-spiro[9,14-diazatetracyclo[5.5.2.0~1,9~.0~3,7~]tetradecane-5,8'-[1,4]dioxepino[2,3-g]indole]-9',13(10'H)-dione	O=C1N(C)C23CN4CCC(C)C14CC2C(C)(C)C5(C(O)=NC=6C=7OC=CC(OC7C=CC65)(C)C)C3	(NO2 -> NH2)	31.1275	C28H37N3O2	MLS002153330-01!SNC80156727-74-1	O=C(c1ccc(cc1)C(c2cccc(OC)c2)N3CC(N(CC=C)CC3C)C)N(CC)CC	(-H2)	31.1184
229.098	0.118448	Wash	35	C13H12N2O2	Pyocyanin	O=C1C=CC=C2C1=NC=3C=CC=CC3N2C	(+H2O)	32.8329	C13H12N2O2	10,11-trans-Dihydroxy-10,11-dihydrocarbamazepine	N=C(O)N1C=2C=CC=CC2C(O)C(O)C=3C=CC=CC31	(-C2H2O)	31.9621	C13H12N2O2	Flunixine	O=C(O)C1=CC=CN=C1NC2=CC=CC(=C2C)C(F)(F)F	(-CF3+H)	31.677
395.169	0.11843	Wash	11	C20H26O8	(1R,2S,4R,6R,7S,9S,11R,12S)-11-hydroxy-4-methyl-10,15-dimethylidene-14-oxo-5,8,13-trioxatetracyclo[10.3.0.0â´,â¶.0â·,â¹]pentadecan-2-yl (2Z)-2-methylbut-2-enoate	O=C1OC2C(O)C(=C)C3OC3C4OC4(C)CC(OC(=O)C(=CC)C)C2C1=C	(+H2O)	29.7012	C20H26O8	[2,3-dihydroxy-1-(7-methoxy-2-oxochromen-6-yl)-3-methylbutyl] (Z)-2-methylbut-2-enoate	O=C1OC=2C=C(OC)C(=CC2C=C1)C(OC(=O)C(=CC)C)C(O)C(O)(C)C	(+H2O)	29.4086	C20H26O8	(2S,3S,9R,12R,13R,14S,15R,16R,17S)-3,12,13,15,16-pentahydroxy-2,6,14,17-tetramethyl-10-oxatetracyclo[7.7.1.0Â²,â·.0Â¹Â³,Â¹â·]heptadec-5-ene-4,11-dione	O=C1OC2CC3C(=CC(=O)C(O)C3(C)C4C(O)C(O)C(C)C(O)(C1O)C24C)C	(-H2)	29.3634
327.159	0.118209	Wash	71	C20H22O4	Enterolactone	O=C1OCC(CC=2C=CC=C(O)C2)C1CC=3C=CC=C(O)C3	(+C2H4)	50.1956	C20H22O4	aurapten	O=C1OC=2C=C(OCC=C(C)CCC=C(C)C)C=CC2C=C1	(+CO)	49.6166	C20H22O4	4-(8-prop-1-en-2-yl-3,4,8,9-tetrahydro-2H-furo[2,3-h]chromen-3-yl)benzene-1,3-diol	OC1=CC=C(C(O)=C1)C2COC=3C(=CC=C4OC(C(=C)C)CC43)C2	(+H2)	49.5979
161.072	0.118198	Wash	46	C9H8N2O1	Antipyrine	O=C1C=C(N(N1C=2C=CC=CC2)C)C	(-C2H4)	47.132	C9H8N2O1	NCGC00169472-02_C11H10N2O2_Pyrrolo[2,1-b]quinazolin-9(1H)-one, 2,3-dihydro-3-hydroxy-	O=C1C=2C=CC=CC2N=C3N1CCC3O	(-C2H2O)	46.9482	C9H8N2O1	Vasicine	OC1C2=NC=3C=CC=CC3CN2CC1	(-C2H4)	46.4111
225.15	0.117923	Wash	8	C13H20O3	NCGC00384973-01_C13H22O4_(3E)-4-(1,2,4-Trihydroxy-2,6,6-trimethylcyclohexyl)-3-buten-2-one	O=C(C=CC1(O)C(O)(C)CC(O)CC1(C)C)C	(-H2O)	27.0268	C13H20O3	NCGC00380112-01!2-(6-hydroxy-6-methyloctyl)-2H-furan-5-one	O=C1OC(C=C1)CCCCCC(O)(C)CC	(-H2)	26.82	C13H20O3	NCGC00169905-02_C15H24O3_2-Pentenoic acid, 5-(3-hydroxy-2,3-dimethylbicyclo[2.2.1]hept-2-yl)-2-methyl-, (2E)-	O=C(O)C(=CCCC1(C)C2CCC(C2)C1(O)C)C	(-C2H4)	26.4055
370.202	0.116581	Wash	148	C22H27N1O4	MLS000111916-01!	O(c1cc2-c3c(OC)c(OC)cc4c3C(N(C)CC4)Cc2cc1OC)C	(+CH2)	32.0795	C22H27N1O4	candidone	O=C1C2=C(OC)C=C(OC)C(=C2OC(C=3C=CC=CC3)C1)CC=C(C)C	(+NH3)	31.9403	C22H27N1O4	(2-acetyloxy-3,6-diphenylcyclohexyl) acetate	O=C(OC1C(OC(=O)C)C(C=2C=CC=CC2)CCC1C=3C=CC=CC3)C	(+NH3)	30.9655
373.271	0.116311	Wash	43	C24H36O3	NCGC00168904-03_C20H32O2_1-Naphthalenecarboxaldehyde, decahydro-5-[(3E)-5-hydroxy-3-methyl-3-penten-1-yl]-1,4a-dimethyl-6-methylene-, (1S,4aR,5S)-	O=CC1(C)CCCC2(C)C(C(=C)CCC12)CCC(=CCO)C	(+C4H4O)	59.9975	C24H36O3	3-Ketocholanic Acid	O=C(O)CCC(C)C1CCC2C3CCC4CC(=O)CCC4(C)C3CCC12C	(-H2)	58.3359	C24H36O3	NCGC00384643-01_C20H32O2_(2E)-3-Methyl-5-[(1S,8aS)-5,5,8a-trimethyl-2-methylenedecahydro-1-naphthalenyl]-2-pentenoic acid	O=C(O)C=C(C)CCC1C(=C)CCC2C(C)(C)CCCC12C	(+C4H4O)	57.3763
435.368	0.116105	Wash	103	C25H46N4O2	NCGC00380806-01!6-(diaminomethylideneamino)-2-[[(4E,6E,12E,14E)-3-hydroxy-2-(hydroxymethyl)-8,10,16-trimethyloctadeca-4,6,12,14-tetraenoyl]amino]hexanoic acid	O=C(O)C(N=C(O)C(CO)C(O)C=CC=CC(C)CC(C)CC=CC=CC(C)CC)CCCCNC(=N)N	(-C4H4O3)	24.7964	C24H50O6	3-[(3-OH-myristoyl)oxy]decanoyl glutamine	O=C(OC(CC(=O)NC(C(=O)O)CCC(=O)N)CCCCCCC)CC(O)CCCCCCCCCCC	(-C5H4N2O)	24.0207	C26H46N2O3	MLS002153451-01!N-Oleoyldopamine105955-11-1	O=C(NCCc1ccc(O)c(O)c1)CCCCCCCC=CCCCCCCCC	(+NH3)	20.815
261.168	0.115472	Wash	40	C13H24O5	NCGC00381391-01_C11H22O3_1-(2-Hydroxyethyl)-2,2,6-trimethyl-1,4-cyclohexanediol	OCCC1(O)C(C)CC(O)CC1(C)C	(+C2H2O2)	40.3119	C13H24O5	(Z)-2-octylpent-2-enedioic acid	O=C(O)C(=CCC(=O)O)CCCCCCCC	(+H2O)	39.9756	C13H24O5	NCGC00385897-01_C13H22O4_6-Oxabicyclo[3.2.1]octane-3,8-diol, 8-[(1E)-3-hydroxy-1-buten-1-yl]-1,5-dimethyl-	OC(C=CC1(O)C2(OCC1(C)CC(O)C2)C)C	(+H2O)	39.8165
321.235	0.114968	Wash	8	C22H28N2	Fentanyl	O=C(N(C=1C=CC=CC1)C2CCN(CCC=3C=CC=CC3)CC2)CC	(-O)	24.5674	C20H32O3	Eicosanoids_15-oxoEDE_C20H34O3	O=C(O)CCCCCCCCCC=CC=CC(=O)CCCCC	(-H2)	22.693	C20H32O3	NCGC00385530-01!(E)-5-(1,2,4a,5-tetramethyl-7-oxo-3,4,8,8a-tetrahydro-2H-naphthalen-1-yl)-3-methylpent-2-enoic acid	O=C(O)C=C(C)CCC1(C)C(C)CCC2(C(=CC(=O)CC21)C)C	(+H2)	22.4754
139.109	0.11494	Wash	8	C9H14O1	NCGC00380942-01_C13H20O2_1H-Indene-3-carboxylic acid, 3a,4,5,6,7,7a-hexahydro-3a,7,7-trimethyl-	O=C(O)C1=CCC2C1(C)CCCC2(C)C	(-C4H6O)	26.3825	C9H14O1	NORMETANEPHRINE	OC1=CC=C(C=C1OC)C(O)CN	(-NO2+H)	26.1561	C9H14O1	NCGC00246242-02!4-(3-hydroxybutyl)phenol	OC1=CC=C(C=C1)CCC(O)C	(-CO)	25.8071
163.073	0.114816	Wash	19	C10H10O2	3,4-Methylenedioxyamphetamine (MDA)	O1C2=CC=C(C=C2OC1)CC(N)C	(-NH3)	48.1428	C10H10O2	EUGENOL	OC1=CC=C(C=C1OC)CC=C	(-H2)	45.7921	C10H10O2	N-ethyl-4-methoxybenzamide	O=C(NCC)C1=CC=C(OC)C=C1	(-NH3)	43.9583
281.246	0.114545	Wash	13	C18H32O2	Spiroxamine	O1CC(OC12CCC(CC2)C(C)(C)C)CN(CC)CCC	(-NH3)	29.7626	C18H32O2	5-(4-acetyloxy-3-hydroxy-2,5,5,8a-tetramethyl-3,4,4a,6,7,8-hexahydronaphthalen-1-yl)-3-methylpentanoic acid	O=C(OC1C(O)C(=C(CCC(C)CC(=O)O)C2(C)CCCC(C)(C)C12)C)C	(-C4H4O3)	28.9885	C18H32O2	?-linolenic acid	O=C(O)CCCCCCCC=CCC=CCC=CCC	(+H2)	28.861
299.19	0.11451	Wash	29	C16H26O5	NCGC00180556-02_C15H26O4_(1S,4R,4aS,8aS)-1,2-Bis(hydroxymethyl)-5,5,8a-trimethyl-1,4,4a,5,6,7,8,8a-octahydro-1,4-naphthalenediol	OCC1=CC(O)C2C(C)(C)CCCC2(C)C1(O)CO	(+CO)	47.3343	C16H26O5	NCGC00169246-02!5-(hydroxymethyl)-3-(1-hydroxy-4-methylpentyl)oxolan-2-one	O=C1OC(CO)CC1C(O)CCC(C)C	(+C5H6O)	46.8966	C16H26O5	NCGC00385897-01_C13H22O4_6-Oxabicyclo[3.2.1]octane-3,8-diol, 8-[(1E)-3-hydroxy-1-buten-1-yl]-1,5-dimethyl-	OC(C=CC1(O)C2(OCC1(C)CC(O)C2)C)C	(+C3H4O)	46.2819
229.138	0.114106	Wash	9	C12H20O4	(5E)-3,4,9-trihydroxy-2-propyl-2,3,4,7,8,9-hexahydrooxecin-10-one	O=C1OC(CCC)C(O)C(O)C=CCCC1O	(-O)	24.5132	C12H20O4	NCGC00385243-01_C12H18O4_{(1R,2R)-2-[(2Z)-5-Hydroxy-2-penten-1-yl]-3-oxocyclopentyl}acetic acid	O=C(O)CC1CCC(=O)C1CC=CCCO	(+H2)	23.5736	C12H20O4	NCGC00180087-02!5-(hydroxymethyl)-3-(1-hydroxy-4-methylhexyl)oxolan-2-one	O=C1OC(CO)CC1C(O)CCC(C)CC	(-H2)	23.5132
235.218	0.113676	Wash	56	C15H26N2	13a-Hydroxylupanin	O=C1N2CC3CC(CN4CCC(O)CC43)C2CCC1	(NO2 -> NH2)	40.1605	C15H26N2	Methamphetamine	C=1C=CC(=CC1)CC(NC)C	(+C5NH11)	39.1044	C15H26N2	Iprovalicarb	OC(=NC(C(O)=NC(C1=CC=C(C=C1)C)C)C(C)C)OC(C)C	(-C3H2O3)	37.841
275.158	0.112718	Wash	3	C16H22N2S1	Gliovictin_120183	O=C1N(C)C(SC)(C(=O)N(C)C1(SC)CO)CC=2C=CC=CC2	(-SO3)	23.8801	C16H19N2O1F1	Norfloxacin	O=C(O)C1=CN(C2=CC(=C(F)C=C2C1=O)N3CCNCC3)CC	(-NO2+H)	22.5455	C17H22O3	(4E,8E)-10-(4-hydroxy-6-methoxy-7-methyl-3-oxo-1H-2-benzofuran-5-yl)-4,8-dimethyldeca-4,8-dienoic acid	O=C1OCC2=C1C(O)=C(C(OC)=C2C)CC=C(C)CCC=C(C)CCC(=O)O	(-C5H6O3)	21.9527
255.188	0.112538	Wash	6	C15H26O3	dihydroalbocycline	O=C1OC(C)C(C)CCC=C(C)C(OC)C=CC(O)(C)CC1	(-C3H4O)	17.1101	C15H26O3	(2E,4E,8E)-7,13-dihydroxy-4,8,12-trimethyltetradeca-2,4,8-trienoic acid	O=C(O)C=CC(=CCC(O)C(=CCCC(C)C(O)C)C)C	(-C2H2O)	16.686	C15H26O3	methyl (2E,4E,8E)-7,13-dihydroxy-4,8,12-trimethyltetradeca-2,4,8-trienoate	O=C(OC)C=CC(=CCC(O)C(=CCCC(C)C(O)C)C)C	(-C3H4O)	16.2707
146.007	0.112367	Wash	144	C4H4N3O1Cl1	CYTOSINE	N=C1C=CN=C(O)N1	(+Cl-H)	28.9003	C6H6O2Cl1	POTASSIUM SORBATE	[K+].O=C([O-])C=CC=CC	(+Cl-H)	25.5944	C7H2N2O2	MLS000574959-01!	O=c1ccc2nccc3c4c(O)cccc4n1c23	(-C7H7+H)	25.3871
296.068	0.112056	Wash	1	C12H13N3O4S1	Albendazole Sulfone	O=S(=O)(C=1C=CC=2N=C(N=C(O)OC)NC2C1)CCC	(-H2)	25.4685	C12H13N3O4S1	Sulfadoxine	O=S(=O)(NC=1N=CN=C(OC)C1OC)C2=CC=C(N)C=C2	(-NH)	24.7179	C12H13N3O4S1	MLS002154150-01!Sulfadoxin2447-57-6	O=S(=O)(Nc1ncnc(OC)c1OC)c2ccc(N)cc2	(-NH)	24.1954
547.292	0.112002	Wash	7	C30H42O9	Proscillaridin	O=C1OC=C(C=C1)C2CCC3(O)C4CCC5=CC(OC6OC(C)C(O)C(O)C6O)CCC5(C)C4CCC23C	(+O)	23.1072	C30H42O9	(2R,4'aR,5'S,6'R,6'aS,10'aR,10'bR)-6'-(acetyloxy)-4'a,6'a,10'b-trimethyl-5''-oxo-decahydro-1'H-dispiro[oxirane-2,7'-naphtho[2,1-b]pyran-3',3''-oxolane]-5'-yl 2-methylpropanoate	O=C(OC1C(OC(=O)C(C)C)C2(OC3(COC(=O)C3)CCC2(C)C4CCCC5(OC5)C14C)C)C	(+C4H4O)	23.016	C27H48O7P2	Cholesterol	OC1CC2=CCC3C(CCC4(C)C(CCC34)C(C)CCCC(C)C)C2(C)CC1	(+H2P2O6)	21.58
270.209	0.111273	Wash	3	C15H27N1O3	3,8-dihydroxy-3,8-dimethyl-5-propan-2-ylidene-1,2,3a,4,7,8a-hexahydroazulen-6-one	O=C1C(=C(C)C)CC2C(CCC2(O)C)C(O)(C)C1	(+NH3)	24.1161	C15H27N1O3	Metoprolol	OC(COC1=CC=C(C=C1)CCOC)CNC(C)C	(+H2)	23.7018	C15H27N1O3	tBuO-val-hexanoate (tert-butyl hexanoylvalinate)	O=C(OC(C)(C)C)C(N=C(O)CCCCC)C(C)C	(-H2)	23.659
283.151	0.110702	Wash	5	C15H22O5	2-hydroxy-4-(hydroxymethyl)-6-(1-hydroxy-3-methylbut-2-enyl)-3-[(E)-prop-1-enyl]-7-oxabicyclo[4.1.0]hept-3-en-5-one	O=C1C(=C(C=CC)C(O)C2OC12C(O)C=C(C)C)CO	(+H2)	26.6854	C15H22O5	(1'S,2'S)-3',11'-dihydroxy-1',2',5'-trimethyl-8'-oxaspiro[oxirane-2,12'-tricyclo[7.2.1.0Â²,â·]dodecan]-5'-en-4'-one	O=C1C(=CC2OC3CC(O)C(C)(C43OC4)C2(C)C1O)C	(+H2)	26.0029	C15H22O5	3a-hydroxy-3,5a,9-trimethyl-3,4,5,6,7,9b-hexahydrobenzo[g][1]benzofuran-2,8-dione	O=C1C(=C2C3OC(=O)C(C)C3(O)CCC2(C)CC1)C	(+H2O)	25.6845
394.222	0.110659	Wash	3	C21H31N1O6	Senkirkine	O=C1OC2C(=O)C(=CCN(C)CC2)COC(=O)C(O)(C)C(C)CC1=CC	(+C2H4)	27.3689	C21H31N1O6	NCGC00381056-01_C22H33NO6_Valine, N-acetyl-, 1,3,5,5a,6,7,8,9,9a,9b-decahydro-9b-hydroxy-6,6,9a-trimethyl-3-oxonaphtho[1,2-c]furan-9-yl ester	O=C1OCC2(O)C1=CCC3C(C)(C)CCC(OC(=O)C(N=C(O)C)C(C)C)C32C	(-CH2)	27.1152	C21H31N1O6	6-beta-Hydroxycortisol	O=C1C=C2C(O)CC3C4CCC(O)(C(=O)CO)C4(C)CC(O)C3C2(C)CC1	(+NH)	26.5669
208.11	0.110535	Wash	19	C10H13N3O2	3-methyl-3,4-dihydro-1H-1,4-benzodiazepine-2,5-dione	OC1=NC(C(O)=NC=2C=CC=CC12)C	(+NH3)	36.1839	C10H13N3O2	NCGC00180442-02!2-[(1S)-1-hydroxyethyl]-1H-quinazolin-4-one	OC=1N=C(N=C2C=CC=CC12)C(O)C	(+NH3)	34.1294	C9H18N1O2Cl1	Metolachlor	O=C(N(C=1C(=CC=CC1CC)C)C(C)COC)CCl	(-C6H5+H)	34.1226
200.128	0.110403	Wash	25	C10H17N1O3	2,5-Dimethoxyphenethylamine	O(C1=CC=C(OC)C(=C1)CCN)C	(+H2O)	38.917	C10H17N1O3	MLS001066403-01!d-Desthiobiotin	O=C1NC(C)C(N1)CCCCCC(=O)O	(-NH)	36.6828	C10H17N1O3	5-AMINOPENTANOATE	O=C(O)CCCCN	(+C5H6O)	34.4949
429.207	0.110308	Wash	38	C21H32O9	NCGC00380499-01_C21H32O10_1-O-{(2E,4E)-5-[(1R,3S,5S,8S)-3,8-Dihydroxy-1,5-dimethyl-6-oxabicyclo[3.2.1]oct-8-yl]-3-methyl-2,4-pentadienoyl}-beta-D-glucopyranose	O=C(OC1OC(CO)C(O)C(O)C1O)C=C(C=CC2(O)C3(OCC2(C)CC(O)C3)C)C	(-O)	33.0631	C21H32O9	[4,5,8-trihydroxy-5-(hydroxymethyl)-3-(3-methoxy-3-oxoprop-1-en-2-yl)-8a-methyl-1,2,3,4,4a,6,7,8-octahydronaphthalen-2-yl] 3,4-dihydroxy-2-methylidenebutanoate	O=C(OC)C(=C)C1C(O)C2C(O)(CO)CCC(O)C2(C)CC1OC(=O)C(=C)C(O)CO	(-O)	32.7476	C21H33O7P1	NCGC00168922-02_C21H32O4_1-Naphthalenecarboxylic acid, decahydro-5-[(3E)-5-methoxy-3-methyl-5-oxo-3-penten-1-yl]-1,4a-dimethyl-6-methylene-, (1S,4aR,5S)-	O=C(OC)C=C(C)CCC1C(=C)CCC2C(C(=O)O)(C)CCCC12C	(+HPO3)	31.846
193.08	0.11006	Wash	187	C10H12N2S1	Pyrantel	N1=C(C=CC=2SC=CC2)N(C)CCC1	(-CH2)	35.0427	C10H12N2S1	Morantel	N1=C(C=CC=2SC=CC2C)N(C)CCC1	(-C2H4)	34.7776	C11H12O3	Juarezic Acid	O=C(O)C=CC=CC=1C=CC=CC1	(+H2O)	34.4064
156.104	0.109713	Wash	8	C8H13N1O2	N-Acetyl-leucine	O=C(O)C(N=C(O)C)CC(C)C	(-H2O)	28.0575	C8H13N1O2	Homostachydrine	O=C([O-])C1CCCC[N+]1(C)C	(-H2)	27.7455	C8H13N1O2	N-acetylhomoproline	O=C(O)CC1N(C(=O)C)CCC1	(-O)	26.7337
135.117	0.109499	Wash	7	C10H14	Methamphetamine	C=1C=CC(=CC1)CC(NC)C	(-NH)	31.9042	C10H14	Limonene	C=C(C)C1CC=C(C)CC1	(-H2)	31.2425	C10H14	Amantadine	NC12CC3CC(CC(C3)C1)C2	(-NH3)	29.8648
195.061	0.10934	Wash	7	C10H10O4	trans-Caffeic acid	O=C(O)C=CC1=CC=C(O)C(O)=C1	(+CH2)	29.3883	C10H10O4	3-Methoxycinnamic acid	O=C(O)C=CC=1C=CC=C(OC)C1	(+O)	29.3878	C6H14N2O1S2	Sulforaphane	O=S(C)CCCCN=C=S	(+NH3)	27.8405
355.252	0.108822	Wash	4	C21H30N4O1	MLS002222242-01!671200	O=C(N)C(c1ncccc1)(c2ccccc2)CCN(C(C)C)C(C)C	(+NH)	22.1421	C20H34O5	8,15-DiHETE	O=C(O)CCCC=CCC(O)C=CC=CC=CC(O)CCCCC	(+H2O)	22.0358	C20H34O5	Lagochilin	OCCC1(OC2(CC1)C(C)CCC3C(C)(CO)C(O)CCC32C)CO	(-H2)	21.8763
299.183	0.107732	Wash	22	C16H26O5	Brefeldin-A	O=C1OC(C)CCCC=CC2CC(O)CC2C(O)C=C1	(+H2O)	66.2738	C15H26N2O2S1	Memantine	NC12CC3CC(C)(C1)CC(C)(C3)C2	(+C3H5NO2S)	61.0357	C16H26O5	NCGC00380617-01_C16H26O4_1-Oxaspiro[2.5]octan-6-ol, 5-methoxy-4-[(2R,3R)-2-methyl-3-(3-methyl-2-buten-1-yl)oxiranyl]-, (3R,4S,5S,6R)-	OC1CCC2(OC2)C(C1OC)C3(OC3CC=C(C)C)C	(+O)	60.9738
307.149	0.107703	Wash	7	C19H18N2O2	Vincanidine	O=CC1=C2NC=3C(O)=CC=CC3C24CCN5CC(=CC)C1CC54	(-H2)	27.624	C17H22O5	(3,6,9-trimethylidene-2-oxo-3a,4,5,6a,7,8,9a,9b-octahydroazuleno[4,5-b]furan-8-yl) acetate	O=C1OC2C(C1=C)CCC(=C)C3CC(OC(=O)C)C(=C)C23	(+H2O)	27.4034	C17H22O5	NCGC00384664-01_C17H22O6_11,13-Dihydroxy-8-methoxy-4-methyl-4,5,6,7,8,9-hexahydro-2H-3-benzoxacyclododecine-2,10(1H)-dione	O=C1OC(C)CCCC(OC)CC(=O)C=2C(O)=CC(O)=CC2C1	(-O)	26.8398
255.188	0.107449	Wash	12	C11H22N6O1	Atrazine-desethyl-2-hydroxy	N=C1N=C(O)NC(=NC(C)C)N1	(+C5NH11)	26.9191	C15H26O3	3,8-dihydroxy-3,8-dimethyl-5-propan-2-ylidene-1,2,3a,4,7,8a-hexahydroazulen-6-one	O=C1C(=C(C)C)CC2C(CCC2(O)C)C(O)(C)C1	(+H2)	26.5762	C15H26O3	NCGC00380345-01!(2S,8R)-8-hydroxy-2-[(1S)-1-hydroxyheptyl]-2,3,4,6,7,8-hexahydrochromen-5-one	O=C1C2=C(OC(CC2)C(O)CCCCCC)C(O)CC1	(-CO)	25.4061
319.083	0.107389	Wash	16	C16H14O7	Scutellarein 4'-methyl ether	O=C1C=C(OC2=CC(O)=C(O)C(O)=C12)C=3C=CC(OC)=CC3	(+H2O)	31.9219	C16H14O7	sulochrin	O=C(OC)C=1C=C(O)C=C(OC)C1C(=O)C2=C(O)C=C(C=C2O)C	(-CH2)	30.4761	C16H14O7	barceloneic acid A	O=C(O)C1=C(O)C=C(C=C1OC2=C(O)C=C(OC)C=C2CO)C	(-H2)	30.423
228.195	0.106999	Wash	34	C13H25N1O2	3-hydroxy-C10-homoserine lactone	O=C1OCCC1N=C(O)CC(O)CCCCCCC	(-CO2)	58.5193	C13H25N1O2	delta-Tridecalactone	O=C1OC(CCC1)CCCCCCCC	(+NH)	57.1141	C13H25N1O2	N-(9-oxodecyl)acetamide	O=C(C)CCCCCCCCN=C(O)C	(+CH2)	54.83
237.221	0.106601	Wash	55	C16H28O1	NCGC00384837-01_C19H32O2_14-(Hydroxymethyl)-5,9-dimethyltetracyclo[11.2.1.0~1,10~.0~4,9~]hexadecan-5-ol	OCC1CC23CCC4C(O)(C)CCCC4(C)C3CCC1C2	(-C3H4O)	79.6198	C16H28O1	NCGC00380971-01_C17H28O3_(1R,2R,4aS,8aS)-2-[(2R)-2-Hydroxybutyl]-1,3-dimethyl-1,2,4a,5,6,7,8,8a-octahydro-1-naphthalenecarboxylic acid	O=C(O)C1(C)C(C(=CC2CCCCC21)C)CC(O)CC	(-CO2)	75.7384	C16H28O1	Androstane-3,17-diol	OC1CCC2(C)C(CCC3C4CCC(O)C4(C)CCC32)C1	(-C3H4O)	75.3193
485.252	0.106305	Wash	43	C28H36O7	Alpha-Dihydrogedunol	O=C(OC1CC2C(C)(C)C(O)CCC2(C)C3CCC4(C)C(OC(=O)C5OC54C13C)C6=COC=C6)C	(-H2)	32.9055	C28H36O7	NCGC00380497-01_C27H36O6_1-Naphthalenecarboxylic acid, 8-(benzoyloxy)decahydro-7-hydroxy-5-[(3Z)-5-hydroxy-3-methyl-3-penten-1-yl]-1,4a-dimethyl-6-methylene-	O=C(OC1C(O)C(=C)C(CCC(=CCO)C)C2(C)CCCC(C(=O)O)(C)C12)C=3C=CC=CC3	(+CO)	31.5361	C28H36O7	andrastin A	O=CC12CCC(OC(=O)C)C(C)(C)C2CCC3(C)C1C=C(C)C4(C(=O)C(C(=O)C43C(=O)OC)C)C	(-H2)	31.0607
485.287	0.106043	Wash	90	C29H40O6	Andrastin D	O=C(OC)C12C(=O)C(=C(O)C2(C(=CC3C4(C)CCC(=O)C(C)(C)C4CCC31C)C)C)C	(+C3H4O)	33.1603	C29H40O6	[(3R,4S,8S,8aS)-3-hydroxy-6,8a-dimethyl-8-[(Z)-2-methylbut-2-enoyl]oxy-3-propan-2-yl-1,2,3a,4,5,8-hexahydroazulen-4-yl] 4-hydroxybenzoate	O=C(OC1CC(=CC(OC(=O)C(=CC)C)C2(C)CCC(O)(C(C)C)C12)C)C3=CC=C(O)C=C3	(+C2H4)	32.4411	C29H40O6	14-(acetyloxy)-6-(furan-3-yl)-12-hydroxy-1,7,11,15,15-pentamethyl-5-oxo-3-oxapentacyclo[8.8.0.0Â²,â´.0Â²,â·.0Â¹Â¹,Â¹â¶]octadecan-18-yl acetate	O=C(OC1CC(O)C2(C)C(CC(OC(=O)C)C3(C)C2CCC4(C)C(C(=O)C5OC543)C6=COC=C6)C1(C)C)C	(-CO2)	31.6533
372.241	0.105287	Wash	51	C20H29N5O2	Cilostazol	O=C1NC2=CC=C(OCCCCC3=NN=NN3C4CCCCC4)C=C2CC1	(+H2)	25.9953	C20H29N5O2	Buspirone	O=C1N(C(=O)CC2(C1)CCCC2)CCCCN3CCN(C4=NC=CC=N4)CC3	(-CH2)	25.9168	C19H33N1O6	2,4-dihydroxyheptadec-16-ynyl acetate	O=C(OCC(O)CC(O)CCCCCCCCCCCC#C)C	(+NO2-H)	25.843
199.146	0.103926	Wash	31	C15H18	Triptophenolide	O=C1OCC2=C1CCC3(C4=CC=C(C(O)=C4CCC23)C(C)C)C	(-C5H6O3)	40.1812	C15H18	Cortisone	O=C1C=C2CCC3C(C(=O)CC4(C)C3CCC4(O)C(=O)CO)C2(C)CC1	(-C6H10O5)	39.3	C10H18N2O2	2,5-Dimethoxyphenethylamine	O(C1=CC=C(OC)C(=C1)CCN)C	(+NH3)	37.1083
579.274	0.10361	Wash	9	C29H42N2O8S1	NCGC00386081-01_C27H37NO6_	O=C(OC1C(OC)C2=C(C(=O)N(C2)C(C(=O)O)C)C3(C)CCCC(C)(C)C13)C=CC=CC=CC	(+C2H5NO2S)	24.3462	C32H38N2O8	O-trimethoxy-3,4,5-benzoyl-OH-vincamajine	O=C(OC1C23C4=CC(O)=CC=C4N(C)C3C5N6CC(=CC)C(C5)C1(C(=O)OC)C6C2)C7=CC(OC)=C(OC)C(OC)=C7	(+H2)	23.6047	C29H42N2O8S1	5,6-dihydroxy-9,12,13-trimethyl-14-(2-methylpropyl)-2H,5H,6H,7H,8H,13H,13aH,14H,15H,16H,16bH-oxacyclododeca[3,2-e]isoindole-2,16-dione	O=C1OC23C(O)=NC(CC(C)C)C3C(C(=CC2C=C(C)CCC(=O)C(O)CC1)C)C	(+C5H7NO3S)	23.0411
287.196	0.103534	Wash	14	C19H26O2	NCGC00180680-03_C20H28O2_(5beta,8alpha,10alpha)-Kaura-9(11),16-dien-18-oic acid	O=C(O)C1(C)CCCC2(C3=CCC4C(=C)CC3(CCC12)C4)C	(-CH2)	39.4675	C19H26O2	Retinoic acid	O=C(O)C=C(C=CC=C(C=CC1=C(C)CCCC1(C)C)C)C	(-CH2)	37.1511	C19H26O2	5-(8,11,14-pentadecatrienyl)resorcinol	OC=1C=C(O)C=C(C1)CCCCCCCC=CCC=CCC=C	(-C2H4)	37.12
179.143	0.102958	Wash	10	C12H18O1	Carylophyllene Oxide	O1C2CC(=C)C3CC(C)(C)C3CCC12C	(-C2H4)	46.681	C12H18O1	Curcumenol	OC12OC3(CC1=C(C)C)C(C(=C2)C)CCC3C	(-C3H4O)	45.3608	C12H18O1	NCGC00385875-01_C15H22O2_(1R,4Z,9S)-4-(Hydroxymethyl)-11,11-dimethyl-8-methylenebicyclo[7.2.0]undec-4-en-3-one	O=C1C(=CCCC(=C)C2CC(C)(C)C2C1)CO	(-C3H4O)	45.3023
581.366	0.102797	Wash	51	C32H52O9	(2R,3R,4R,6aR,6bS,8aS,11R,12R,12aS,14bR)-2,3,12-trihydroxy-4,6a,6b,11,12,14b-hexamethyl-8a-[(2S,3R,4S,5S,6R)-3,4,5-trihydroxy-6-(hydroxymethyl)oxan-2-yl]oxycarbonyl-1,2,3,4a,5,6,7,8,9,10,11,12a,14,14a-tetradecahydropicene-4-carboxylic acid	O=C(O)C1(C)C(O)C(O)CC2(C)C1CCC3(C)C2CC=C4C5C(O)(C)C(C)CCC5(C(=O)OC6OC(CO)C(O)C(O)C6O)CCC43C	(-C4H4O3)	35.4893	C32H52O9	NCGC00385384-01![(6R)-6-hydroxy-2-methyl-5-oxo-6-[(2S,3S,9R,13R,14S,16R)-2,3,16-trihydroxy-4,4,9,13,14-pentamethyl-11-oxo-1,2,3,7,8,10,12,15,16,17-decahydrocyclopenta[a]phenanthren-17-yl]heptan-2-yl] acetate	O=C(OC(C)(C)CCC(=O)C(O)(C)C1C(O)CC2(C)C3CC=C4C(CC(O)C(O)C4(C)C)C3(C(=O)CC12C)C)C	(+H2O)	35.0106	C32H52O9	NCGC00380113-01!2,3,14-trihydroxy-10,13-dimethyl-17-(2,3,6,7-tetrahydroxy-5,6-dimethylheptan-2-yl)-2,3,4,5,9,11,12,15,16,17-decahydro-1H-cyclopenta[a]phenanthren-6-one	O=C1C=C2C(CCC3(C)C(CCC23O)C(O)(C)C(O)CC(C)C(O)(C)CO)C4(C)CC(O)C(O)CC14	(+C4H6O)	33.9846
456.285	0.102732	Wash	39	C28H38O5	NCGC00180512-02!	O=C1C2=C(OC(C)C1)OC3(C)CCC4C(C)(C)C(O)CC(O)C4(C)C3C2	(+C7H7-H)	35.5262	C26H38N5Cl1	Agelasine (Stereochemistry Of Diterpene Unknown)	[Cl-].N=1C=NC2=C(C1N)[N+](=CN2CC=C(C)CCC3(C)C(C)CCC4(C(=CCCC43)C)C)C	(-H2)	34.9553	C26H37N3O4	NCGC00347620-02_C22H34O4_7-Oxabicyclo[4.1.0]hept-3-ene-2,5-diol, 4-(hydroxymethyl)-1-[(1,4,4a,5,6,7,8,8a-octahydro-2,5,5,8a-tetramethyl-1-naphthalenyl)methyl]-	OCC1=CC(O)C2(OC2C1O)CC3C(=CCC4C(C)(C)CCCC34C)C	(+C4H3N3)	34.2814
233.163	0.102453	Wash	7	C14H20N2O1	4-Isopropylantipyrine	O=C1C(=C(N(N1C=2C=CC=CC2)C)C)C(C)C	(+H2)	28.0498	C14H20N2O1	Angustifoline	O=C1N2CC3CC(CNC3CC=C)C2CCC1	(-H2)	27.9836	C14H20N2O1	DEP_216.1383_16.4	O=C(N(CC#C)C(C)CC=1C=CC=CC1)C	(+NH3)	27.3148
438.282	0.102119	Wash	13	C24H39N1O6	7-[2,6-dimethyl-8-(2-methylbutanoyloxy)-1,2,6,7,8,8a-hexahydronaphthalen-1-yl]-3,5-dihydroxyheptanoic acid	O=C(O)CC(O)CC(O)CCC1C(C=CC2=CC(C)CC(OC(=O)C(C)CC)C21)C	(+NH)	27.6456	C24H39N1O6	[6]-Gingerol	O=C(CCC1=CC=C(O)C(OC)=C1)CC(O)CCCCC	(+C7H13NO2)	26.6317	C24H39N1O6	Deoxycholic Acid	O=C(O)CCC(C)C1CCC2C3CCC4CC(O)CCC4(C)C3CC(O)C12C	(+NO2-H)	25.8869
217.156	0.101744	Wash	66	C15H20O1	NCGC00385860-01_C15H22O2_3-Hydroxy-5-isopropylidene-3,8-dimethyl-2,3,3a,4,5,8a-hexahydro-6(1H)-azulenone	O=C1C=C(C)C2CCC(O)(C)C2CC1=C(C)C	(-H2O)	53.0701	C15H20O1	NCGC00381718-02_C15H20O2_Cyclodeca[b]furan-2(3H)-one, 3a,4,5,8,9,11a-hexahydro-6,10-dimethyl-3-methylene-, (3aS,6E,10E,11aR)-	O=C1OC2C=C(C)CCC=C(C)CCC2C1=C	(-O)	52.447	C15H20O1	NCGC00179899-02_C15H22O2_1H-3a,6-Methanoazulene-3-carboxylic acid, octahydro-7,7-dimethyl-8-methylene-, (3S,3aR,6R,8aS)-	O=C(O)C1CCC2C(=C)C(C)(C)C3CCC12C3	(-H2O)	52.372
469.21	0.10094	Wash	9	C23H32O10	[5-ethenyl-3-hydroxy-4-(3-hydroxyprop-1-en-2-yl)-2-(3-methoxy-3-oxoprop-1-en-2-yl)-5-methylcyclohexyl] (Z)-4-acetyloxy-2-(hydroxymethyl)but-2-enoate	O=C(OC)C(=C)C1C(O)C(C(=C)CO)C(C=C)(C)CC1OC(=O)C(=CCOC(=O)C)CO	(+O)	29.0422	C26H29N2O5F1	Fluvastatin	O=C(O)CC(O)CC(O)C=CC1=C(C=2C=CC(F)=CC2)C=3C=CC=CC3N1C(C)C	(+C2H3NO)	28.9994	C29H28N2O4	MLS001160497-01!	O=c1oc2c(cc3c(oc(c3C)C)c2C)c(c1CCC(=O)N4CC5c6cccc(=O)n6CC(C4)C5)C	(-H2O)	27.6439
235.151	0.100666	Wash	9	C11H22O5	ascr#1	O=C(O)CCCCC(OC1OC(C)C(O)CC1O)C	(-C2H2O)	25.7515	C11H22O5	NCGC00180532-02!(2R)-2-[(2R,5S)-5-[(2S)-2-hydroxybutyl]oxolan-2-yl]propanoic acid	O=C(O)C(C)C1OC(CC1)CC(O)CC	(+H2O)	24.8959	C11H22O5	NCGC00380116-01!2-hexyl-3-hydroxypentanedioic acid	O=C(O)CC(O)C(C(=O)O)CCCCCC	(+H2)	23.8374
441.298	0.100463	Wash	83	C28H40O4	NCGC00380516-01![12-hydroxy-6-(hydroxymethyl)-10-methyl-2-(4-methylpent-3-enyl)dodeca-2,6,10-trienyl] acetate	O=C(OCC(=CCCC(=CCCC(=CCO)C)CO)CCC=C(C)C)C	(+C6H5-H)	40.5391	C28H40O4	MLS000069411-01!PREGNENOLONE ACETATE	O=C(OC1CC2=CCC3C(CCC4(C)C(C(=O)C)CCC34)C2(C)CC1)C	(+C5H6O)	38.7963	C28H40O4	(2E,6E,10E)-13-[(2R)-6-hydroxy-2,8-dimethyl-3,4-dihydrochromen-2-yl]-2,6,10-trimethyltrideca-2,6,10-trienoic acid	O=C(O)C(=CCCC(=CCCC(=CCCC1(OC=2C(=CC(O)=CC2CC1)C)C)C)C)C	(+CH2)	38.0713
259.166	0.099194	Wash	118	C17H22O2	NCGC00381266-01!4-hydroxy-5-[2-[(E)-3-hydroxyprop-1-enyl]-4-methylphenyl]-3-methylhexan-2-one	O=C(C)C(C)C(O)C(C1=CC=C(C=C1C=CCO)C)C	(-H2O)	51.662	C17H22O2	4-Androstene-3,17-dione	O=C1C=C2CCC3C4CCC(=O)C4(C)CCC3C2(C)CC1	(-C2H4)	51.5054	C17H22O2	Trichoverrol A	O=C(OC1CC2OC3C=C(C)CCC3(CO)C1(C)C42OC4)C=CC=CC(O)C(O)C	(-C6H10O5)	51.3022
201.149	0.0990633	Wash	17	C11H20O3	NCGC00180532-02!(2R)-2-[(2R,5S)-5-[(2S)-2-hydroxybutyl]oxolan-2-yl]propanoic acid	O=C(O)C(C)C1OC(CC1)CC(O)CC	(-O)	36.6237	C11H20O3	NCGC00169246-02!5-(hydroxymethyl)-3-(1-hydroxy-4-methylpentyl)oxolan-2-one	O=C1OC(CO)CC1C(O)CCC(C)C	(-O)	36.5048	C11H20O3	gamma-Undecalactone	O=C1OC(CC1)CCCCCCC	(+O)	35.7706
487.259	0.0987618	Wash	32	C30H34N2O4	chaetoglobosins	O=C1C=CC(=O)C23C(O)=NC(CC4=CNC=5C=CC=CC54)C3C(C)C6(OC6C2C=CCC(C=C(C)C1O)C)C	(-C2H2O)	29.1905	C21H44O8P2	Heneicosanoic acid (21:0)	O=C(O)CCCCCCCCCCCCCCCCCCCC	(+H2P2O6)	28.907	C30H34N2O4	Rauvomitine	O=C(OC1C2C3C(=CC)CN4C(C3)C5N(C=6C=CC=CC6C15CC42)C)C7=CC(OC)=C(OC)C(OC)=C7	(-O)	28.5155
169.122	0.0987212	Wash	5	C10H16O2	delta-Decalactone	O=C1OC(CCC1)CCCCC	(-H2)	29.5193	C10H16O2	Loliolide	O=C1OC2(C(=C1)C(C)(C)CC(O)C2)C	(-CO)	29.2483	C10H16O2	NCGC00385243-01_C12H18O4_{(1R,2R)-2-[(2Z)-5-Hydroxy-2-penten-1-yl]-3-oxocyclopentyl}acetic acid	O=C(O)CC1CCC(=O)C1CC=CCCO	(-C2H2O2)	28.8323
224.163	0.0987093	Wash	32	C13H21N1O2	Albuterol	OC1=CC=C(C=C1CO)C(O)CNC(C)(C)C	(-O)	39.0792	C13H21N1O2	Isocycloheximide	O=C1N=C(O)CC(C1)CC(O)C2C(=O)C(C)CC(C)C2	(-C2H2O2)	36.3003	C13H21N1O2	NCGC00380408-01!(5E,7E)-3-acetamidoundeca-5,7-dienoic acid	O=C(O)CC(N=C(O)C)CC=CC=CCCC	(-O)	35.7178
245.136	0.0983095	Wash	18	C12H20O5	NCGC00180743-02!9-methoxycarbonyldec-9-enoic acid	O=C(OC)C(=C)CCCCCCCC(=O)O	(+O)	30.6418	C12H20O5	hydron;nonanedioate	O=C(O)CCCCCCCC(=O)O	(+C3H4O)	29.7017	C12H20O5	NCGC00169834-02!2-(6-hydroxyhexyl)-3-methylidenebutanedioic acid	O=C(O)C(=C)C(C(=O)O)CCCCCCO	(+CH2)	29.6506
253.109	0.0982804	Wash	38	C13H17N2O1Cl1	Ketamine	O=C1CCCCC1(NC)C=2C=CC=CC2Cl	(+NH)	34.4462	C13H16O5	BUTYL PARABEN	O=C(OCCCC)C1=CC=C(O)C=C1	(+C2H2O2)	34.2241	C13H16O5	2-hydroxy-4-(4-hydroxyphenyl)butanoic acid	O=C(O)C(O)CCC1=CC=C(O)C=C1	(+C3H4O)	33.471
395.292	0.0975479	Wash	36	C27H38O2	Urushiol II	OC1=CC=CC(=C1O)CCCCCCCC=CCCCCCC	(+C6H5-H)	32.3381	C27H38O2	bilobol	OC=1C=C(O)C=C(C1)CCCCCCCC=CCCCCCC	(+C6H5-H)	31.6348	C27H38O2	2-(3-Hydroxycyclohexyl)-5-(2-methyl-2-octanyl)phenol	OC1=CC(=CC=C1C2CCCC(O)C2)C(C)(C)CCCCCC	(+C6H5-H)	31.2199
291.198	0.0972445	Wash	78	C18H26O3	NCGC00385272-01_C20H28O4_5-[2-(3-Furyl)ethyl]-8a-(hydroxymethyl)-5,6-dimethyl-3,4,4a,5,6,7,8,8a-octahydro-1-naphthalenecarboxylic acid	O=C(O)C1=CCCC2C1(CO)CCC(C)C2(C)CCC3=COC=C3	(-C2H2O)	64.1585	C18H26O3	9-hydroxy-7-(2-hydroxypropan-2-yl)-1,4a-dimethyl-2,3,4,9,10,10a-hexahydrophenanthrene-1-carboxylic acid	O=C(O)C1(C)CCCC2(C3=CC=C(C=C3C(O)CC12)C(O)(C)C)C	(-C2H2O)	61.9266	C18H26O3	NCGC00385270-01_C20H28O4_5-[2-(3-Furyl)ethyl]-8-hydroxy-5,6,8a-trimethyl-3,4,4a,5,6,7,8,8a-octahydro-1-naphthalenecarboxylic acid	O=C(O)C1=CCCC2C1(C)C(O)CC(C)C2(C)CCC3=COC=C3	(-C2H2O)	61.2169
287.204	0.0972309	Wash	17	C19H26O2	delta9-Tetrahydrocannabinol	OC=1C=C(C=C2OC(C)(C)C3CCC(=CC3C12)C)CCCCC	(-C2H4)	40.784	C19H26O2	Retinoic acid	O=C(O)C=C(C=CC=C(C=CC1=C(C)CCCC1(C)C)C)C	(-CH2)	38.9714	C19H26O2	dehydroabietic acid	O=C(O)C1(C)CCCC2(C3=CC=C(C=C3CCC12)C(C)C)C	(-CH2)	38.4129
285.013	0.0967918	Wash	59	C12H13O3Br1	MLS002153904-01!Hydrocotarnine hydrobromide5985-00-2	Br.O(c1c2OCOc2cc3c1CN(C)CC3)C	(-NH3)	28.8968	C11H9O7P1	PYROGALLIN	O=C1C(O)=CC=CC=2C=CC(O)=C(O)C12	(+HPO3)	28.8349	C12H9O6Cl1	NCGC00380847-01!(1R)-2-chloro-1,7-dihydroxy-3,9-dimethoxy-1-methylbenzo[c]chromene-4,6-dione	O=C1OC=2C(=O)C(OC)=C(Cl)C(O)(C2C=3C=C(OC)C=C(O)C13)C	(-C4H4O)	28.0818
369.286	0.0965293	Wash	52	C19H36N4O3	MLS001141063-01!1-[(2S)-2-amino-4-methylpentanoyl]-N-[(2S)-3-methyl-1-[(4-methylphenyl)methylamino]-1-oxobutan-2-yl]piperidine-4-carboxamide	O=C(NCc1ccc(cc1)C)C(NC(=O)C2CCN(C(=O)C(N)CC(C)C)CC2)C(C)C	(-C6H5+H)	30.0256	C24H36N2O1	MMV020120	OC(=NC1CCN(CC1)CC2(C=3C=CC=CC3)CCCCC2)C4CC4C	(+CH2)	29.7065	C19H36N4O3	MLS001141073-01!1-[(2S)-2-amino-4-methylpentanoyl]-N-[(2S)-3-methyl-1-oxo-1-(1-phenylethylamino)butan-2-yl]piperidine-4-carboxamide	O=C(NC(c1ccccc1)C)C(NC(=O)C2CCN(C(=O)C(N)CC(C)C)CC2)C(C)C	(-C6H5+H)	29.1938
223.17	0.0964159	Wash	30	C14H22O2	NCGC00385802-01_C16H24O3_Propanoic acid, 3-hydroxy-2-[(4aR,8aS)-octahydro-4a-methyl-8-methylene-2(1H)-naphthalenylidene]-, methyl ester, (2E)-	O=C(OC)C(=C1CCC2(C)CCCC(=C)C2C1)CO	(-C2H2O)	73.7329	C14H22O2	NCGC00385912-01_C15H22O3_3-Cycloheptene-1-acetic acid, 5-methyl-alpha-methylene-4-(3-oxobutyl)-, (1R,5S)-	O=C(O)C(=C)C1CC=C(CCC(=O)C)C(C)CC1	(-CO)	72.7746	C14H22O2	NCGC00385845-01_C15H24O2_	OCC1(C)CCCC2(C3=C(COC3)CCC21)C	(-CH2)	72.6686
339.224	0.0964144	Wash	17	C13H30N4O6	Tobramycin 1-N- or 3-N-carbamoyl, ion source fragment	OCC1OC(OC2C(O)C(OCCN)C(N)CC2N)C(O)C(N)C1O	(-CO)	31.6013	C18H30N2O4	Acebutolol	O=C(C1=CC(N=C(O)CCC)=CC=C1OCC(O)CNC(C)C)C	(+H2)	29.4372	C19H30O5	dihydroalbocycline	O=C1OC(C)C(C)CCC=C(C)C(OC)C=CC(O)(C)CC1	(+CO)	28.1687
217.104	0.096334	Wash	65	C10H16O5	NCGC00169834-02!2-(6-hydroxyhexyl)-3-methylidenebutanedioic acid	O=C(O)C(=C)C(C(=O)O)CCCCCCO	(-CH2)	34.1156	C10H16O5	AZELAIC ACID	O=C(O)CCCCCCCC(=O)O	(+CO)	33.5854	C10H16O5	(-)-Camphanic acid	O=C(O)C12OC(=O)C(C)(CC1)C2(C)C	(+H2O)	33.3582
385.248	0.0958608	Wash	11	C23H32N2O3	NCGC00384509-01_C23H30N2O2_Ergolin-9-ol, 2-(1,1-dimethyl-2-propen-1-yl)-6,8-dimethyl-, acetate (ester), (8alpha,9beta)-	O=C(OC1C2C=3C=CC=C4NC(=C(C43)CC2N(C)CC1C)C(C=C)(C)C)C	(+H2O)	28.1191	C23H32N2O3	7-Hydroxymitragynine	O=C(OC)C(=COC)C1CC2C3=NC=4C=CC=C(OC)C4C3(O)CCN2CC1CC	(NO2 -> NH2)	27.3022	C23H32N2O3	Pinoxaden	O=C(OC1=C(C(=O)N2N1CCOCC2)C=3C(=CC(=CC3CC)C)CC)C(C)(C)C	(-O)	27.2064
452.303	0.0957601	Wash	1	C28H39N2O3	NCGC00160344-01!4N-butyl-ajmalinium	OC1C2C3CC4C5N(C=6C=CC=CC6C15CC2[N+]4(CCCC)C(O)C3CC)C	(+C4H4O)	23.3405	C25H41N1O6	methyl (2E,8E)-9-[3a-hydroxy-6,7-dimethyl-1-(2-methylpropyl)-3-oxo-2,4,7,7a-tetrahydro-1H-isoindol-4-yl]-4,5-dihydroxy-8-methylnona-2,8-dienoate	O=C(OC)C=CC(O)C(O)CCC(=CC1C=C(C)C(C)C2C(N=C(O)C12O)CC(C)C)C	(+H2)	23.21	C25H41N1O6	[(2R)-2-[(E,2S,4R)-4,6-dimethyloct-6-en-2-yl]-6-oxo-2,3-dihydropyran-3-yl] (2E,4E,6S)-8-hydroxy-6-(hydroxymethyl)-4-methylocta-2,4-dienoate	O=C(OC1C=CC(=O)OC1C(C)CC(C)CC(=CC)C)C=CC(=CC(CO)CCO)C	(+NH3)	22.5957
357.224	0.0957423	Wash	2	C19H32O6	(2S)-2-[(1S)-1-carboxyundecyl]-5-oxotetrahydrofuran-2-carboxylic acid	O=C1OC(C(=O)O)(CC1)C(C(=O)O)CCCCCCCCCC	(+C2H4)	29.9983	C19H32O6	(E)-3-(4-acetyloxy-2,3-dihydroxy-2,5,5,8a-tetramethyl-3,4,4a,6,7,8-hexahydro-1H-naphthalen-1-yl)prop-2-enoic acid	O=C(O)C=CC1C(O)(C)C(O)C(OC(=O)C)C2C(C)(C)CCCC12C	(+H2)	23.3756	C19H32O6	(2R,3S,4S,5R,6R)-2-(hydroxymethyl)-6-[4-(4-hydroxy-2,6,6-trimethylcyclohexen-1-yl)butan-2-yloxy]oxane-3,4,5-triol	OCC1OC(OC(C)CCC2=C(C)CC(O)CC2(C)C)C(O)C(O)C1O	(-H2O)	22.9612
191.141	0.0957051	Wash	2	C13H18O1	Ibuprofen	O=C(O)C(C1=CC=C(C=C1)CC(C)C)C	(-O)	26.4814	C13H18O1	NCGC00380942-01_C13H20O2_1H-Indene-3-carboxylic acid, 3a,4,5,6,7,7a-hexahydro-3a,7,7-trimethyl-	O=C(O)C1=CCC2C1(C)CCCC2(C)C	(-H2O)	24.9817	C13H18O1	Helenine	O=C1OC2CC3(C(=CC2C1=C)C(C)CCC3)C	(-C2H2O)	24.2146
175.148	0.0950988	Wash	20	C13H18	NCGC00381718-02_C15H20O2_Cyclodeca[b]furan-2(3H)-one, 3a,4,5,8,9,11a-hexahydro-6,10-dimethyl-3-methylene-, (3aS,6E,10E,11aR)-	O=C1OC2C=C(C)CCC=C(C)CCC2C1=C	(-C2H2O2)	62.9274	C13H18	NCGC00380444-01_C16H20O3_2-Naphthaleneacetic acid, 1,2,3,7,8,8a-hexahydro-8,8a-dimethyl-alpha-methylene-7-oxo-, methyl ester, (2R,8R,8aR)-	O=C(OC)C(=C)C1CC=C2C=CC(=O)C(C)C2(C)C1	(-C3H2O3)	53.2862	C10H19O1F1	MENTHOL(-)	OC1CC(C)CCC1C(C)C	(+F-H)	52.8499
284.186	0.0948309	Wash	2	C15H25N1O4	(1S,8R,9R)-8-hydroxy-4-(propan-2-ylidene)-10-oxatricyclo[7.2.1.01,5]dodecane-8-carboxylic acid	O=C(O)C1(O)CCC2C(=C(C)C)CCC32COC1C3	(+NH3)	26.5011	C15H25N1O4	Cycloheximide	O=C1N=C(O)CC(C1)CC(O)C2C(=O)C(C)CC(C)C2	(+H2)	26.485	C15H25N1O4	5-amino-3-[(2E)-2-(3,5-dimethyl-2-oxocyclohexylidene)ethyl]-5-oxopentanoic acid	O=C(O)CC(CC=C1C(=O)C(C)CC(C)C1)CC(=N)O	(+H2)	26.3048
147.117	0.0944609	Wash	9	C11H14	LIGUSTILIDE	O=C1OC(=CCCC)C2=C1C=CCC2	(-CO2)	32.8678	C11H14	Benzyldiethylamine	C=1C=CC(=CC1)CN(CC)CC	(-NH3)	32.407	C11H14	(3Z,6E)-2,2,6-trimethyl-12-oxabicyclo[8.2.1]trideca-3,6,10(13)-triene-5,11-dione	O=C1OC2C=C1CCC=C(C(=O)C=CC2(C)C)C	(-C4H4O3)	32.1059
215.121	0.0942641	Wash	6	C13H14N2O1	Melatonin	OC(=NCCC1=CNC=2C=CC(OC)=CC21)C	(-H2O)	28.6382	C13H14N2O1	Harmine	N=1C=CC=2C=3C=CC(OC)=CC3NC2C1C	(+H2)	27.0113	C10H18N2O1S1	Sotalol	O=S(=O)(NC1=CC=C(C=C1)C(O)CNC(C)C)C	(-C2H2O2)	26.5392
189.126	0.094238	Wash	29	C13H16O1	(3Z,6E)-2,2,6-trimethyl-12-oxabicyclo[8.2.1]trideca-3,6,10(13)-triene-5,11-dione	O=C1OC2C=C1CCC=C(C(=O)C=CC2(C)C)C	(-C2H2O2)	41.9306	C13H16O1	Crotamiton	O=C(C=CC)N(C=1C=CC=CC1C)CC	(-NH)	39.9498	C8H16N2O3	Aminocaproic acid	O=C(O)CCCCCN	(+C2H3NO)	39.1103
188.121	0.0939645	Wash	7	C10H18N1Cl1	MLS001332605-01!Memantine hydrochloride41100-52-1	Cl.NC12CC3CC(C)(C1)CC(C)(C3)C2	(-C2H4)	25.2314	C10H18N1Cl1	MLS000069661-01!1-(1-ADAMANTYL)ETHYLAMINE HYDROCHLORIDE	Cl.NC(C)C12CC3CC(CC(C3)C1)C2	(-C2H4)	24.8979	C11H13N3	Desoxypeganine	N=1C=2C=CC=CC2CN3C1CCC3	(+NH)	23.8682
252.19	0.0936131	Wash	7	C15H25N1O2	N,N-Didesmethylvenlafaxine	OC1(CCCCC1)C(C2=CC=C(OC)C=C2)CN	(+H2)	29.8191	C15H25N1O2	N,O-Didesmethylvenlafaxine	OC1=CC=C(C=C1)C(CNC)C2(O)CCCCC2	(+H2)	28.5311	C15H25N1O2	NCGC00169782-02_C15H22O2_(2E)-5-(2,3-Dimethyltricyclo[2.2.1.0~2,6~]hept-3-yl)-2-methyl-2-pentenoic acid	O=C(O)C(=CCCC1(C)C2CC3C(C2)C31C)C	(+NH3)	27.8035
507.297	0.093594	Wash	86	C28H42O8	Tonantzitlolone B	O=C(OC1C(C)CC2OC1(O)C(O)C3(OC(CC3)C(C=CC(C2=O)C)(C)C)C)C=C(C)C(OC(=O)C)C	(-O)	54.6331	C28H42O8	Tonantzitlolone A	O=C(OC1C(C)CC2OC1(O)C(O)C3(OC(CC3)C(C=CC(C2=O)C)(C)C)C)C=C(C)CC	(+C2H2O)	53.5529	C28H42O8	(3E,7E,11E,15E)-5,9,13,17,18-pentahydroxy-4,6,8,10-tetramethyl-2-[(E)-2-methylbut-2-enyl]nonadeca-3,7,11,15-tetraenedioic acid	O=C(O)C(O)C(O)C=CCC(O)C=CC(C)C(O)C(=CC(C)C(O)C(=CC(C(=O)O)CC(=CC)C)C)C	(-H2O)	53.2318
352.181	0.0935644	Wash	2	C17H25N3O5	Eseroline Fumarate	O=C(O)C=CC(=O)O.OC1=CC=C2C(=C1)C3(C)CCN(C)C3N2C	(+NH3)	19.384	C19H28O6	Cinobufagin	O=C1OC=C(C=C1)C2C(OC(=O)C)C3OC34C5CCC6CC(O)CCC6(C)C5CCC24C	(-C7H7+H)	16.0028	C19H28O6	6,8-dihydroxy-2,2,4,4-tetramethyl-7-(3-methylbutanoyl)-9-(2-methylpropyl)-9H-xanthene-1,3-dione	O=C(C1=C(O)C=C2OC3=C(C(=O)C(C(=O)C3(C)C)(C)C)C(C2=C1O)CC(C)C)CC(C)C	(-C7H7+H)	15.4106
251.068	0.0935147	Wash	12	C16H10O3	(2E)-2-[hydroxy(phenyl)methylidene]-6-methoxy-1-benzofuran-3-one	O=C1C(OC2=CC(OC)=CC=C21)=C(O)C=3C=CC=CC3	(-H2O)	39.1717	C7H13O6F3	Mannitol	OCC(O)C(O)C(O)C(O)CO	(+CF3-H)	37.5043	C16H10O3	Juglone	O=C1C=CC(=O)C=2C(O)=CC=CC12	(+C6H5-H)	37.4473
243.189	0.093416	Wash	4	C14H26O3	(2S)-2-[(1S)-1-carboxyundecyl]-5-oxotetrahydrofuran-2-carboxylic acid	O=C1OC(C(=O)O)(CC1)C(C(=O)O)CCCCCCCCCC	(-C3H2O3)	20.3161	C14H26O3	(E)-2-decylpent-2-enedioic acid	O=C(O)C(=CCC(=O)O)CCCCCCCCCC	(-CO)	19.1874	C14H26O3	dihydroalbocycline	O=C1OC(C)C(C)CCC=C(C)C(OC)C=CC(O)(C)CC1	(-C4H4O)	18.3945
285.111	0.0933393	Wash	80	C17H16O4	(3R)-8-hydroxy-3-(4-methoxyphenyl)-3,4-dihydroisochromen-1-one	O=C1OC(C2=CC=C(OC)C=C2)CC=3C=CC=C(O)C13	(+CH2)	46.8329	C17H16O4	5-hydroxy-2,2-dimethyl-10-(2-methylbut-3-en-2-yl)pyrano[3,2-g]chromen-8-one	O=C1OC2=C(C=C1)C(O)=C3C=CC(OC3=C2C(C=C)(C)C)(C)C	(-C2H4)	44.2014	C17H16O4	isoliquiritigenin	O=C(C=CC1=CC=C(O)C=C1)C2=CC=C(O)C=C2O	(+C2H4)	44.036
227.064	0.0933229	Wash	2	C9H10N2O5	Orotic acid	O=C(O)C=1N=C(O)N=C(O)C1	(+C4H6O)	25.488	C9H10N2O5	Methylsuccinic acid	O=C(O)CC(C(=O)O)C	(+C4H2N2O)	25.1167	C14H10O3	Ketoprofen	O=C(O)C(C=1C=CC=C(C1)C(=O)C=2C=CC=CC2)C	(-C2H4)	24.1912
204.115	0.0929014	Wash	7	C10H18N1O1Cl1	3-Amino-Beta-Pinene	Cl.C=C1C(N)CC2CC1C2(C)C	(+O)	32.619	C11H13N3O1	5,6-Dimethylbenzotriazole	N1=NC=2C=C(C(=CC2N1)C)C	(+C3H4O)	29.305	C11H13N3O1	Antipyrine	O=C1C=C(N(N1C=2C=CC=CC2)C)C	(+NH)	28.618
285.112	0.0924697	Wash	19	C17H16O4	Equol	OC1=CC=C(C=C1)C2COC3=CC(O)=CC=C3C2	(+C2H2O)	37.8307	C17H16O4	(E)-1-(3,4-dihydroxyphenyl)-7-(4-hydroxyphenyl)hept-4-en-3-one	O=C(C=CCCC1=CC=C(O)C=C1)CCC2=CC=C(O)C(O)=C2	(-C2H4)	37.8003	C17H16O4	3-[(2,6-dihydroxy-3,4-dimethylphenyl)methyl]-2,4-dihydroxy-6-methylbenzaldehyde	O=CC1=C(O)C(=C(O)C=C1C)CC2=C(O)C=C(C(=C2O)C)C	(-H2O)	37.704
310.178	0.0923809	Wash	71	C17H26O5	NCGC00384968-01!7-[(2,6-dihydroxy-2,5,5,8a-tetramethyl-3,4,4a,6,7,8-hexahydro-1H-naphthalen-1-yl)methoxy]chromen-2-one	O=C1OC=2C=C(OCC3C(O)(C)CCC4C(C)(C)C(O)CCC34C)C=CC2C=C1	(-C7H7+H)	63.3399	C17H27N1O2S1	Carylophyllene Oxide	O1C2CC(=C)C3CC(C)(C)C3CCC12C	(+C3H5NOS)	60.6784	C17H26O5	NCGC00381316-01_C24H32O5_2-Propenoic acid, 3-phenyl-, 10-hydroxy-1,6-dimethyl-9-(1-methylethyl)-5,12-dioxatricyclo[9.1.0.0~4,6~]dodec-8-yl ester, (2E)-	O=C(OC1CC2(OC2CCC3(OC3C(O)C1C(C)C)C)C)C=CC=4C=CC=CC4	(-C7H7+H)	54.4059
446.36	0.0919441	Wash	26	C28H47N1O3	(1S,2R,5R,6R,10R,13S,15S)-5-[(2R,3E,5R)-5,6-dimethylhept-3-en-2-yl]-6,10-dimethyl-16,17-dioxapentacyclo[13.2.2.0Â¹,â¹.0Â²,â¶.0Â¹â°,Â¹âµ]nonadec-18-en-13-ol	OC1CCC2(C)C3CCC4(C)C(CCC4C53OOC2(C=C5)C1)C(C=CC(C)C(C)C)C	(+NH3)	42.663	C28H47N1O3	Campesterol	OC1CC2=CCC3C(CCC4(C)C(CCC34)C(C)CCC(C)C(C)C)C2(C)CC1	(+NO2-H)	39.0741	C28H47N1O3	MLS002153451-01!N-Oleoyldopamine105955-11-1	O=C(NCCc1ccc(O)c(O)c1)CCCCCCCC=CCCCCCCCC	(+C2H4)	33.1149
211.095	0.0917189	Wash	23	C11H14O4	NCGC00179979-02!6-(3-hydroxybutan-2-yl)-5-(hydroxymethyl)-4-methoxypyran-2-one	O=C1OC(=C(C(OC)=C1)CO)C(C)C(O)C	(-H2O)	41.8899	C11H14O4	3,4-Dimethoxycinnamic acid	O=C(O)C=CC1=CC=C(OC)C(OC)=C1	(+H2)	41.4228	C11H14O4	3,5-Dimethoxycinnamic acid	O=C(O)C=CC=1C=C(OC)C=C(OC)C1	(+H2)	40.9204
366.3	0.0911508	Wash	25	C22H39N1O3	NCGC00380552-01_C22H36O3_2(1H)-Naphthalenone, 8-[5-(acetyloxy)-3-methylpentyl]octahydro-4,4,8a-trimethyl-7-methylene-	O=C(OCCC(C)CCC1C(=C)CCC2C(C)(C)CC(=O)CC12C)C	(+NH3)	50.8686	C22H39N1O3	NCGC00380659-01!(2E,4E,14E)-13-hydroperoxy-N-(2-methylpropyl)icosa-2,4,14-trienamide	OOC(C=CCCCCC)CCCCCCCC=CC=CC(O)=NCC(C)C	(-C2H4)	49.0387	C22H39N1O3	Arachidonoyl Ethanolamide	OC(=NCCO)CCCC=CCC=CCC=CCC=CCCCCC	(+H2O)	47.8617
345.234	0.090958	Wash	11	C18H32O6	NCGC00169827-03!(2E,4E)-12-hydroxy-13-(hydroxymethyl)-3,5,7-trimethyltetradeca-2,4-dienedioic acid	O=C(O)C=C(C=C(C)CC(C)CCCCC(O)C(C(=O)O)CO)C	(+H2)	21.8727	C21H29N1O3	MPL-dm	OCCC1=CC=C(OCC(O)CNC(C)C)C=C1	(+C7H7-H)	21.5309	C18H32O6	2-decyl-3-hydroxypentanedioic acid	O=C(O)CC(O)C(C(=O)O)CCCCCCCCCC	(+C3H4O)	21.2892
330.077	0.0909178	Wash	13	C15H14N1O2S1F3	Isoxaflutole	O=C(C=1C=NOC1C2CC2)C3=CC=C(C=C3S(=O)(=O)C)C(F)(F)F	(NO2 -> NH2)	32.5555	C10H20N1O7P1S1	Malaoxon	O=C(OCC)CC(SP(=O)(OC)OC)C(=O)OCC	(+NH)	31.7793	C14H17N3O2Cl2	Prothioconazole-desethio	ClC=1C=CC=CC1CC(O)(CN2N=CN=C2)C3(Cl)CC3	(+H2O)	31.5621
669.29	0.0904397	Wash	8	C36H44O12	"3,5,7,10,15-O-pentacetyl-2-O-benzoyl-14-oxo-10,18-dihydromyrsinol "	O=C(OC1(C)CC2(OC(=O)C)C(=O)C3(OCC4(C(OC(=O)C)C=CC(C34)C(OC(=O)C)(C)C)C(OC(=O)C)C2C1OC(=O)C)C)C=5C=CC=CC5	(-CO2)	26.1056	C36H44O12	[(2R,3S,4S,5R,6R)-6-[1,7-bis(4-hydroxyphenyl)-5-oxoheptan-3-yl]oxy-3,4,5-trihydroxyoxan-2-yl]methyl (E)-3-(3,4-dimethoxyphenyl)prop-2-enoate	O=C(OCC1OC(OC(CC(=O)CCC2=CC=C(O)C=C2)CCC3=CC=C(O)C=C3)C(O)C(O)C1O)C=CC4=CC=C(OC)C(OC)=C4	(+H2)	26.0421	C36H44O12	"7_,13_,17-O-triacetoxy-5_-O-benzoyloxy-7,13,17-O-triacetyl-5-O-benzoyl-3-O-propanoyl-14-oxopremyrsinol"	O=C(OC1C2C(OC(=O)CC)C(C)CC2(O)C(=O)C(OC(=O)C)(C)C3C4C(CC(OC(=O)C)C13COC(=O)C)C4(C)C)C=5C=CC=CC5	(-H2)	25.8375
374.243	0.0903167	Wash	3	C21H31N3O3	Ochropposinine	OCCC1CC2C=3NC=4C=C(OC)C(OC)=CC4C3CCN2CC1CC	(+NH)	24.6693	C21H31N3O3	MMV000063	N=1C=CC(=C2C=C(OC)C=C(NCCCCCCN(CC)CC)C12)C	(NH2 -> NO2)	23.2349	C21H31N3O3	Stanozolol	OC1(C)CCC2C3CCC4CC5=NNC=C5CC4(C)C3CCC21C	(+NO2-H)	23.1841
241.075	0.090179	Wash	7	C11H12O6	isofraxidin	O=C1OC=2C(OC)=C(O)C(OC)=CC2C=C1	(+H2O)	27.4078	C11H12O6	SINAPIC ACID	O=C(O)C=CC=1C=C(OC)C(O)=C(OC)C1	(+O)	27.3246	C11H12O6	Haematommic Acid, Ethyl Ester	O=CC1=C(O)C=C(C(C(=O)OCC)=C1O)C	(+O)	26.9573
401.217	0.0899527	Wash	25	C20H32O8	NCGC00385412-01_C21H32O10_2,4-Pentadienoic acid, 5-[(1R,3S,5R,8S)-3-(beta-D-glucopyranosyloxy)-8-hydroxy-1,5-dimethyl-6-oxabicyclo[3.2.1]oct-8-yl]-3-methyl-, (2Z,4E)-	O=C(O)C=C(C=CC1(O)C2(OCC1(C)CC(OC3OC(CO)C(O)C(O)C3O)C2)C)C	(-CO2)	39.3422	C20H32O8	NCGC00347530-02_C20H30O8_Picras-4-en-16-one, 1,2,11,12,14,15-hexahydroxy-, (1beta,2alpha,9xi,11beta,12alpha,15beta)-	O=C1OC2CC3=C(C)CC(O)C(O)C3(C)C4C(O)C(O)C(C)C(O)(C1O)C24C	(+H2)	34.7835	C20H32O8	[4,5,8-trihydroxy-5-(hydroxymethyl)-3-(3-methoxy-3-oxoprop-1-en-2-yl)-8a-methyl-1,2,3,4,4a,6,7,8-octahydronaphthalen-2-yl] 3,4-dihydroxy-2-methylidenebutanoate	O=C(OC)C(=C)C1C(O)C2C(O)(CO)CCC(O)C2(C)CC1OC(=O)C(=C)C(O)CO	(-CO2)	34.7707
113.059	0.0892411	Wash	55	C6H8O2	Mevalonic Acid Lactone	O=C1OCCC(O)(C)C1	(-H2O)	31.0294	C6H8O2	terrein	O=C1C=C(C=CC)C(O)C1O	(-C2H2O)	30.477	C6H8O2	2,6-Dihydroxy-4-Methoxytoluene	OC=1C=C(OC)C=C(O)C1C	(-C2H2O)	30.434
395.287	0.0889696	Wash	8	C22H38N2O4	Karakoline	OC1CCC2(C)CN(CC)C3C4CC2C13C5CC6C(O)C5C4(O)CC6OC	(+NH3)	22.6184	C23H38O5	Dihydroxyoctadecadienoic acid	O=C(O)C(O)=C(O)C=CCCCCCCCCCCCCC	(+C5H6O)	22.2413	C24H34N4O1	MLS002153964-01!Famprofazone22881-35-2	O=c1c(c(n(n1c2ccccc2)C)CN(C)C(C)Cc3ccccc3)C(C)C	(+NH3)	19.9413
257.21	0.0889595	Wash	11	C15H28O3	Koninginin A	OC1CCC(O)C23OC(CCCCCC)C(O2)CCC13	(-CO)	35.439	C15H28O3	Culmorin	OC1CC2(C)C(O)C3C1C2(C)CCCC3(C)C	(+H2O)	35.1206	C15H28O3	5-hydroxyculmorin	OC1CC2(C)C(O)C3C1C2(C)CCC(O)C3(C)C	(+H2)	35.0718
156.054	0.0883033	Wash	14	C8H10N1Cl1	N-Methylbenzylamine Hydrochloride	Cl.C=1C=CC(=CC1)CNC	(-H2)	27.849	C8H10N1Cl1	Phenacylamine Hydrochloride	Cl.O=C(C=1C=CC=CC1)CN	(-O)	27.0242	C6H8N2O3	Indole-3-acetyl-L-alanine	O=C(O)C(N=C(O)CC1=CNC=2C=CC=CC21)C	(-C7H7+H)	25.8406
199.181	0.0875915	Wash	17	C11H22N2O1	Isophorondiamine	NCC1(C)CC(N)CC(C)(C)C1	(+CO)	29.6534	C11H22N2O1	"MLS001074335-01!(3,5-dimethyl-1-adamantyl)amine nitrate"	O=[N+]([O-])O.NC12CC3CC(C)(C1)CC(C)(C3)C2	(-CO2)	28.6254	C11H22N2O1	Oseltamivir carboxylate	O=C(O)C1=CC(OC(CC)CC)C(N=C(O)C)C(N)C1	(-C3H2O3)	27.0214
325.164	0.0871993	Wash	6	C17H24O6	[5-acetyloxy-3-(hydroxymethyl)-2-oxo-6-propan-2-ylcyclohex-3-en-1-yl] 3-methylbutanoate	O=C(OC1C=C(C(=O)C(OC(=O)CC(C)C)C1C(C)C)CO)C	(-H2)	25.1731	C17H24O6	NCGC00384664-01_C17H22O6_11,13-Dihydroxy-8-methoxy-4-methyl-4,5,6,7,8,9-hexahydro-2H-3-benzoxacyclododecine-2,10(1H)-dione	O=C1OC(C)CCCC(OC)CC(=O)C=2C(O)=CC(O)=CC2C1	(+H2)	24.8922	C17H24O6	NCGC00384937-01_C17H22O5_3-(12-Hydroxy-5,9-dimethyl-4-oxo-8-oxatetracyclo[7.2.1.1~7,10~.0~1,6~]tridec-2-en-5-yl)propanoic acid	O=C(O)CCC1(C(=O)C=CC23CC4CC(OC4(C)C2O)C13)C	(+H2O)	24.5445
122.031	0.0866638	Wash	66	C5H3N3O1	Hypoxanthine	OC1=NC=NC=2NC=NC12	(-NH)	33.1074	C5H3N3O1	4-Hydroxybenzotriazole	OC1=CC=CC=2N=NNC12	(-CH2)	29.7486	C3H7N1O2S1	L(+/-)-Alliin	O=C(O)C(N)CS(=O)CC=C	(-C3H4O)	26.9715
341.284	0.0863718	Wash	128	C24H36O1	9-hydroxy-5b,8,11a-trimethyl-1-prop-1-en-2-yl-1,2,3,4,5,6,7,7a,9,10,11,11b,12,13,13a,13b-hexadecahydrocyclopenta[a]chrysene-3a,5a,8-tricarboxylic acid	O=C(O)C12CCC(C(=C)C)C2C3CCC4C5(C)CCC(O)C(C(=O)O)(C)C5CCC4(C)C3(C(=O)O)CC1	(-C6H8O6)	60.6529	C24H36O1	NCGC00385006-01_C25H36O2_Dicyclopenta[a,d]cycloocten-3(3aH)-one, 7-[(2Z)-1,5-dimethyl-2,4-hexadien-1-yl]-6,6a,7,8,9,9a,10,10a-octahydro-4-(hydroxymethyl)-1,9a-dimethyl-, (4E,6aS,7R,9aR,10aS)-	O=C1C=C(C)C2CC3(C)CCC(C(C=CC=C(C)C)C)C3CC=C(CO)C12	(-CO)	59.7283	C24H36O1	NCGC00347586-02_C30H46O6_3,19-Dihydroxyurs-12-ene-23,28-dioic acid	O=C(O)C12CCC(C)C(O)(C)C2C3=CCC4C5(C)CCC(O)C(C(=O)O)(C)C5CCC4(C)C3(C)CC1	(-C6H10O5)	55.4085
229.145	0.0862183	Wash	9	C13H16N4	Pinacidil	N#CN=C(N=C1C=CNC=C1)NC(C)C(C)(C)C	(-NH3)	27.8444	C15H17N1O1	TYRAMINE	OC1=CC=C(C=C1)CCN	(+C7H7-H)	27.7307	C15H17N1O1	p-phenetidine	O(C1=CC=C(N)C=C1)CC	(+C7H7-H)	27.7307
426.251	0.0860533	Wash	2	C23H31N5O3	MLS001142923-01!	O=c1cccc2n1CC3CN(C(=O)NCCC(=O)Nc4cc(ccc4C)C)CC2C3	(+NH3)	24.4467	C23H31N5O3	MLS001142708-01!	O=C(NC1CCCCC1)C(N2C(=O)N3CCc4c5ccccc5[nH]c4C3(C2=O)C)C	(+NH3)	24.3943	C22H35N1O7	Forskolin	O=C(OC1C(O)C2C(C)(C)CCC(O)C2(C)C3(O)C(=O)CC(OC13C)(C=C)C)C	(+NH)	24.2304
225.185	0.0860124	Wash	58	C14H24O2	NCGC00179704-04_C15H24O3_2-Naphthaleneacetic acid, decahydro-8-hydroxy-4a,8-dimethyl-alpha-methylene-	O=C(O)C(=C)C1CCC2(C)CCCC(O)(C)C2C1	(-CO)	78.9214	C14H24O2	NCGC00380303-01!(E)-7-methylidene-10-oxo-4-propan-2-ylundec-5-enoic acid	O=C(O)CCC(C=CC(=C)CCC(=O)C)C(C)C	(-CO)	77.4809	C14H24O2	Culmorin	OC1CC2(C)C(O)C3C1C2(C)CCCC3(C)C	(-CH2)	74.5323
251.184	0.085892	Wash	5	C13H22N4O1	Ranitidine-S-oxide	O=N(=O)C=C(NC)NCCS(=O)CC=1OC(=CC1)CN(C)C	(-SO3)	23.6873	C12H26O5	NCGC00380098-01!(2R,3R,4S,5S,6R)-2-[3-(2-hydroxyethyl)-4-(hydroxymethyl)hex-5-enoxy]-6-(hydroxymethyl)oxane-3,4,5-triol	OCCC(CCOC1OC(CO)C(O)C(O)C1O)C(C=C)CO	(-C3H2O3)	23.4191	C13H22N4O1	Ranitidine-N-oxide	O=N(=O)C=C(NC)NCCSCC=1OC(=CC1)CN(=O)(C)C	(-SO3)	23.0858
506.385	0.0856382	Wash	56	C30H51N1O5	NCGC00347357-02_C30H48O5_Olean-12-en-28-oic acid, 2,3,19-trihydroxy-, (2alpha,3beta,5xi,9xi,19alpha)-	O=C(O)C12CCC3(C(=CCC4C5(C)CC(O)C(O)C(C)(C)C5CCC43C)C2C(O)C(C)(C)CC1)C	(+NH3)	54.8696	C30H51N1O5	(1R,2R,4aS,6aS,6bR,10S,12aR,14bS)-1,8,10-trihydroxy-1,2,6a,6b,9,9,12a-heptamethyl-2,3,4,5,6,6a,7,8,8a,10,11,12,13,14b-tetradecahydropicene-4a-carboxylic acid	O=C(O)C12CCC(C)C(O)(C)C2C3=CCC4C5(C)CCC(O)C(C)(C)C5C(O)CC4(C)C3(C)CC1	(+NH3)	54.3153	C30H51N1O5	(4aS,6aS,6bR,9R,10R,11R,12aR)-10,11-dihydroxy-9-(hydroxymethyl)-2,2,6a,6b,9,12a-hexamethyl-1,3,4,5,6,6a,7,8,8a,10,11,12,13,14b-tetradecahydropicene-4a-carboxylic acid	O=C(O)C12CCC(C)(C)CC2C3=CCC4C5(C)CC(O)C(O)C(C)(CO)C5CCC4(C)C3(C)CC1	(+NH3)	50.4334
353.269	0.085572	Wash	45	C21H36O4	NCGC00385974-01_C20H34O4_1-Naphthalenecarboxylic acid, decahydro-6-hydroxy-5-[(3Z)-5-hydroxy-3-methyl-3-penten-1-yl]-1,4a,6-trimethyl-, (1S,4aS,5R,6R)-	O=C(O)C1(C)CCCC2(C)C(CCC(=CCO)C)C(O)(C)CCC12	(+CH2)	75.6098	C21H36O4	2-(2-hydroxybut-3-en-2-yl)-3a,6,6,9a-tetramethyl-2,4,5,5a,7,8,9,9b-octahydro-1H-benzo[e][1]benzofuran-4,5-diol	OC1C(O)C2(OC(CC2C3(C)CCCC(C)(C)C13)C(O)(C=C)C)C	(+CH2)	73.5903	C21H36O4	MLS002694509-01!	O=C1CC2(C)C(CCC2C3CCC4CC(O)CCC4(C)C13)C(O)C	(+H2O)	72.6818
332.222	0.0854963	Wash	70	C20H29N1O3	Nateglinide	O=C(O)C(N=C(O)C1CCC(CC1)C(C)C)CC=2C=CC=CC2	(+CH2)	55.3863	C20H29N1O3	7-ethenyl-1,4a,7-trimethyl-6-oxo-2,3,4,8,8a,9,10,10a-octahydrophenanthrene-1-carboxylic acid	O=C(O)C1(C)CCCC2(C3=CC(=O)C(C=C)(C)CC3CCC12)C	(+NH)	53.074	C20H29N1O3	9-hydroxy-1,4a-dimethyl-7-propan-2-yl-2,3,4,9,10,10a-hexahydrophenanthrene-1-carboxylic acid	O=C(O)C1(C)CCCC2(C3=CC=C(C=C3C(O)CC12)C(C)C)C	(+NH)	52.8012
457.342	0.0853539	Wash	41	C28H44N2O3	Conessine	C1=C2CC(N(C)C)CCC2(C)C3CCC45CN(C)C(C)C5CCC4C3C1	(+C4H4O3)	57.0474	C28H44N2O3	Arachidonyl dopamine	OC1=CC=C(C=C1O)CCN=C(O)CCCC=CCC=CCC=CCC=CCCCCC	(+NH3)	46.9602	C25H48N2O3S1	Erucamide	N=C(O)CCCCCCCCCCCC=CCCCCCCCC	(+C3H5NO2S)	44.284
246.08	0.0852677	Wash	45	C10H15N1O4S1	L(+/-)-Alliin	O=C(O)C(N)CS(=O)CC=C	(+C4H4O)	45.5962	C9H15N1O1F3Cl1	Pelletierine Hydrochloride	Cl.O=C(C)CC1NCCCC1	(+CF3-H)	45.252	C10H15N1O4S1	Ephedrine	OC(C=1C=CC=CC1)C(NC)C	(+SO3)	43.498
213.107	0.0845464	Wash	21	C13H12N2O1	Azobenzol	O=N(=NC=1C=CC=CC1)C=2C=CC=CC2	(+CH2)	33.5511	C6H16N2O6	GLUCOSAMINATE	O=C(O)C(N)C(O)C(O)C(O)CO	(+NH3)	33.1765	C11H16O4	NCGC00385365-01_C11H16O3_2(4H)-Benzofuranone, 5,6,7,7a-tetrahydro-6-hydroxy-4,4,7a-trimethyl-, (6S,7aR)-	O=C1OC2(C(=C1)C(C)(C)CC(O)C2)C	(+O)	32.5343
151.094	0.0840351	Wash	5	C7H10N4	4-Methyl-1H-benzotriazole	N1=NC=2C=CC=C(C2N1)C	(+NH3)	28.3444	C7H10N4	Caffeine	O=C1C2=C(N=CN2C)N(C(=O)N1C)C	(-CO2)	24.8164	C6H14O4	3-Hydroxysebacic acid	O=C(O)CCCCCCC(O)CC(=O)O	(-C4H4O)	24.4522
227.129	0.0836429	Wash	10	C12H18O4	NCGC00381307-01!1-[2,4-dihydroxy-3-(2-hydroxyethyl)-6-methoxyphenyl]butan-1-one	O=C(C1=C(O)C(=C(O)C=C1OC)CCO)CCC	(-CO)	28.1444	C12H18O4	9-methoxycarbonyldec-9-enoic acid	O=C(OC)C(=C)CCCCCCCC(=O)O	(-H2)	28.1081	C12H18O4	NCGC00179796-02!5-[(E)-3-hydroxy-3-methylbut-1-enyl]-2-methylcyclohex-5-ene-1,2,4-triol	OC1C=C(C=CC(O)(C)C)C(O)CC1(O)C	(-H2)	27.852
529.086	0.0835916	Wash	9	C18H26O14P2	(1R,2E,8S,10R,11S)-10,11-dihydroxy-6-(methoxymethyl)-1,10-dimethyl-5-oxo-4,14-dioxatricyclo[9.2.1.0Â³,â·]tetradeca-2,6-dien-8-yl acetate	O=C1OC2=CC3(OC(O)(CC3)C(O)(C)CC(OC(=O)C)C2=C1COC)C	(+H2P2O6)	26.4933	C15H20N4O17	karakin	O=C(OCC1OC(OC(=O)CCN(=O)=O)C(OC(=O)CCN(=O)=O)C(O)C1O)CCN(=O)=O	(+NO2-H)	24.6807	C21H20O16	[3,4,5-trihydroxy-6-(3,4,5-trihydroxybenzoyl)oxyoxan-2-yl]methyl 3,4,5-trihydroxybenzoate	O=C(OCC1OC(OC(=O)C2=CC(O)=C(O)C(O)=C2)C(O)C(O)C1O)C3=CC(O)=C(O)C(O)=C3	(+CO2)	23.8771
411.205	0.0833037	Wash	34	C21H30O8	(2S,3S,9R,12R,13R,14S,15R,16R,17S)-3,12,13,15,16-pentahydroxy-2,6,14,17-tetramethyl-10-oxatetracyclo[7.7.1.0Â²,â·.0Â¹Â³,Â¹â·]heptadec-5-ene-4,11-dione	O=C1OC2CC3C(=CC(=O)C(O)C3(C)C4C(O)C(O)C(C)C(O)(C1O)C24C)C	(+CH2)	35.9229	C21H30O8	3-[(E)-3,4-dihydroxy-3,5-dimethylhept-1-enyl]-7,8-dihydroxy-7-methyl-8,8a-dihydro-1H-isochromen-6-one	O=C1C=C2C=C(OCC2C(O)C1(O)C)C=CC(O)(C)C(O)C(C)CC	(+C2H2O2)	34.9093	C21H30O8	HT-2 Toxin	O=C(OCC12CC(OC(=O)CC(C)C)C(=CC2OC3C(O)C(O)C1(C)C43OC4)C)C	(-CH2)	34.704
369.256	0.0826969	Wash	41	C21H36O5	[1-(3,5-dihydroxyphenyl)-12-hydroxytridecan-2-yl] acetate	O=C(OC(CC=1C=C(O)C=C(O)C1)CCCCCCCCCC(O)C)C	(+H2)	34.6215	C21H36O5	(5R)-5-hydroxy-1-(4-hydroxy-3-methoxyphenyl)tetradecan-3-one	O=C(CCC1=CC=C(O)C(OC)=C1)CC(O)CCCCCCCCC	(+H2O)	33.4689	C23H32N2O2	Mitragynine	O=C(OC)C(=COC)C1CC2C=3NC=4C=CC=C(OC)C4C3CCN2CC1CC	(NO2 -> NH2)	32.1057
681.348	0.0814684	Wash	11	C35H52O13	(4E)-4-[3-[4,5-dihydroxy-6-(hydroxymethyl)-3-[3,4,5-trihydroxy-6-(hydroxymethyl)oxan-2-yl]oxyoxan-2-yl]oxy-14-hydroxy-10,13-dimethyl-2,3,4,5,6,7,8,9,11,12,15,16-dodecahydro-1H-cyclopenta[a]phenanthren-17-ylidene]oxolan-2-one	O=C1OCC(=C2CCC3(O)C4CCC5CC(OC6OC(CO)C(O)C(O)C6OC7OC(CO)C(O)C(O)C7O)CCC5(C)C4CCC23C)C1	(-H2O)	26.1857	C35H52O13	NCGC00347423-02!3-[(3S,5S,8R,10S,13R,14S,17R)-3-[4,5-dihydroxy-6-(hydroxymethyl)-3-[3,4,5-trihydroxy-6-(hydroxymethyl)oxan-2-yl]oxyoxan-2-yl]oxy-14-hydroxy-10,13-dimethyl-1,2,3,4,5,6,7,8,9,11,12,15,16,17-tetradecahydrocyclopenta[a]phenanthren-17-yl]-2H-furan-5-one	O=C1OCC(=C1)C2CCC3(O)C4CCC5CC(OC6OC(CO)C(O)C(O)C6OC7OC(CO)C(O)C(O)C7O)CCC5(C)C4CCC23C	(-H2O)	25.5537	C35H52O13	NCGC00385089-01!(3S,5S,8R,9S,10S,13R,14S,17R)-3-[(2R,3R,4S,5R,6S)-3,4-dihydroxy-6-methyl-5-[(2S,3R,4S,5S,6R)-3,4,5-trihydroxy-6-(hydroxymethyl)oxan-2-yl]oxyoxan-2-yl]oxy-5,14-dihydroxy-13-methyl-17-(6-oxopyran-3-yl)-2,3,4,6,7,8,9,11,12,15,16,17-dodecahydro-1H-cyclopenta[a]phenanthrene-10-carbaldehyde	O=CC12CCC(OC3OC(C)C(OC4OC(CO)C(O)C(O)C4O)C(O)C3O)CC2(O)CCC5C1CCC6(C)C(C7=COC(=O)C=C7)CCC56O	(-CO2)	25.2838
311.169	0.0812644	Wash	9	C20H22O3	PLATYPHYLLENONE	O=C(C=CCCC1=CC=C(O)C=C1)CCC2=CC=C(O)C=C2	(+CH2)	28.9736	C17H26O3S1	C11-LAS (STANDARD MIX)	O=S(=O)(O)C1=CC=C(C=C1)C(CCCC)CCCCCC	(-H2)	25.6292	C20H22O3	(3E,12E)-3,12-dimethyl-8-methylidene-6,18-dioxatricyclo[14.2.1.0âµ,â¹]nonadeca-3,12,16(19)-triene-7,17-dione	O=C1OC2C=C1CCC=C(C)CCC3C(=C)C(=O)OC3C=C(C)C2	(-H2O)	24.678
536.154	0.08124	Wash	65	C28H25N1O10	cephalochromin	O=C1C=2C(O)=C3C(O)=CC(O)=C(C3=CC2OC(C)C1)C4=C(O)C=C(O)C=5C(O)=C6C(=O)CC(OC6=CC54)C	(+NH3)	38.5077	C25H27O13	Petunidin-3-O-beta-glucoside	OC=1C=C(O)C=2C=C(OC3OC(CO)C(O)C(O)C3O)C(=[O+]C2C1)C=4C=C(O)C(O)=C(OC)C4	(+C3H4O)	31.1409	C28H25N1O10	NCGC00384611-01!2-[2,6-dihydroxy-4-[(3R,4R)-3-[(4-hydroxybenzoyl)amino]azepan-4-yl]oxycarbonylbenzoyl]-3-hydroxybenzoic acid	O=C(O)C=1C=CC=C(O)C1C(=O)C2=C(O)C=C(C=C2O)C(=O)OC3CCCNCC3NC(=O)C4=CC=C(O)C=C4	(-NH)	29.0457
255.17	0.0809489	Wash	17	C18H22O1	Exemestane	O=C1C=CC2(C(=C1)C(=C)CC3C2CCC4(C(=O)CCC34)C)C	(-C2H2O)	47.779	C18H22O1	NCGC00380527-01_C24H30O7_Benzoic acid, 4-hydroxy-, 1-(acetyloxy)-1,2,3,3a,4,7,8,8a-octahydro-3-hydroxy-6,8a-dimethyl-3-(1-methylethyl)-7-oxo-4-azulenyl ester	O=C(OC1C=C(C(=O)CC2(C)C(OC(=O)C)CC(O)(C(C)C)C12)C)C3=CC=C(O)C=C3	(-C6H8O6)	45.7221	C18H22O1	Estrone	O=C1CCC2C3CCC4=CC(O)=CC=C4C3CCC12C	(-O)	44.6824
259.058	0.0809304	Wash	18	C14H10O5	NCGC00016327-13!4,9-dimethoxy-7-methylfuro[3,2-g]chromen-5-one	O=C1C=C(OC=2C(OC)=C3OC=CC3=C(OC)C12)C	(-H2)	36.3983	C14H10O5	Visnagin	O=C1C=C(OC=2C=C3OC=CC3=C(OC)C12)C	(+CO)	35.6807	C14H10O5	naringenin	O=C1C=2C(O)=CC(O)=CC2OC(C3=CC=C(O)C=C3)C1	(-CH2)	35.3672
466.312	0.0807591	Wash	8	C26H43N1O6	Glycodeoxycholic acid	O=C(O)CN=C(O)CCC(C)C1CCC2C3CCC4CC(O)CCC4(C)C3CC(O)C12C	(+O)	24.2847	C23H47N1O6S1	3,6,9,12-Tetraoxatetracosan-1-ol	OCCOCCOCCOCCOCCCCCCCCCCCC	(+C3H5NOS)	24.024	C26H43N1O6	Glycoursodeoxycholic acid	O=C(O)CN=C(O)CCC(C)C1CCC2C3C(O)CC4CC(O)CCC4(C)C3CCC12C	(+O)	23.6573
281.136	0.0802611	Wash	7	C15H20O5	NCGC00179742-02_C15H22O5_3,12-Epoxy-12H-pyrano[4,3-j]-1,2-benzodioxepin-10(3H)-one, octahydro-3,6,9-trimethyl-, (5aS,6R,8aS,9R,12S,12aR)-	O=C1OC2OC3(OOC24C(CCC(C)C4CC3)C1C)C	(-H2)	27.6872	C15H20O5	1,5,9-trihydroxy-5,7,7-trimethyl-4,5a,6,8,8a,9-hexahydro-1H-azuleno[5,6-c]furan-3-one	O=C1OC(O)C2=C1CC(O)(C)C3CC(C)(C)CC3C2O	(-H2)	27.5819	C15H20O5	4-Hexylresorcinol	OC1=CC=C(C(O)=C1)CCCCCC	(+C3H2O3)	27.3453
195.074	0.0802032	Wash	5	C9H10N2O3	2,4-dimethylphenylformamid	OC=NC1=CC=C(C=C1C)C	(+NO2-H)	26.9923	C9H10N2O3	Kynurenine	O=C(O)C(N)CC(=O)C=1C=CC=CC1N	(-CH2)	25.8169	C9H10N2O3	Pesticide3_Fenuron_C9H12N2O_Urea, N,N-dimethyl-N'-phenyl-	OC(=NC=1C=CC=CC1)N(C)C	(NH2 -> NO2)	25.3904
269.034	0.0801133	Wash	22	C6H10N6O2Cl2	"MLS001401451-01!Pyrazinecarboxamide, 3,5-diamino-N-(aminoiminomethyl)-6-chloro- [CAS]"	Cl.O=C(NC(=N)N)c1nc(Cl)c(nc1N)N.O	(-NH)	35.6946	C9H8N4O4S1	Pesticide2_Thidiazuron_C9H8N4OS_1-Phenyl-3-(1,2,3-thiadiazol-5-yl)urea	OC(=NC=1C=CC=CC1)NC=2SN=NC2	(SH -> SO3H)	32.3161	C12H7N2S1F3	Camalexin	N=1C=CSC1C2=CNC=3C=CC=CC32	(+CF3-H)	31.7185
165.037	0.0793339	Wash	9	C6H4N4O2	Xanthopterin	O=C1C=NC=2NC(=N)N=C(O)C2N1	(-NH)	27.4668	C5H8O6	Threonic acid	O=C(O)C(O)C(O)CO	(+CO)	27.2243	C5H8O6	4,6-dihydroxy-3-(1-hydroxyethyl)-5-methoxy-3H-2-benzofuran-1-one	O=C1OC(C2=C(O)C(OC)=C(O)C=C12)C(O)C	(-C6H5+H)	26.3597
536.166	0.0782734	Wash	96	C27H25N3O9	Azoxystrobin	N#CC=1C=CC=CC1OC2=NC=NC(OC=3C=CC=CC3C(=COC)C(=O)OC)=C2	(+C5H8O4)	30.9142	C23H21N9O7	FOLIC ACID	O=C(O)CCC(NC(=O)C1=CC=C(C=C1)NCC2=NC=3C(O)=NC(=N)NC3N=C2)C(=O)O	(+C4H2N2O)	28.4349	C26H30N1O9Cl1	MLS001401448-01!idarubicin hydrochloride	Cl.O=C1c2ccccc2C(=O)c3c(O)c4c(c(O)c13)CC(O)(C(=O)C)CC4OC5OC(C)C(O)C(N)C5	(+H2)	27.9299
467.302	0.0782247	Wash	13	C26H42O7	Allocholic Acid	O=C(O)CCC(C)C1CCC2C3C(O)CC4CC(O)CCC4(C)C3CC(O)C12C	(+C2H2O2)	31.5952	C26H42O7	CRUSTECDYSONE	O=C1C=C2C(CCC3(C)C(CCC23O)C(O)(C)C(O)CCC(O)(C)C)C4(C)CC(O)C(O)CC14	(-CH2)	31.561	C27H38N4O3	MLS001140925-01!1-[(2S)-2-amino-3-phenylpropanoyl]-N-[(2S)-1-[(4-methoxyphenyl)methylamino]-3-methyl-1-oxobutan-2-yl]piperidine-4-carboxamide	O=C(NCc1ccc(OC)cc1)C(NC(=O)C2CCN(C(=O)C(N)Cc3ccccc3)CC2)C(C)C	(-CO)	30.1395
418.265	0.0781405	Wash	4	C23H35N3O4	Pinoxaden	O=C(OC1=C(C(=O)N2N1CCOCC2)C=3C(=CC(=CC3CC)C)CC)C(C)(C)C	(+NH3)	26.0694	C25H31N5O1	MMV023953	OC(=NC1=CC=CC(=C1)C=2C=CC(=NCCCN3CCCC3)NC2)C=4C=CC=CC4	(+NH3)	22.3711	C21H39N1O5S1	9,10-DiHOME	O=C(O)CCCCCCCC(O)C(O)CC=CCCCCC	(+C3H5NOS)	22.329
445.273	0.0777805	Wash	2	C23H41O6P1	Phosphatidylethanolamine lyso 20:4	O=C(OC(CO)COP(=O)(O)OCCN)CCC=CCC=CCC=CCC=CCCCCCC	(-C2H3NO)	21.7618	C23H40O8	NCGC00380867-01_C27H46O9_9,12,15-Octadecatrienoic acid, 3-(hexopyranosyloxy)-2-hydroxypropyl ester, (9Z,12Z,15Z)-	O=C(OCC(O)COC1OC(CO)C(O)C(O)C1O)CCCCCCCC=CCC=CCC=CCC	(-C4H6O)	17.3738	C23H40O8	[(1R)-1-[(2S,4aR,4bS,7S,8aS)-7-hydroxy-2,4b,8,8-tetramethyl-4,4a,5,6,7,8a,9,10-octahydro-3H-phenanthren-2-yl]-2-[(2R,3R,4S,5R,6R)-3,4,5-trihydroxy-6-(hydroxymethyl)oxan-2-yl]oxyethyl] acetate	O=C(OC(COC1OC(CO)C(O)C(O)C1O)C2(C=C3CCC4C(C)(C)C(O)CCC4(C)C3CC2)C)C	(-C5H6O)	17.0108
277.115	0.0775943	Wash	18	C15H16O5	8-(2,3-dihydroxy-3-methylbutyl)-7-methoxychromen-2-one	O=C1OC2=C(C=C1)C=CC(OC)=C2CC(O)C(O)(C)C	(-H2)	42.0123	C15H16O5	NCGC00180483-02!7-hydroxy-3-(2-hydroxypropyl)-5-methylisochromen-1-one	O=C1OC(=CC=2C1=CC(O)=CC2C)CC(O)C	(+C2H2O)	38.8245	C15H16O5	NCGC00381099-01_C15H17NO5_Benzoic acid, 4-[[tetrahydro-2-[(2E)-1-hydroxy-2-buten-1-yl]-5-oxo-3-furanyl]amino]-	O=C(O)C1=CC=C(C=C1)NC2CC(=O)OC2C(O)C=CC	(-NH)	38.1909
498.316	0.0771926	Wash	17	C26H43N1O8	NCGC00381195-01!(2E,6E,12E)-19-(2-amino-2-oxoethyl)-9,11-dihydroxy-8-methoxy-10,12,14-trimethyl-15-oxohenicosa-2,6,12-trienedioic acid	O=C(O)C=CCCC=CC(OC)C(O)C(C)C(O)C(=CC(C(=O)CCCC(CC(=O)O)CC(=N)O)C)C	(-CO)	30.4431	C30H43N1O5	Puberanidine	O=C(OC12CN(CC)C3C4CC1C3(C(OC)CC2)C5CC6C(OC)CC4(O)C5(O)C6OC)C=7C=CC=CC7N	(-NO2+H)	28.4491	C23H41N6O6	Ferrioxamine E [M+Fe-2H]	O=C1NCCCCCN2O[Fe]3ON(C(=O)CC1)CCCCCNC(=O)CCC(=O)N(O3)CCCCCNC(=O)CCC2=O	(-C4H4O3)	28.327
115.024	0.0771473	Wash	27	C4H5N1O3	Cinnamoylglycine	O=C(O)CN=C(O)C=CC=1C=CC=CC1	(-C7H7+H)	26.8503	C5H6O1S1	2-Toluenesulfonamide	O=S(=O)(N)C=1C=CC=CC1C	(-C2H3NO)	24.6198	C4H5N1O3	Methoxyindoleacetic acid	O=C(O)CC1=CNC=2C=CC(OC)=CC21	(-C7H7+H)	24.5364
422.246	0.0771402	Wash	83	C24H36N1O3Cl1	MLS001148590-01!	Cl.O=C(OCCCCN(CC)C(C)Cc1ccc(OC)cc1)c2ccc(OC)c(OC)c2	(-CO2)	32.2417	C25H31N3O3	MLS001075464-01!	O=c1cccc2n1CC3CN(C(=O)CCC(=O)NCCc4ccccc4)CC2C3	(+C2H4)	30.0896	C24H36N1O3Cl1	MLS002222187-01!548-66-3	Cl.O=C(OCCN(CC)CC)C(c1ccccc1)C2CCCCC2	(+C4H4O)	29.9314
689.299	0.0770983	Wash	6	C32H48O16	Secoisolariciresinol diglucoside	OC1=CC=C(C=C1OC)CC(COC2OC(CO)C(O)C(O)C2O)C(COC3OC(CO)C(O)C(O)C3O)CC4=CC=C(O)C(OC)=C4	(+H2)	25.1781	C39H44O11	"3_,14_-O-diacetoxy-5_-7_-O-dibenzoyloxy-15_-hydroxy-17,13-oxypremyrsinol "	O=C(OC1CC2C(C3C4(OCC13C(OC(=O)C=5C=CC=CC5)C6C(OC(=O)C)C(C)CC6(O)C4OC(=O)C)C)C2(C)C)C=7C=CC=CC7	(+CO)	21.8322	C33H52O11S2	11-(3,5-disulfooxyphenyl)undecan-4-yl 3,5-dihydroxy-2-undecylbenzoate	O=C(OC(CCC)CCCCCCCC=1C=C(OS(=O)(=O)O)C=C(OS(=O)(=O)O)C1)C=2C=C(O)C=C(O)C2CCCCCCCCCCC	(-C2H2O)	20.9519
147.084	0.076774	Wash	7	C10H10O1	THYMOQUINONE	O=C1C=C(C(=O)C=C1C)C(C)C	(-H2O)	23.8377	C10H10O1	N-acetyl-2-phenylethylamine	OC(=NCCC=1C=CC=CC1)C	(-NH3)	23.2918	C4H10N4O2	3-Guanidinopropionic acid	O=C(O)CCNC(=N)N	(+NH)	23.106
413.255	0.0759254	Wash	68	C22H36O7	COLFORSIN	O=C(OC1C(O)C2C(C)(C)CCC(O)C2(C)C3(O)C(=O)CC(OC13C)(C=C)C)C	(+H2)	52.1325	C22H36O7	Avocadyne Acetate	O=C(OCC(O)CC(O)CCCCCCCCCCCC#C)C	(+C3H2O3)	51.5863	C22H36O7	neoandrographolide	O=C1OCC=C1CCC2C(=C)CCC3C(C)(COC4OC(CO)C(O)C(O)C4O)CCCC23C	(-C4H4O)	49.5729
318.151	0.0750733	Wash	17	C14H23N1O7	rhodioloside	OC1=CC=C(C=C1)CCOC2OC(CO)C(O)C(O)C2O	(+NH3)	36.7851	C15H25O5S1	MLS001333651-01!Dehydroisoandrosterone 3-sulfate sodium salt hydrate1099-87-2	[Na+].O=C1CCC2C3CC=C4CC(OS(=O)(=O)[O-])CCC4(C)C3CCC12C.O	(-C4H4O)	34.8018	C14H23N1O7	(2S,3R,4S,5S,6R)-2-[4-(2-hydroxyethyl)phenoxy]-6-(hydroxymethyl)oxane-3,4,5-triol	OCCC1=CC=C(OC2OC(CO)C(O)C(O)C2O)C=C1	(+NH3)	33.382
361.268	0.0748607	Wash	9	C23H36O3	LITHOCHOL-11-ENIC ACID	O=C(O)CCC(C)C1CCC2C3CCC4CC(O)CCC4(C)C3C=CC12C	(-CH2)	24.0605	C23H36O3	3-Ketocholanic Acid	O=C(O)CCC(C)C1CCC2C3CCC4CC(=O)CCC4(C)C3CCC12C	(-CH2)	23.6556	C19H32N6O1	NCGC00385670-01!N-(10-hydroxy-10-methylundecyl)acetamide	OC(=NCCCCCCCCCC(O)(C)C)C	(+C5H5N5 - H2O)	23.6314
210.161	0.0744725	Wash	12	C13H22O2	NCGC00385537-01!(6E,10E)-13-(furan-3-yl)-2,6,10-trimethyltrideca-2,6,10-trien-5-one	O=C(C(=CCCC(=CCCC1=COC=C1)C)C)CC=C(C)C	(-C7H7+H)	31.062	C13H22O2	dehydroabietic acid	O=C(O)C1(C)CCCC2(C3=CC=C(C=C3CCC12)C(C)C)C	(-C7H7+H)	30.8558	C11H19N3O1	Isoproturon-monodemethyl	OC(=NC)NC1=CC=C(C=C1)C(C)C	(+NH3)	30.7372
378.261	0.0741766	Wash	4	C22H35N1O4	11,12-dihydroxy-13-methoxy-4,5,8-trimethyl-3-(2-methylpropyl)-1H,2H,3H,4H,6aH,9H,10H,11H,12H,13H,14H,15H,15bH-cycloundeca[e]isoindole-1,15-dione	O=C1CC(OC)C(O)C(O)CCC(=CC2C=C(C)C(C)C3C(N=C(O)C123)CC(C)C)C	(-C3H4O)	24.6094	C22H35N1O4	NCGC00380860-01_C22H32O4_15-Acetoxykaur-16-en-18-oic acid	O=C(OC1C(=C)C2CCC3C4(C)CCCC(C(=O)O)(C)C4CCC13C2)C	(+NH3)	23.024	C22H35N1O4	Napelline	OC1C(=C)C2CC13C4CC5C6(C)CN(CC)C4C5(C(O)CC6)C3CC2O	(+H2O)	22.9681
183.097	0.0741231	Wash	20	C6H10N6O1	Pesticide4_Cyromazine_C6H10N6_Vetrazin	N=C1NC(=N)NC(=NC2CC2)N1	(+O)	28.6557	C12H10N2	Ethylbeta-carboline	N=1C=CC=2C=3C=CC=CC3NC2C1CC	(-CH2)	28.0833	C12H10N2	Harmalol	O=C1C=CC=2C(=C1)NC3=C(NCCC23)C	(-H2O)	28.083
487.273	0.0739859	Wash	3	C28H38O7	3-Deoxo-3Beta-Hydroxymexicanolide 16-Enol Ether	O=C(OC)CC1C2(C(=O)C(CC3=C4C=C(OC)OC(C5=COC=C5)C4(C)CCC32)C(O)C1(C)C)C	(+H2)	24.9334	C25H42O7S1	5-[1,2,4a-trimethyl-5-(3-methylbutanoyloxymethyl)-2,3,4,7,8,8a-hexahydronaphthalen-1-yl]-3-methylpentanoic acid	O=C(O)CC(C)CCC1(C)C(C)CCC2(C(=CCCC21)COC(=O)CC(C)C)C	(+SO3)	23.7514	C28H38O7	NCGC00180796-02_C28H38O6_(4beta,5beta,6beta,22R)-4,27-Dihydroxy-5,6:22,26-diepoxyergosta-2,24-diene-1,26-dione	O=C1OC(CC(=C1CO)C)C(C)C2CCC3C4CC5OC65C(O)C=CC(=O)C6(C)C4CCC23C	(+O)	23.4407
232.088	0.0738816	Wash	50	C10H9N5O2	Kinetin	N=1C=NC=2C1NC=NC2NCC=3OC=CC3	(+O)	44.8262	C15H9N3	Angustine	O=C1C=2C=NC=C(C=C)C2C=C3C=4NC=5C=CC=CC5C4CCN13	(-C5H6O)	42.8208	C12H10N3O1F1	MLS000860049-01!SIB 1757	Oc1ccc(nc1N=Nc2ccccc2)C	(+F-H)	42.2268
377.326	0.0737718	Wash	42	C21H44O5	3,6,9,12-Tetraoxatetracosan-1-ol	OCCOCCOCCOCCOCCCCCCCCCCCC	(+CH2)	58.0557	C21H44O5	1-Monostearin	O=C(OCC(O)CO)CCCCCCCCCCCCCCCCC	(+H2O)	35.4328	C24H41N1O2	Pentadecanoyl Ethanolamide	OC(=NCCO)CCCCCCCCCCCCCC	(+C7H7-H)	33.9925
303.123	0.0737067	Wash	53	C17H18O5	Gibberellin A4&A7	O=C(O)C1C2C3(OC(=O)C2(C)C(O)C=C3)C4CCC5C(=C)CC14C5	(-C2H4)	50.0403	C17H18O5	3,9-Dimethoxypterocarpan	O(C1=CC=C2C(OCC3C4=CC=C(OC)C=C4OC23)=C1)C	(+H2O)	47.8713	C17H18O5	NCGC00095427-02!7-METHYL ETHER HETEROPEUCENIN	O=C1C=C(OC=2C1=C(O)C=C(OC)C2CC=C(C)C)C	(+CO)	47.6913
265.216	0.0735245	Wash	64	C17H28O2	NCGC00385795-01_C18H28O3_2H-Pyran-2-one, tetrahydro-4-hydroxy-6-[2-(1,2,4a,5,6,7,8,8a-octahydro-2-methyl-1-naphthalenyl)ethyl]-	O=C1OC(CCC2C(C=CC3CCCCC32)C)CC(O)C1	(-CO)	77.2279	C17H28O2	NCGC00169595-03_C20H32O3_[(2R,5R,8a'S)-2',5,5',5',8a'-Pentamethyl-4,4a',5,5',6',7',8',8a'-octahydro-3H,4'H-spiro[furan-2,1'-naphthalen]-5-yl]acetic acid	O=C(O)CC1(OC2(C(=CCC3C(C)(C)CCCC32C)C)CC1)C	(-C3H4O)	75.033	C17H28O2	NCGC00169806-03_C20H32O3_1-Naphthalenecarboxylic acid, decahydro-5-(3-hydroxy-3-methyl-4-penten-1-yl)-1,4a-dimethyl-6-methylene-, (1R,4aR,5S)-	O=C(O)C1(C)CCCC2(C)C(C(=C)CCC12)CCC(O)(C=C)C	(-C3H4O)	74.1667
317.175	0.0732211	Wash	27	C19H24O4	gmelinol	OC12COC(C3=CC=C(OC)C(OC)=C3)C2COC1C4=CC=C(OC)C(OC)=C4	(-C3H2O3)	75.968	C19H24O4	1-(3,4-dihydroxyphenyl)-7-(4-hydroxyphenyl)heptan-3-one	O=C(CCC1=CC=C(O)C(O)=C1)CCCCC2=CC=C(O)C=C2	(+H2)	72.2663	C16H25O5F1	[5-hydroxy-3-(hydroxymethyl)-2-oxo-6-propan-2-ylcyclohex-3-en-1-yl] 3-methylpentanoate	O=C(OC1C(=O)C(=CC(O)C1C(C)C)CO)CC(C)CC	(+F-H)	67.6084
176.101	0.0721418	Wash	22	C11H13N1O1	Methsuximide	O=C1N(C(=O)C(C=2C=CC=CC2)(C)C1)C	(-CO)	36.9217	C11H13N1O1	Phenmetrazine	O1CCNC(C)C1C=2C=CC=CC2	(-H2)	34.5848	C11H13N1O1	Benzoylecgonine	O=C(OC1CC2N(C)C(CC2)C1C(=O)O)C=3C=CC=CC3	(-C5H6O3)	34.0766
421.153	0.0710859	Wash	4	C21H25N2O5Cl1	Rauwolscine Hydrochloride	Cl.O=C(OC)C1C(O)CCC2CN3CCC=4C=5C=CC=CC5NC4C3CC12	(NH2 -> NO2)	25.1266	C21H25N2O5Cl1	"MLS001142740-01!7-[2-[(4aS,8aS)-4a-hydroxy-1,3,4,5,6,7,8,8a-octahydroisoquinolin-2-yl]-2-oxoethoxy]-6-chloro-4-methylchromen-2-one"	O=c1oc2cc(OCC(=O)N3CCC4(O)CCCCC4C3)c(Cl)cc2c(c1)C	(+NH)	24.7061	C20H25N2O6P1	Echitamidine	O=C(OC)C1=C2NC=3C=CC=CC3C24CCN5CC(C(O)C)C1CC54	(+HPO3)	23.252
313.069	0.0704283	Wash	13	C17H12O6	Chrysin	O=C1C=C(OC=2C=C(O)C=C(O)C12)C=3C=CC=CC3	(+C2H2O2)	29.9396	C17H12O6	Aflatoxin G1	O=C1OC2=C(C(OC)=CC=3OC4OC=CC4C32)C5=C1C(=O)OCC5	(-O)	28.3128	C17H12O6	Dipteryxin	O=C1C(=COC2=C(O)C(O)=C(OC)C=C12)C=3C=CC(OC)=CC3	(-H2)	28.276
136.073	0.0701487	Wash	22	C3H9N3O3	Guanidinoacetic acid	O=C(O)CNC(=N)N	(+H2O)	31.6359	C8H9N1O1	p-phenetidine	O(C1=CC=C(N)C=C1)CC	(-H2)	31.4702	C8H9N1O1	2-hydroxyacetanilide	OC=1C=CC=CC1N=C(O)C	(-O)	30.7149
209.115	0.0700923	Wash	16	C12H16O3	(4R)-3-methylidene-4-[(E)-3-methyl-4-(4-methyl-5-oxooxolan-2-yl)but-2-enyl]oxolan-2-one	O=C1OCC(C1=C)CC=C(C)CC2OC(=O)C(C)C2	(-C3H4O)	32.2571	C12H16O3	Jasmonic Acid	O=C(O)CC1CCC(=O)C1CC=CCC	(-H2)	32.0366	C12H16O3	NCGC00169264-02!8-hydroxy-3-(4-hydroxypentyl)-3,4-dihydroisochromen-1-one	O=C1OC(CC=2C=CC=C(O)C12)CCCC(O)C	(-C2H2O)	32.0197
878.583	0.0699977	Wash	79	C45H84N1O13P1	Phosphatidylinositol 18:1-18:1	O=C(OCC(OC(=O)CCC=CCCCCCCCCCCCCC)COP(=O)(O)OC1C(O)C(O)C(O)C(O)C1O)CCC=CCCCCCCCCCCCCC	(+NH)	19.9299	C45H84N1O13P1	Phosphatidylinositol 18:0-18:2	O=C(OCC(OC(=O)CCC=CCC=CCCCCCCCCCC)COP(=O)(O)OC1C(O)C(O)C(O)C(O)C1O)CCCCCCCCCCCCCCCCC	(+NH)	19.3771	C49H84N1O10P1	PC(18:0/10-HDoHE)	O=C(OCC(OC(=O)CCC=CCC=CCC(O)C=CC=CCC=CCC=CCC)COP(=O)([O-])OCC[N+](C)(C)C)CCCCCCCCCCCCCCCCC	(+CO)	19.1307
383.213	0.069795	Wash	4	C23H27N2O2F1	Iloperidone (Fanapt)	O=C(C1=CC=C(OCCCN2CCC(C3=NOC=4C=C(F)C=CC43)CC2)C(OC)=C1)C	(-CO2)	25.6417	C26H26N2O1	Koumine	N=1C=2C=CC=CC2C34C1C5OCC6C(N(C)CC3(C=C)C6C5)C4	(+C6H5-H)	23.1658	C23H30N2O1S1	Pergolide	S(C)CC1CN(CCC)C2CC3=CNC4=CC=CC(=C43)C2C1	(+C4H4O)	23.0372
604.338	0.069679	Wash	70	C35H45N3O6	NCGC00386093-01_C34H43N3O6_	O=C1CC(N=C(O)C)C(O)C(O)C(=CC(C)CC=CC2C(O)C(=C(C)C3C(N=C(O)C123)CC4=CNC=5C=CC=CC54)C)C	(+CH2)	24.962	C26H55N1O10P2	1-Stearoyl-sn-glycero-3-phosphocholine	O=C(OCC(O)COP(=O)([O-])OCC[N+](C)(C)C)CCCCCCCCCCCCCCCCC	(+HPO3)	24.5166	C29H51N2O9S1	Serine-Cholic Acid	O=C(O)C([NH+]=C(O)CCC(C)C1CCC2C3C(O)CC4CC(O)CCC4(C)C3CC(O)C12C)CO	(+C2H5NO2S)	23.0593
313.069	0.0693501	Wash	4	C17H12O6	inermin	OC1=CC=C2C(OCC3C4=CC=5OCOC5C=C4OC23)=C1	(+CO)	26.8256	C15H11O4F3	Fluazifop	O=C(O)C(OC1=CC=C(OC2=NC=C(C=C2)C(F)(F)F)C=C1)C	(-NH)	24.9408	C17H12O6	5,7-dihydroxy-3,8-dimethoxy-2-phenyl-4H-chromen-4-one	O=C1C(OC)=C(OC=2C(OC)=C(O)C=C(O)C12)C=3C=CC=CC3	(-H2)	24.927
214.118	0.0692287	Wash	7	C9H15N3O3	3-Guanidinopropionic acid	O=C(O)CCNC(=N)N	(+C5H6O)	27.5461	C9H15N3O3	Creatine	O=C(O)CN(C(=N)N)C	(+C5H6O)	27.5398	C9H15N3O3	Benserazide	OC1=CC=C(C(O)=C1O)CNN=C(O)C(N)CO	(-CO2)	27.5216
257.057	0.0692272	Wash	7	C13H8N2O4	2-Hydroxyphenanzine-1-Carboxylic acid	O=C(O)C=1C(=O)C=CC2=NC=3C=CC=CC3NC21	(+O)	29.1435	C12H13O4Cl1	MCPB	O=C(O)CCCOC1=CC=C(Cl)C=C1C	(+CO)	26.9404	C13H8N2O4	4-Hydroxycoumarin	O=C1OC=2C=CC=CC2C(O)=C1	(+C4H2N2O)	26.8903
458.147	0.0689387	Wash	11	C23H24N3O5Cl1	MLS001159916-01!	O=c1oc2cc(OCC(=O)N3CC4c5cccc(=O)n5CC(C3)C4)c(Cl)cc2c(c1)C	(+NH3)	26.2478	C23H24N3O5Cl1	Propaquizafop	O=C(OCCON=C(C)C)C(OC1=CC=C(OC2=NC3=CC=C(Cl)C=C3N=C2)C=C1)C	(+CH2)	25.2748	C23H23N1O9	Villol	O=C1C2=C(O)C=C3OC(C(=C)C)CC3=C2OC4C(O)OC5=CC(OC)=C(OC)C=C5C14O	(+NH)	25.2182
273.169	0.0687269	Wash	14	C14H24O5	NCGC00380426-01_C20H28O5_7,10-Methano-1H-benzocycloundecene-4-carboxylic acid, 2,3,4,4a,5,6,9,10,11,12,13,13a-dodecahydro-14-hydroxy-4,13a-dimethyl-9,13-dioxo-, methyl ester, (4R,4aS,10R,13aR)-	O=C(OC)C1(C)CCCC2(C(=O)CCC3C(=O)C=C(CCC12)C3O)C	(-C6H5+H)	38.751	C14H24O5	(5E)-3,4,9-trihydroxy-2-propyl-2,3,4,7,8,9-hexahydrooxecin-10-one	O=C1OC(CCC)C(O)C(O)C=CCCC1O	(+C2H4)	38.4933	C14H24O5	NCGC00180708-02!(2R,3R,6R)-5-[(1E,3E)-hepta-1,3-dienyl]-2,3-dihydroxy-6-(hydroxymethyl)cyclohexan-1-one	O=C1C(O)C(O)CC(C=CC=CCCC)C1CO	(+H2O)	38.3077
500.407	0.0676648	Wash	13	C32H53N1O3	betulin	OCC12CCC(C(=C)C)C2C3CCC4C5(C)CCC(O)C(C)(C)C5CCC4(C)C3(C)CC1	(+C2H3NO)	21.9005	C32H53N1O3	NCGC00385747-01!	OC(C(=C)C)CCC(C)C1CCC2(C)C3CCC4C(C)(C)C(O)CCC54CC35CCC12C	(+C2H3NO)	21.8107	C32H53N1O3	NCGC00386027-01_C27H42O3_Spirost-5-en-3-ol, (3beta,25R)-	OC1CC2=CCC3C(CCC4(C)C3CC5OC6(OCC(C)CC6)C(C)C54)C2(C)CC1	(+C5NH11)	21.1725
311.214	0.0676586	Wash	5	C20H26N2O1	Rauwolscine	O=C(OC)C1C(O)CCC2CN3CCC=4C=5C=CC=CC5NC4C3CC12	(-CO2)	25.0928	C20H26N2O1	19S-Methoxytubotaiwine	O=C(OC)C1=C2NC=3C=CC=CC3C24CCN5CCC1C(C(OC)C)C54	(-CO2)	24.3943	C14H32N1O4S1	Sodium Tetradecyl Sulfate	[Na+].O=S(=O)([O-])OCCCCCCCCCCCCCC	(+NH3)	24.0578
325.099	0.0671991	Wash	39	C15H16O8	(E)-3-[4-[(2S,3R,4S,5S,6R)-3,4,5-trihydroxy-6-(hydroxymethyl)oxan-2-yl]oxyphenyl]prop-2-enoic acid	O=C(O)C=CC1=CC=C(OC2OC(CO)C(O)C(O)C2O)C=C1	(-H2)	32.0229	C11H18N1O10	Pangamic Acid Sodium	[Na+].O=C([O-])C(O)C(O)C(O)C(O)COC(=O)CN(C)C	(+CO2)	31.7255	C13H16N4O4S1	Sulfadimethoxine	O=S(=O)(NC=1N=C(N=C(OC)C1)OC)C2=CC=C(N)C=C2	(+CH2)	30.8118
245.238	0.0670873	Wash	29	C15H32O2	NCGC00380397-01_C25H39NO3_(7E)-3-Isobutyl-13-methoxy-4,5,8-trimethyl-3,3a,4,6a,9,10,11,12,13,14-decahydro-1H-cycloundeca[d]isoindole-1,15(2H)-dione	O=C1CC(OC)CCCCC(=CC2C=C(C)C(C)C3C(N=C(O)C123)CC(C)C)C	(-C10H7NO)	39.6511	C11H32O5	Myriocin	O=C(O)C(N)(CO)C(O)C(O)CC=CCCCCCCC(=O)CCCCCC	(-C10H7NO)	39.3961	C12H28N4O1	Spermine	NCCCNCCCCNCCCN	(+C2H2O)	38.3177
265.216	0.0664536	Wash	105	C17H28O2	2-[(2'R,8R,8aS)-2',4,4,7,8a-pentamethylspiro[2,3,4a,5-tetrahydro-1H-naphthalene-8,5'-oxolane]-2'-yl]acetic acid	O=C(O)CC1(OC2(C(=CCC3C(C)(C)CCCC32C)C)CC1)C	(-C3H4O)	76.9298	C17H28O2	NCGC00385845-01_C15H24O2_	OCC1(C)CCCC2(C3=C(COC3)CCC21)C	(+C2H4)	75.5454	C17H28O2	Androstane-3,17-diol	OC1CCC2(C)C(CCC3C4CCC(O)C4(C)CCC32)C1	(-C2H4)	75.4401
279.195	0.0662232	Wash	28	C17H26O3	2-[(1S,2S,4aR,8aS)-1-hydroxy-4a-methyl-8-methylidene-1,2,3,4,5,6,7,8a-octahydronaphthalen-2-yl]prop-2-enoic acid	O=C(O)C(=C)C1CCC2(C)CCCC(=C)C2C1O	(+C2H4)	66.5854	C17H26O3	NCGC00385845-01_C15H24O2_	OCC1(C)CCCC2(C3=C(COC3)CCC21)C	(+C2H2O)	66.5701	C17H26O3	NCGC00385912-01_C15H22O3_3-Cycloheptene-1-acetic acid, 5-methyl-alpha-methylene-4-(3-oxobutyl)-, (1R,5S)-	O=C(O)C(=C)C1CC=C(CCC(=O)C)C(C)CC1	(+C2H4)	66.2208
324.29	0.0659954	Wash	23	C20H37N1O2	3,7-Epoxycaryophyllan-6-Ol	OC1CCC2(OC1(C)CCC3C2CC3(C)C)C	(+C5NH11)	57.9768	C20H37N1O2	alpha-Linolenoyl Ethanolamide	OC(=NCCO)CCCCCCCC=CCC=CCC=CCC	(+H2)	57.2507	C20H37N1O2	Oleoyl Ethanolamide	OC(=NCCO)CCCCCCCC=CCCCCCCCC	(-H2)	54.7435
243.231	0.0654724	Wash	13	C15H30O2	Ethyldodecanoate	O=C(OCC)CCCCCCCCCCC	(+CH2)	27.3799	C15H30O2	ISOPALMITIC ACID	O=C(O)CCCCCCCCCCCCC(C)C	(-CH2)	27.1805	C15H30O2	7-(2-hydroxypropan-2-yl)-1,4a-dimethyl-2,3,4,5,6,7,8,8a-octahydronaphthalen-1-ol	OC(C)(C)C1CCC2(C)CCCC(O)(C)C2C1	(+H2)	27.1775
261.112	0.0650154	Wash	34	C15H16O4	Epoxy (4,5Alpha)-4,5-Dihydrosantonin	O=C1OC2C(CCC3(C=CC(=O)C4(OC243)C)C)C1C	(-H2)	57.3046	C15H16O4	columbianetin	O=C1OC2=C(C=C1)C=CC=3OC(CC32)C(O)(C)C	(+CH2)	56.4745	C15H16O4	2-(7-oxo-2,3-dihydrofuro[3,2-g]chromen-2-yl)propan-2-yl 3-methylbut-2-enoate	O=C1OC=2C=C3OC(CC3=CC2C=C1)C(OC(=O)C=C(C)C)(C)C	(-C4H4O)	55.4054
212.098	0.0645621	Wash	20	C10H13N1O4	NCGC00381049-01_C10H11NO4_	O=C(O)C1C=CC2N=C(O)C(OC2C1)=C	(+H2)	34.3309	C9H13N3O3	3-Aminotyrosine	O=C(O)C(N)CC1=CC=C(O)C(N)=C1	(+NH)	34.2223	C10H14N3Cl1	ortho-Chlorophenylpiperazine	ClC=1C=CC=CC1N2CCNCC2	(+NH)	33.8569
417.266	0.0644174	Wash	20	C25H36O5	NCGC00385486-01_C25H34O5_2-Butenoic acid, 2-methyl-, (2R,3R,5R)-2,6,6,9-tetramethyl-11-oxotricyclo[5.4.0.0~2,8~]undec-9-ene-3,5-diyl ester, (2Z,2'Z)-	O=C(OC1CC(OC(=O)C(=CC)C)C2(C)C3C(=O)C=C(C)C2C3C1(C)C)C(=CC)C	(+H2)	41.9027	C25H36O5	Simvastatin (Zocor)	O=C1OC(CCC2C(C=CC3=CC(C)CC(OC(=O)C(C)(C)CC)C32)C)CC(O)C1	(-H2)	40.3696	C25H36O5	NCGC00380718-01_C29H40O8_2-Butenoic acid, 2-methyl-, 1a,1b,4,4a,5,7a,7b,8,9,9a-decahydro-4a,7b-dihydroxy-3-(hydroxymethyl)-1,1,6,8-tetramethyl-9a-(2-methyl-1-oxopropoxy)-5-oxo-1H-cyclopropa[3,4]benz[1,2-e]azulen-9-yl ester, (2E)-	O=C(OC1C(C)C2(O)C(C=C(CO)CC3(O)C(=O)C(=CC32)C)C4C1(OC(=O)C(C)C)C4(C)C)C(=CC)C	(-C4H4O3)	39.6249
139.11	0.0643985	Wash	11	C9H14O1	3,3-pentamethylene-4-butyrolactam	OC1=NCC2(C1)CCCCC2	(-NH)	29.7958	C9H14O1	4-Hexylresorcinol	OC1=CC=C(C(O)=C1)CCCCCC	(-C3H4O)	28.8669	C9H14O1	NCGC00380942-01_C13H20O2_1H-Indene-3-carboxylic acid, 3a,4,5,6,7,7a-hexahydro-3a,7,7-trimethyl-	O=C(O)C1=CCC2C1(C)CCCC2(C)C	(-C4H6O)	28.7589
125.054	0.0642034	Wash	8	C7H8O2	Para-cresol	OC1=CC=C(C=C1)C	(+O)	23.4123	C7H8O2	3-Hydroxyphenylacetic acid	O=C(O)CC=1C=CC=C(O)C1	(-CO)	23.0875	C7H8O2	P-Anisic acid	O=C(O)C1=CC=C(OC)C=C1	(-CO)	22.6427
614.403	0.0638266	Wash	38	C31H55N3O9	NCGC00381110-01!13-hydroxy-6-(1-hydroxyethyl)-3-(hydroxymethyl)-12,14-dimethyl-15-nonyl-9-propan-2-yl-1-oxa-4,7,10-triazacyclopentadecane-2,5,8,11-tetrone	O=C1OC(CCCCCCCCC)C(C)C(O)C(C(O)=NC(C(O)=NC(C(O)=NC1CO)C(O)C)C(C)C)C	(+C3H4O)	25.697	C30H61N1O7P1Cl1	Phosphatidylcholine lyso 22:0	O=C(OC(CO)COP(=O)([O-])OCC[N+](C)(C)C)CCCCCCCCCCCCCCCCCCCCC	(+Cl-H)	16.8858	NA	NA	NA	NA	NA
315.177	0.0634991	Wash	10	C16H26O6	Thymol-beta-D-glucoside	OCC1OC(OC2=CC(=CC=C2C(C)C)C)C(O)C(O)C1O	(+H2)	27.9934	C16H26O6	1-[4,5-bis(hydroxymethyl)-3-methoxy-2-methylphenoxy]-3-methylbutane-2,3-diol	OCC1=CC(OCC(O)C(O)(C)C)=C(C(OC)=C1CO)C	(+CH2)	27.7814	C16H26O6	Pyrenophorol	O=C1OC(C)CCC(O)C=CC(=O)OC(C)CCC(O)C=C1	(+H2)	27.4578
308.188	0.0631984	Wash	26	C17H25N1O4	NCGC00385946-01_C17H22O4_(6E,10E)-6,10-Dimethyl-3-methylene-2-oxo-2,3,3a,4,5,8,9,11a-octahydrocyclodeca[b]furan-4-yl acetate	O=C1OC2C=C(C)CCC=C(C)CC(OC(=O)C)C2C1=C	(+NH3)	46.2565	C17H25N1O4	NCGC00385921-01_C15H22O3_3a-Hydroxy-3,5a,9-trimethyl-3a,4,5,5a,6,7,8,9b-octahydronaphtho[1,2-b]furan-2(3H)-one	O=C1OC2C3=C(C)CCCC3(C)CCC2(O)C1C	(+C2H3NO)	44.6269	C17H25N1O4	NCGC00381393-01_C17H22O4_3,8a-Dimethyl-5-methylene-2-oxo-2,4,4a,5,6,7,8,8a,9,9a-decahydronaphtho[2,3-b]furan-8-yl acetate	O=C1OC2C(=C1C)CC3C(=C)CCC(OC(=O)C)C3(C)C2	(+NH3)	44.5997
433.267	0.0630914	Wash	4	C19H36N4O7	arthrobactin	O=C(O)C(O)(CC(O)=NCCCCCN(O)C(=O)C)CC(O)=NCCCCCN(O)C(=O)C	(-CO2)	24.3499	C19H36N4O7	4-[5-[[4-[5-[acetyl(hydroxy)amino]pentylamino]-4-oxobutanoyl]-hydroxyamino]pentylamino]-4-oxobutanoic acid	O=C(O)CCC(O)=NCCCCCN(O)C(=O)CCC(O)=NCCCCCN(O)C(=O)C	(-CO)	23.8299	C24H36N2O5	2-(2-hydroxybut-3-en-2-yl)-3a,6,6,9a-tetramethyl-2,4,5,5a,7,8,9,9b-octahydro-1H-benzo[e][1]benzofuran-4,5-diol	OC1C(O)C2(OC(CC2C3(C)CCCC(C)(C)C13)C(O)(C=C)C)C	(+C4H2N2O)	21.099
245.078	0.0628898	Wash	48	C14H12O4	(2Z)-4,6-dihydroxy-2-[(4-hydroxy-3,5-dimethoxyphenyl)methylidene]-1-benzofuran-3-one	O=C1C(OC=2C=C(O)C=C(O)C12)=CC=3C=C(OC)C(O)=C(OC)C3	(-C3H2O3)	60.062	C14H12O4	columbianetin	O=C1OC2=C(C=C1)C=CC=3OC(CC32)C(O)(C)C	(-H2)	55.8271	C14H12O4	USNIC ACID	O=C(C=1C(O)=C(C(O)=C2C1OC3=CC(=O)C(C(=O)C)C(=O)C32C)C)C	(-C4H4O3)	54.3591
221.032	0.062718	Wash	61	C7H8O8	ASCORBIC ACID	O=C1OC(C(O)=C1O)C(O)CO	(+CO2)	33.2602	C6H9N2O5P1	NICOTINAMIDE MONONUCLEOTIDE	O=P([O-])(O)OCC1OC([N+]=2C=CC=C(C2)C(=N)O)C(O)C1O	(-C5H6O3)	29.267	C12H9O2Cl1	2-(4-chlorophenyl)-1-(2,4,6-trihydroxyphenyl)ethanone	O=C(C=1C(O)=CC(O)=CC1O)CC2=CC=C(Cl)C=C2	(-C2H2O2)	29.175
289.2	0.0619313	Wash	56	C15H28O5	2-[2-[(Z)-pent-2-enyl]-3-[3,4,5-trihydroxy-6-(hydroxymethyl)oxan-2-yl]oxycyclopentyl]acetic acid	O=C(O)CC1CCC(OC2OC(CO)C(O)C(O)C2O)C1CC=CCC	(-C3H2O3)	57.1467	C15H28O5	NCGC00380897-01!2-dec-9-enyl-3-hydroxypentanedioic acid	O=C(O)CC(O)C(C(=O)O)CCCCCCCCC=C	(+H2)	56.7667	C15H28O5	NCGC00380130-01_C15H26O4_1,2-Naphthalenedimethanol, 1,4,4a,5,6,7,8,8a-octahydro-1,4-dihydroxy-5,5,8a-trimethyl-	OCC1=CC(O)C2C(C)(C)CCCC2(C)C1(O)CO	(+H2O)	56.4805
120.065	0.0618934	Wash	46	C4H9N1O3	4-AMINOBUTANOIC ACID	O=C(O)CCCN	(+O)	34.2501	C4H9N1O3	2-AMINO-2-METHYL-PROPANOATE	O=C(O)C(N)(C)C	(+O)	33.4723	C4H9N1O3	L-Serine	O=C(O)C(N)CO	(+CH2)	33.2875
507.441	0.0617014	Wash	56	C32H58O4	FAHFA 34:2	O=C(O)CCCCCCC(OC(=O)CCCCCCCC=CCCCCCC)C=CCCCCCCCC	(-C2H4)	29.8071	C32H58O4	FAHFA 32:1	O=C(O)CCCCCCCC(OC(=O)CCCCCCCC=CCCCC)CCCCCCCCC	(-H2)	26.944	NA	NA	NA	NA	NA
326.199	0.0615495	Wash	63	C17H27N1O5	NCGC00384851-01_C17H28O3_2-Naphthalenemethanol, 7-(acetyloxy)decahydro-alpha,alpha,4a-trimethyl-8-methylene-	O=C(OC1C(=C)C2CC(CCC2(C)CC1)C(O)(C)C)C	(+NO2-H)	56.3851	C17H27N1O5	3-[4-methyl-1-(2-methylpropanoyl)-3-oxocyclohexyl]butanoic acid	O=C(O)CC(C)C1(C(=O)C(C)C)CC(=O)C(C)CC1	(+C2H3NO)	55.2414	C17H27N1O5	NCGC00380971-01_C17H28O3_(1R,2R,4aS,8aS)-2-[(2R)-2-Hydroxybutyl]-1,3-dimethyl-1,2,4a,5,6,7,8,8a-octahydro-1-naphthalenecarboxylic acid	O=C(O)C1(C)C(C(=CC2CCCCC21)C)CC(O)CC	(+NO2-H)	54.2342
555.376	0.0612876	Wash	113	C28H50N4O7	NCGC00380386-01!13-hydroxy-6-(1-hydroxyethyl)-12,14-dimethyl-3-methylidene-15-nonyl-9-propan-2-yl-1-oxa-4,7,10-triazacyclopentadecane-2,5,8,11-tetrone	O=C1OC(CCCCCCCCC)C(C)C(O)C(C(O)=NC(C(O)=NC(C(O)=NC1=C)C(O)C)C(C)C)C	(+NH)	26.8765	C38H50O3	Astaxanthin	O=C1C(=C(C=CC(=CC=CC(=CC=CC=C(C=CC=C(C=CC2=C(C(=O)C(O)CC2(C)C)C)C)C)C)C)C(C)(C)CC1O)C	(-C2H2O)	22.9609	C33H50N2O5	Putative Chenodeoxycholic acid Phenylalanine conjugate	O=C(O)C(N=C(O)CCC(C)C1CCC2C3C(O)CC4CC(O)CCC4(C)C3CCC12C)CC=5C=CC=CC5	(+NH)	22.5548
836.392	0.0612257	Wash	17	C39H57N5O15	Triacetylfusarinin C	O=C1C=C(C)CCOC(=O)C(NC(=O)C)CCCN(O)C(=O)C=C(C)CCOC(=O)C(NC(=O)C)CCCN(O)C(=O)C=C(C)CCOC(=O)C(NC(=O)C)CCCN1O	(-NH3)	27.0469	C39H62N7O8Br1	Linearized pseudacyclin A	O=C(O)C(NC(=O)C(NC(=O)C(NC(=O)C)C(C)CC)CCCNC(=O)C(NC(=O)C(NC(=O)C1NCCC1)C(C)CC)C(C)CC)CC=2C=CC=CC2	(+Br-H)	22.8837	C40H53N9O11	6-(1H-indol-3-ylmethyl)-9-methyl-3,15-di(propan-2-yl)-1,4,7,10,13,16-hexazabicyclo[16.3.0]henicosane-2,5,8,11,14,17-hexone	O=C1N2CCCC2C(O)=NC(C(O)=NCC(O)=NC(C(O)=NC(C(O)=NC1C(C)C)CC3=CNC=4C=CC=CC43)C)C(C)C	(+C9H10N2O5)	20.1193
379.318	0.0609294	Wash	12	C24H42O3	Lithocholic Acid	O=C(O)CCC(C)C1CCC2C3CCC4CC(O)CCC4(C)C3CCC12C	(+H2)	25.9095	C24H42O3	NCGC00380659-01!(2E,4E,14E)-13-hydroperoxy-N-(2-methylpropyl)icosa-2,4,14-trienamide	OOC(C=CCCCCC)CCCCCCCC=CC=CC(O)=NCC(C)C	(-NH)	25.4256	C24H42O3	Ursocholanic Acid	O=C(O)CCC(C)C1CCC2C3CCC4CCCCC4(C)C3CCC12C	(+H2O)	25.1307
261.131	0.0607895	Wash	31	C13H16N4O2	Ormetoprim	N=C1NC=C(C(=N)N1)CC2=CC(OC)=C(OC)C=C2C	(-CH2)	38.6619	C12H20O6	NCGC00381255-01!8-hydroxy-3-methoxycarbonyl-2-methylidenenonanoic acid	O=C(O)C(=C)C(C(=O)OC)CCCCC(O)C	(+O)	35.7172	C12H20O6	NCGC00380275-01_C12H22O6_beta-D-Glucopyranoside, (3Z)-3-hexen-1-yl	OCC1OC(OCCC=CCC)C(O)C(O)C1O	(-H2)	35.4152
355.196	0.0605709	Wash	128	C15H30O9	NCGC00380098-01!(2R,3R,4S,5S,6R)-2-[3-(2-hydroxyethyl)-4-(hydroxymethyl)hex-5-enoxy]-6-(hydroxymethyl)oxane-3,4,5-triol	OCCC(CCOC1OC(CO)C(O)C(O)C1O)C(C=C)CO	(+H2O)	32.7781	C16H26N4O5	Carisoprodol	N=C(O)OCC(C)(COC(O)=NC(C)C)CCC	(+C4H2N2O)	30.0476	C22H26O4	MLS000028406-01!HEXESTROL DIPROPIONATE	O=C(Oc1ccc(cc1)C(CC)C(c2ccc(OC(=O)CC)cc2)CC)CC	(-C2H4)	28.9981
215.137	0.0605376	Wash	9	C10H18N2O3	Tenuazonic acid	O=C(C=1C(O)=NC(C1O)C(C)CC)C	(+NH3)	30.1601	C10H18N2O3	NCGC00386092-01_C11H18N2O4_	O=C(N(O)CCCCCN1C(=O)CCC1=O)C	(-CO)	28.69	C10H18N2O3	Ecgonine-methyl-ester (EME)	O=C(OC)C1C(O)CC2N(C)C1CC2	(+NH)	28.3605
201.006	0.0605327	Wash	27	C5H4N4O3S1	PURINE	N=1C=NC=2NC=NC2C1	(+SO3)	32.0832	C7H4O7	NCGC00385947-01_C14H17NO9_(2S)-4-Hydroxy-3-oxo-3,4-dihydro-2H-1,4-benzoxazin-2-yl beta-D-glucopyranoside	O=C1N(O)C=2C=CC=CC2OC1OC3OC(CO)C(O)C(O)C3O	(-C7H13NO2)	30.9155	C7H9N2Br1	Pesticide3_Metobromuron_C9H11BrN2O2_Urea, N'-(4-bromophenyl)-N-methoxy-N-methyl-	O=C(NC1=CC=C(Br)C=C1)N(OC)C	(-C2H2O2)	28.1505
317.099	0.0602472	Wash	2	C15H15O4F3	(2S,3R)-3-hydroxy-4-methoxy-2-(2-phenylethyl)-2,3-dihydropyran-6-one	O=C1OC(CCC=2C=CC=CC2)C(O)C(OC)=C1	(+CF3-H)	25.1051	C12H16N2O8	2'-O-Methyl-5-methyluridine	O=C1N=C(O)C(=CN1C2OC(CO)C(O)C2OC)C	(+CO2)	23.9608	C17H16O6	NCGC00347650-02_C17H14O6_6H-[1,3]Dioxolo[5,6]benzofuro[3,2-c][1]benzopyran-6a(12aH)-ol, 3-methoxy-, (6aR,12aR)-	OC12C3=CC=4OCOC4C=C3OC2C5=CC=C(OC)C=C5OC1	(+H2)	23.5715
267.225	0.0599076	Wash	3	C17H30O2	16-Heptadecyne-1,2,4-triol	C#CCCCCCCCCCCCC(O)CC(O)CO	(-H2O)	19.1773	C17H30O2	13-HOTrE	O=C(O)CCCCCCCC=CC=CC(O)CC=CCC	(-CO)	18.5177	NA	NA	NA	NA	NA
329.156	0.0591967	Wash	40	C16H24O7	[(2S,3R,4S,5S,6R)-3,4,5-trihydroxy-6-(hydroxymethyl)oxan-2-yl] (2E,6E)-8-hydroxy-2,6-dimethylocta-2,6-dienoate	O=C(OC1OC(CO)C(O)C(O)C1O)C(=CCCC(=CCO)C)C	(-H2O)	41.9689	C14H23O5F3	3-hydroxy-2-octylpentanedioic acid	O=C(O)CC(O)C(C(=O)O)CCCCCCCC	(+CF3-H)	41.4634	C16H24O7	NCGC00385950-01_C16H26O7_(2,6,6-Trimethyl-4-oxo-2-cyclohexen-1-yl)methyl beta-D-glucopyranoside	O=C1C=C(C)C(COC2OC(CO)C(O)C(O)C2O)C(C)(C)C1	(-H2)	40.271
707.361	0.0590845	Wash	21	C37H54O13	5-[(3S,8R,10R,13R,14S,17R)-3-[(2R,3R,4R,5S,6R)-3,4-dihydroxy-6-(hydroxymethyl)-5-[(2S,3R,4R,5R,6S)-3,4,5-trihydroxy-6-methyloxan-2-yl]oxyoxan-2-yl]oxy-14-hydroxy-10,13-dimethyl-1,2,3,6,7,8,9,11,12,15,16,17-dodecahydrocyclopenta[a]phenanthren-17-yl]pyran-2-one	O=C1OC=C(C=C1)C2CCC3(O)C4CCC5=CC(OC6OC(CO)C(OC7OC(C)C(O)C(O)C7O)C(O)C6O)CCC5(C)C4CCC23C	(+CH2)	27.5994	C42H50N4O4S1	Theionbrunonine B	O=C(OC)C1C2NCC(=CC)C1CC(SC3C=4NC=5C=CC=CC5C4CC6N(C)CC(=CC)C(C3)C6C(=O)OC)C=7NC=8C=CC=CC8C7C2	(+CH2)	27.2077	C37H54O13	[(E,6R)-6-hydroxy-6-[(2S,8S,9R,10R,13R,14S,16R)-16-hydroxy-4,4,9,13,14-pentamethyl-3,11-dioxo-2-[(2S,3R,4S,5S,6R)-3,4,5-trihydroxy-6-(hydroxymethyl)oxan-2-yl]oxy-2,7,8,10,12,15,16,17-octahydro-1H-cyclopenta[a]phenanthren-17-yl]-2-methyl-5-oxohept-3-en-2-yl] acetate	O=C(OC(C=CC(=O)C(O)(C)C1C(O)CC2(C)C3CC=C4C(CC(OC5OC(CO)C(O)C(O)C5O)C(=O)C4(C)C)C3(C(=O)CC12C)C)(C)C)C	(-CH2)	27.1849
235.133	0.0588989	Wash	5	C14H18O3	7-oxabicyclo[4.1.0]hept-3-ylmethyl7-oxabicyclo[4.1.0]heptane-3-carboxylate	O=C(OCC1CCC2OC2C1)C3CCC4OC4C3	(-H2O)	32.1364	C14H18O3	Atractylenolide III	O=C1OC2(O)C(=C1C)CC3C(=C)CCCC3(C)C2	(-CH2)	31.2083	C14H18O3	NCGC00385922-01_C15H20O3_(2R,5S,9R,12R)-13,13-Dimethyl-7-oxatetracyclo[7.5.0.0~1,5~.0~2,12~]tetradecane-4,8-dione	O=C1OCC2C(=O)CC3C4CCC1C23CC4(C)C	(-CH2)	30.414
365.22	0.0586894	Wash	6	C23H28N2O2	MLS001075540-01!	O=c1cccc2n1CC3CN(C(=O)CCC(=O)NCc4ccccc4OC)CC2C3	(-NO2+H)	23.9737	C23H28N2O2	MLS001075552-01!	O=c1cccc2n1CC3CN(C(=O)CCC(=O)NCc4ccc(OC)cc4)CC2C3	(-NO2+H)	23.8662	C18H28N4O4	NCGC00380621-01!4-oxo-4-(3-oxodecan-2-ylamino)butanoic acid	O=C(O)CCC(O)=NC(C(=O)CCCCCCC)C	(+C4H3N3)	22.8333
169.122	0.0586035	Wash	1	C10H16O2	PERILLIC ACID (-)	O=C(O)C1=CCC(C(=C)C)CC1	(+H2)	27.8847	C10H16O2	delta-Decalactone	O=C1OC(CCC1)CCCCC	(-H2)	26.6856	C10H16O2	gamma-Decalactone	O=C1OC(CC1)CCCCCC	(-H2)	26.6426
253.04	0.0585012	Wash	56	C11H8O7	3,5-dihydroxy-7-methoxy-6-methyl-1-oxo-3H-2-benzofuran-4-carboxylic acid	O=C(O)C=1C(O)=C(C(OC)=C2C(=O)OC(O)C12)C	(-H2)	33.0583	C15H8O4	7,3',4'-Trihydroxyflavone	O=C1C=C(OC2=CC(O)=CC=C12)C=3C=CC(O)=C(O)C3	(-H2O)	32.4217	C9H8N4O3S1	Sulfameter (Bayrena)	O=S(=O)(NC1=NC=C(OC)C=N1)C2=CC=C(N)C=C2	(-C2H4)	31.7981
519.335	0.0582502	Wash	65	C30H46O7	NCGC00385539-01!	O=C1C(=CC2C1(O)C(O)C3(OC3C4C5OC6(OC5(C(=C)C)CC(C)C24O6)CCCCCCCCCCC)CO)C	(-C2H2O)	34.3477	C30H46O7	NCGC00347586-02_C30H46O6_3,19-Dihydroxyurs-12-ene-23,28-dioic acid	O=C(O)C12CCC(C)C(O)(C)C2C3=CCC4C5(C)CCC(O)C(C(=O)O)(C)C5CCC4(C)C3(C)CC1	(+O)	34.179	C30H46O7	[(2E,6Z,10Z)-7,11-bis(acetyloxymethyl)-3,15-dimethylhexadeca-2,6,10,14-tetraenyl] acetate	O=C(OCC=C(C)CCC=C(COC(=O)C)CCC=C(COC(=O)C)CCC=C(C)C)C	(+C4H6O)	32.9482
289.201	0.0579701	Wash	88	C15H28O5	NCGC00380897-01!2-dec-9-enyl-3-hydroxypentanedioic acid	O=C(O)CC(O)C(C(=O)O)CCCCCCCCC=C	(+H2)	59.2824	C15H28O5	NCGC00381422-01!2-dec-4-enyl-3-hydroxypentanedioic acid	O=C(O)CC(O)C(C(=O)O)CCCC=CCCCCC	(+H2)	57.8667	C15H28O5	NCGC00180556-02_C15H26O4_(1S,4R,4aS,8aS)-1,2-Bis(hydroxymethyl)-5,5,8a-trimethyl-1,4,4a,5,6,7,8,8a-octahydro-1,4-naphthalenediol	OCC1=CC(O)C2C(C)(C)CCCC2(C)C1(O)CO	(+H2O)	56.8468
161.057	0.057863	Wash	2	C5H8N2O4	L-Proline	O=C(O)C1NCCC1	(+NO2-H)	27.9059	C10H8O2	herniarin	O=C1OC=2C=C(OC)C=CC2C=C1	(-O)	24.4743	C10H8O2	4-methylumbelliferone	O=C1OC=2C=C(O)C=CC2C(=C1)C	(-O)	24.2336
385.288	0.057824	Wash	1	C18H36N6O3	Leupeptin	O=CC(N=C(O)C(N=C(O)C(N=C(O)C)CC(C)C)CC(C)C)CCCNC(=N)N	(-C2H2O)	21.759	C18H36N6O3	Leupeptin hemisulfate salt	O=CC(NC(=O)C(NC(=O)C(NC(=O)C)CC(C)C)CC(C)C)CCCN=C(N)N	(-C2H2O)	21.759	C22H40O5	(2R,3S,4S,5S,6R)-2-[[7-hydroxy-4-[(Z)-5-hydroxy-3-methylpent-3-enyl]-4a,8,8-trimethyl-3-methylidene-2,4,5,6,7,8a-hexahydro-1H-naphthalen-2-yl]oxy]-6-(hydroxymethyl)oxane-3,4,5-triol	OCC=C(C)CCC1C(=C)C(OC2OC(CO)C(O)C(O)C2O)CC3C(C)(C)C(O)CCC13C	(-C4H4O3)	15.8466
425.311	0.05754	Wash	4	C21H44O8	Rosamicin	O=CCC1CC(C(=O)C=CC2(OC2C(C)C(OC(=O)CC(O)C(C)C1OC3OC(C)CC(N(C)C)C3O)CC)C)C	(-C10H7NO)	23.3586	C24H42N1O5	MLS001332642-01!Sodium glycocholate hydrate863-57-0	[Na+].O=C([O-])CNC(=O)CCC(C)C1CCC2C3C(O)CC4CC(O)CCC4(C)C3CC(O)C12C.O	(-C2H2O2)	22.9681	C21H44O8	NCGC00384950-01!19-hydroxy-18-[3,4,5-trihydroxy-6-(hydroxymethyl)oxan-2-yl]oxyicosanoic acid	O=C(O)CCCCCCCCCCCCCCCCC(OC1OC(CO)C(O)C(O)C1O)C(O)C	(-C5H6O)	22.7991
204.123	0.0571963	Wash	6	C9H17N1O4	Meprobamate	N=C(O)OCC(C)(COC(=N)O)CCC	(-NH)	28.9625	C9H17N1O4	L-beta-Homoleucine	O=C(O)CC(N)CC(C)C	(+C2H2O2)	27.727	C9H17N1O4	Succinic acid	O=C(O)CCC(=O)O	(+C5NH11)	27.6461
315.264	0.0569569	Wash	37	C17H34N2O3	CocamidoprpylBetaine	O=C([O-])C[N+](C)(C)CCCNC(=O)CCCCCCCCCCC	(-C2H4)	33.337	C17H34N2O3	Lauric isopropanolamide	OC(=NCC(O)C)CCCCCCCCCCC	(+C2H3NO)	30.1539	C17H34N2O3	Icaridin	O=C(OC(C)CC)N1CCCCC1CCO	(+C5NH11)	27.1625
435.284	0.0567948	Wash	18	C24H38N2O5	11,12,13-trihydroxy-4,5,8-trimethyl-3-(2-methylpropyl)-1H,2H,3H,4H,6aH,9H,10H,11H,12H,13H,14H,15H,15bH-cycloundeca[e]isoindole-1,15-dione	O=C1CC(O)C(O)C(O)CCC(=CC2C=C(C)C(C)C3C(N=C(O)C123)CC(C)C)C	(+NH)	33.1769	C24H38N2O5	7-[3-[(2R,3R,4R)-3,4-dihydroxy-4-(hydroxymethyl)oxolan-2-yl]oxy-4,5-dihydroxy-6-(hydroxymethyl)oxan-2-yl]oxy-3-(4-methoxyphenyl)chromen-4-one	O=C(OCC(O)CC(O)CCCCCCCCCCCC#C)C	(+C5H4N2O)	32.6203	C24H38N2O5	5,6-dihydroxy-9,12,13-trimethyl-14-(2-methylpropyl)-2H,5H,6H,7H,8H,13H,13aH,14H,15H,16H,16bH-oxacyclododeca[3,2-e]isoindole-2,16-dione	O=C1OC23C(O)=NC(CC(C)C)C3C(C(=CC2C=C(C)CCC(=O)C(O)CC1)C)C	(+NH3)	31.2875
365.227	0.0562991	Wash	5	C21H32O5	(5S,9R)-14-(hydroxymethyl)-5,9-dimethyltetracyclo[11.2.1.0Â¹,Â¹â°.0â´,â¹]hexadecane-5-carboxylic acid	O=C(O)C1(C)CCCC2(C)C1CCC34CC(CO)C(CCC32)C4	(+CO2)	23.7126	C19H31O3F3	9-HODE	O=C(O)CCCCCCCC(O)C=CC=CCCCCC	(+CF3-H)	23.3212	C21H32O5	[1-(3,5-dihydroxyphenyl)-12-hydroxytridecan-2-yl] acetate	O=C(OC(CC=1C=C(O)C=C(O)C1)CCCCCCCCCC(O)C)C	(-H2)	23.1381
395.277	0.0561735	Wash	20	C23H38O5	Cholic Acid	O=C(O)CCC(C)C1CCC2C3C(O)CC4CC(O)CCC4(C)C3CC(O)C12C	(-CH2)	26.068	C23H38O5	NCGC00380550-01_C24H40O5_4-{[5-(6-Hydroxy-5,5,8a-trimethyl-2-methylenedecahydro-1-naphthalenyl)-3-methylpentyl]oxy}-4-oxobutanoic acid	O=C(O)CCC(=O)OCCC(C)CCC1C(=C)CCC2C(C)(C)C(O)CCC12C	(-CH2)	25.5368	C23H38O5	(2Z)-2-[(E)-6-(hydroxymethyl)-2,4,8,10-tetramethyldodec-2-enylidene]-4-methylpentanedioic acid	O=C(O)C(=CC(=CC(C)CC(CO)CC(C)CC(C)CC)C)CC(C(=O)O)C	(-H2)	25.0591
432.28	0.0560011	Wash	15	C28H34N3F1	MMV676063	FC1=CC(N=C(O)NC2=CC=C(C=C2)CCCC)=CC=C1OC3CCCCC3N(C=4C=CC=CC4)C	(-C2H2O2)	25.6172	C22H41N1O5S1	1,2-dihydroxyheptadec-16-en-4-yl acetate	O=C(OC(CCCCCCCCCCCC=C)CC(O)CO)C	(+C3H5NOS)	25.5305	C25H37N1O5	Norbuprenorphine	OC1=CC=C2C3=C1OC4C5(OC)CCC6(CC5C(O)(C)C(C)(C)C)C(NCCC346)C2	(+H2O)	24.8922
483.352	0.0557508	Wash	6	C22H49N3O8	NCGC00384824-01!methyl 3-hydroxy-2-[[3-hydroxy-2-[[2-[(3-hydroxy-2,4-dimethyltetradecanoyl)amino]-3-methylbutanoyl]amino]butanoyl]amino]propanoate	O=C(OC)C(N=C(O)C(N=C(O)C(N=C(O)C(C)C(O)C(C)CCCCCCCCCC)C(C)C)C(O)C)CO	(-C7H7+H)	24.0739	C31H46O4	(1S,4S,5R,10S,13S,17S,19S,20R)-10-hydroxy-4,5,9,9,13,19,20-heptamethyl-24-oxahexacyclo[15.5.2.0Â¹,Â¹â¸.0â´,Â¹â·.0âµ,Â¹â´.0â¸,Â¹Â³]tetracos-15-en-23-one	O=C1OC23C=CC4C5(C)CCC(O)C(C)(C)C5CCC4(C)C3(C)CCC16CCC(C)C(C)C26	(+CO)	22.8451	C31H46O4	NCGC00386027-01_C27H42O3_Spirost-5-en-3-ol, (3beta,25R)-	OC1CC2=CCC3C(CCC4(C)C3CC5OC6(OCC(C)CC6)C(C)C54)C2(C)CC1	(+C4H4O)	21.114
194.131	0.0552232	Wash	11	C10H15N3O1	NCGC00384935-01!2,2-dimethyl-1,3-dihydroquinazolin-4-one	OC1=NC(NC=2C=CC=CC12)(C)C	(+NH3)	29.7174	C10H15N3O1	Cotinine	O=C1N(C)C(C=2C=NC=CC2)CC1	(+NH3)	28.5384	C10H15N3O1	Physostigmine	OC(=NC)OC1=CC=C2C(=C1)C3(C)CCN(C)C3N2C	(-C5H6O)	27.5256
260.128	0.0549975	Wash	24	C15H17N1O3	Mefenamic_Acid	O=C(O)C=1C=CC=CC1NC2=CC=CC(=C2C)C	(+H2O)	40.3884	C15H17N1O3	Fenoxycarb	OC(=NCCOC1=CC=C(OC=2C=CC=CC2)C=C1)OCC	(-C2H2O)	39.107	C15H17N1O3	FenoprofenCa	O=C(O)C(C=1C=CC=C(OC=2C=CC=CC2)C1)C	(+NH3)	38.6211
301.202	0.0549905	Wash	2	C17H24N4O1	Pyrilamine	N=1C=CC=CC1N(CC2=CC=C(OC)C=C2)CCN(C)C	(+NH)	27.3102	C16H28O5	[5-hydroxy-3-(hydroxymethyl)-2-oxo-6-propan-2-ylcyclohex-3-en-1-yl] 3-methylpentanoate	O=C(OC1C(=O)C(=CC(O)C1C(C)C)CO)CC(C)CC	(+H2)	26.8877	C16H28O5	Koninginin A	OC1CCC(O)C23OC(CCCCCC)C(O2)CCC13	(+O)	26.5686
523.333	0.0549793	Wash	4	C32H46N2O2S1	NELFINAVIR MESYLATE	O=C(NC(CSc1ccccc1)C(O)CN2CC3CCCCC3CC2C(=O)NC(C)(C)C)c4cccc(O)c4C	(-NO2+H)	24.1342	C24H42N8O5	MLS001333724-01!	OCCN(c1nc2c(nc(nc2N3CCCCC3)N(CCO)CCO)c(n1)N4CCCCC4)CCO	(+H2O)	23.2466	C32H46N2O2S1	Nelfinavir	OC(=NC(CSC=1C=CC=CC1)C(O)CN2CC3CCCCC3CC2C(O)=NC(C)(C)C)C=4C=CC=C(O)C4C	(-NO2+H)	22.6356
276.037	0.0549557	Wash	15	C15H11N1Cl2	Lorazepam	ClC=1C=CC=2N=C(O)C(O)N=C(C=3C=CC=CC3Cl)C2C1	(-NO2+H)	29.3455	C14H10N1O3Cl1	Indometacin	O=C(O)CC=1C=2C=C(OC)C=CC2N(C(=O)C3=CC=C(Cl)C=C3)C1C	(-C5H6O)	28.6461	C12H15N1S1Cl2	MLS002153226-01!CHLORPROTHIXENE HYDROCHLORIDE	Cl.Clc1ccc2Sc3ccccc3C(=CCCN(C)C)c2c1	(-C6H5+H)	28.3882
327.25	0.054741	Wash	47	C19H34O4	1,2-dihydroxyheptadec-16-en-4-yl acetate	O=C(OC(CCCCCCCCCCCC=C)CC(O)CO)C	(-H2)	26.2056	C19H34O4	(9Z,12E)-15,16-dihydroxyoctadeca-9,12-dienoic acid	O=C(O)CCCCCCCC=CCC=CCC(O)C(O)CC	(+CH2)	25.7581	C19H34O4	2,4-dihydroxyheptadec-16-enyl acetate	O=C(OCC(O)CC(O)CCCCCCCCCCCC=C)C	(-H2)	25.1741
167.142	0.0541177	Wash	4	C11H18O1	gamma-Undecalactone	O=C1OC(CC1)CCCCCCC	(-H2O)	28.1669	C11H18O1	delta-Undecalactone	O=C1OC(CCC1)CCCCCC	(-H2O)	26.8994	C11H18O1	3,7-Epoxycaryophyllan-6-One	O=C1CCC2(OC1(C)CCC3C2CC3(C)C)C	(-C4H6O)	25.4888
291.216	0.0537074	Wash	26	C15H30O5	2-decyl-3-hydroxypentanedioic acid	O=C(O)CC(O)C(C(=O)O)CCCCCCCCCC	(+H2)	38.354	C15H30O5	Aleuretic Acid	O=C(O)CCCCCCCC(O)C(O)CCCCCCO	(-CH2)	37.6683	C15H30O5	(2R,3R,4S,5S,6R)-2-[6-hydroxy-3-[(E)-3-hydroxybut-1-enyl]-2,4,4-trimethylcyclohexyl]oxy-6-(hydroxymethyl)oxane-3,4,5-triol	OCC1OC(OC2C(O)CC(C)(C)C(C=CC(O)C)C2C)C(O)C(O)C1O	(-C4H4O3)	37.1702
257.186	0.0535374	Wash	45	C18H24O1	Norethisterone / norethindrone	O=C1C=C2CCC3C(CCC4(C)C3CCC4(O)C#C)C2CC1	(-C2H2O)	48.3218	C18H24O1	all trans-Retinal	O=CC=C(C=CC=C(C=CC1=C(C)CCCC1(C)C)C)C	(-C2H4)	47.1139	C13H24N2O3	NCGC00380408-01!(5E,7E)-3-acetamidoundeca-5,7-dienoic acid	O=C(O)CC(N=C(O)C)CC=CC=CCCC	(+NH3)	47.0244
334.15	0.0531796	Wash	39	C19H24N1O2Cl1	Isochloroaustralasine A	O=C1C=2C=CC=CC2N(C=3OC(C)(C)C4CCC(O)(C)C(Cl)C4C13)C	(-CO)	46.8772	C19H24N1O2Cl1	Chloroaustralasine A	O=C1C2=C(OC(C)(C)C3CCC(O)(C)C(Cl)C23)C=4C=CC=CC4N1C	(-CO)	46.2048	C18H23N1O3S1	dehydrocostus lactone	O=C1OC2C(C1=C)CCC(=C)C3CCC(=C)C23	(+C3H5NOS)	45.1645
277.177	0.0526467	Wash	73	C17H24O3	NCGC00384680-01_C17H24O4_Bicyclo[7.2.0]undec-4-en-3-one, 11-[(acetyloxy)methyl]-4-(hydroxymethyl)-11-methyl-8-methylene-, (1R,4Z,9S)-	O=C(OCC1(C)CC2C(=C)CCC=C(C(=O)CC21)CO)C	(-O)	73.4779	C17H24O3	Curcumenol	OC12OC3(CC1=C(C)C)C(C(=C2)C)CCC3C	(+C2H2O)	68.0961	C17H24O3	2-[[(2R,3S)-2-(3,4-dihydroxyphenyl)-3,5-dihydroxy-3,4-dihydro-2H-chromen-7-yl]oxy]oxane-3,4,5-triol	O=C1OC2CC(C(=CCC2C1=C)CCC(=O)C)C	(+C2H4)	67.7205
172.057	0.0525583	Wash	1	C7H9N1O4	3-oxo-C4-homoserine lactone	O=C1OCCC1N=C(O)CC(=O)C	(-CH2)	23.6011	C7H9N1O4	Patulin	O=C1OC2=CCOC(O)C2=C1	(+NH3)	23.4749	C7H9N1O4	PYROCATECHUIC ACID	O=C(O)C=1C=CC=C(O)C1O	(+NH3)	22.8924
414.288	0.052461	Wash	24	C22H39N1O6	Lagochiline	OCCC1(OC2(CC1)C(C)CCC3C(C)(CO)C(O)CCC32C)CO	(+C2H3NO)	39.381	C23H35N5O2	9-stearolic acid	O=C(O)CCCCCCCC#CCCCCCCCC	(+C5H3N5)	37.9492	C23H35N5O2	Linoleic acid	O=C(O)CCCCCCCC=CCC=CCCCCC	(+C5H3N5)	36.1772
552.397	0.0522293	Wash	382	C28H58N1O7P1	Phosphatidylcholine lyso 22:0	O=C(OC(CO)COP(=O)([O-])OCC[N+](C)(C)C)CCCCCCCCCCCCCCCCCCCCC	(-C2H4)	22.1391	C30H53N3O6	Heneicosanoic acid (21:0)	O=C(O)CCCCCCCCCCCCCCCCCCCC	(+C9H11N3O4)	21.0497	C28H58N1O7P1	Phosphatidylcholine lyso 20:1	O=C(OC(CO)COP(=O)([O-])OCC[N+](C)(C)C)CCC=CCCCCCCCCCCCCCCC	(+H2)	20.601
485.301	0.0521445	Wash	18	C28H40N2O5	5-amino-2-(3,4'-dihydroxy-4,4,7,8a-tetramethyl-6'-oxospiro[2,3,4a,5,6,7-hexahydro-1H-naphthalene-8,2'-3,8-dihydrofuro[2,3-e]isoindole]-7'-yl)-5-oxopentanoic acid	O=C(O)C(N1C(=O)C2=CC(O)=C3C(OC4(C3)C(C)CCC5C(C)(C)C(O)CCC54C)=C2C1)CCC(=N)O	(NO2 -> NH2)	29.2969	C28H40N2O5	"MLS001142750-01!7-[1-[(4aS,8aS)-4a-hydroxy-1,3,4,5,6,7,8,8a-octahydroisoquinolin-2-yl]-1-oxopropan-2-yl]oxy-4,8-dimethylchromen-2-one"	O=c1oc2c(ccc(OC(C(=O)N3CCC4(O)CCCCC4C3)C)c2C)c(c1)C	(+C5NH11)	28.7032	C28H40N2O5	Cephaeline	OC=1C=C2C(=CC1OC)C(NCC2)CC3CC4C5=CC(OC)=C(OC)C=C5CCN4CC3CC	(+H2O)	28.6644
485.259	0.0521146	Wash	15	C28H36O7	andrastin A	O=CC12CCC(OC(=O)C)C(C)(C)C2CCC3(C)C1C=C(C)C4(C(=O)C(C(=O)C43C(=O)OC)C)C	(-H2)	21.5607	C29H32N4O3	"MLS001158447-01!(2R)-2-[[(2S)-2-[[(2S)-3-oxo-2-propan-2-yl-2,4-dihydroquinoxaline-1-carbonyl]amino]-3-phenylpropanoyl]amino]-2-phenylacetic acid"	O=C(O)C(NC(=O)C(NC(=O)N1c2ccccc2NC(=O)C1C(C)C)Cc3ccccc3)c4ccccc4	(NO2 -> NH2)	21.5127	C29H32N4O3	"MLS001158376-01!(2S)-2-[[(2S)-2-[[(2S)-3-oxo-2-propan-2-yl-2,4-dihydroquinoxaline-1-carbonyl]amino]-3-phenylpropanoyl]amino]-3-phenylpropanoic acid"	O=C(O)C(NC(=O)C(NC(=O)N1c2ccccc2NC(=O)C1C(C)C)Cc3ccccc3)Cc4ccccc4	(-CO2)	21.5013
119.085	0.0515279	Wash	32	C9H10	4-Isopropylaniline	NC1=CC=C(C=C1)C(C)C	(-NH3)	40.7321	C9H10	Amphetamine	NC(C)CC=1C=CC=CC1	(-NH3)	39.4199	C9H10	fraxinellone	O=C1OC(C2=COC=C2)C3(C1=C(C)CCC3)C	(-C5H6O3)	34.177
595.351	0.0514435	Wash	90	C32H50O10	NCGC00380235-01_C32H48O9_beta-D-Xylopyranoside, 3,17-dihydroxyspirosta-5,25(27)-dien-1-yl	OC1CC2=CCC3C(CCC4(C)C3CC5OC6(OCC(=C)CC6)C(C)C54O)C2(C)C(OC7OCC(O)C(O)C7O)C1	(+H2O)	30.8457	C32H50O10	NCGC00380289-01_C32H50O9_beta-D-Xylopyranoside, 3,17-dihydroxyspirost-5-en-1-yl	OC1CC2=CCC3C(CCC4(C)C3CC5OC6(OCC(C)CC6)C(C)C54O)C2(C)C(OC7OCC(O)C(O)C7O)C1	(+O)	30.0572	C33H46N4O6	Apicidin C_120251	O=C1NC(C(=O)NC(C(=O)N2CCCCC2C(=O)NC1CCCCCC(=O)CC)C(C)C)CC3=CN(OC)C=4C=CC=CC43	(-NH)	28.3822
683.408	0.0508645	Wash	69	C30H58N4O13	NCGC00380958-01!2-[[2-[2-[2-[2-[[2-[2-(2-hydroxypropanoylamino)-3-methylbutanoyl]oxy-3-methylbutanoyl]amino]-3-methylbutanoyl]oxypropanoylamino]-3-methylbutanoyl]oxy-3-methylbutanoyl]amino]-3-methylbutanoic acid	O=C(O)C(N=C(O)C(OC(=O)C(N=C(O)C(OC(=O)C(N=C(O)C(OC(=O)C(N=C(O)C(O)C)C(C)C)C(C)C)C(C)C)C)C(C)C)C(C)C)C(C)C	(-C6H5+H)	25.9978	C36H58O12	(2R,3R,4R,6aR,6bS,8aS,11R,12R,12aS,14bR)-2,3,12-trihydroxy-4,6a,6b,11,12,14b-hexamethyl-8a-[(2S,3R,4S,5S,6R)-3,4,5-trihydroxy-6-(hydroxymethyl)oxan-2-yl]oxycarbonyl-1,2,3,4a,5,6,7,8,9,10,11,12a,14,14a-tetradecahydropicene-4-carboxylic acid	O=C(O)C1(C)C(O)C(O)CC2(C)C1CCC3(C)C2CC=C4C5C(O)(C)C(C)CCC5(C(=O)OC6OC(CO)C(O)C(O)C6O)CCC43C	(+H2)	23.0744	C36H58O12	3,4,5-trihydroxy-6-(hydroxymethyl)oxan-2-yl 4,6-dihydroxy-7,12,16-trimethyl-15-(4,5,6-trihydroxy-6-methylheptan-2-yl)pentacyclo[9.7.0.0Â¹,Â³.0Â³,â¸.0Â¹Â²,Â¹â¶]octadecane-7-carboxylate	O=C(OC1OC(CO)C(O)C(O)C1O)C2(C)C(O)CC(O)C34CC54CCC6(C)C(CCC6(C)C5CCC23)C(C)CC(O)C(O)C(O)(C)C	(-H2)	22.5723
239.162	0.0504604	Wash	8	C14H22O3	KOBUSONE	O=C1CCC2OC2(C)CCC3C1CC3(C)C	(+O)	27.7552	C14H22O3	(E)-2-(hydroxymethyl)-3-[3-(hydroxymethyl)-6-propan-2-ylcyclohex-2-en-1-yl]prop-2-enoic acid	O=C(O)C(=CC1C=C(CO)CCC1C(C)C)CO	(-O)	26.9973	C14H22O3	3-hydroxy-1a,5-bis(hydroxymethyl)-5,6b-dimethyl-1,3,3a,4,6,6a-hexahydrocyclopropa[e]inden-2-one	O=C1C(O)C2CC(C)(CO)CC2C3(C)CC13CO	(-O)	26.9736
413.28	0.0504495	Wash	35	C25H36N2O3	NCGC00179862-03_C20H32O2_1-Naphthalenecarboxaldehyde, decahydro-5-[(3E)-5-hydroxy-3-methyl-3-penten-1-yl]-1,4a-dimethyl-6-methylene-, (1R,4aR,5S)-	O=CC1(C)CCCC2(C)C(C(=C)CCC12)CCC(=CCO)C	(+C5H4N2O)	46.7228	C25H36N2O3	MLS001335972-01!5beta-Pregnan-3alpha-ol-20-one128-20-1	O=C(C)C1CCC2C3CCC4CC(O)CCC4(C)C3CCC12C	(+C4H2N2O)	45.5793	C25H36N2O3	NCGC00384643-01_C20H32O2_(2E)-3-Methyl-5-[(1S,8aS)-5,5,8a-trimethyl-2-methylenedecahydro-1-naphthalenyl]-2-pentenoic acid	O=C(O)C=C(C)CCC1C(=C)CCC2C(C)(C)CCCC12C	(+C5H4N2O)	43.6323
636.408	0.0503879	Wash	3	C35H57N1O9	NCGC00385214-01_C35H54O9_beta-D-Xylopyranoside, 1,3,4,6,7,7a,7b,8,9,10,11,13,13a,15,15a-pentadecahydro-13-hydroxy-11-(1-hydroxy-1-methylethyl)-1,1,7a,8,13a-pentamethyl-10,12a-epoxy-2H,5H-cyclopropa[1',8'a]naphth[2',1':4,5]indeno[2,1-b]oxepin-2-yl	OC1COC(OC2CCC34CC54C(=CCC3C2(C)C)C6(C)C(O)C78OC(CC(C)C7C6(C)CC5)C(O8)C(O)(C)C)C(O)C1O	(+NH3)	22.927	C35H57N1O9	NCGC00384811-01_C35H56O9_(1S,3S,9S,12R,14S,17R,19R,21R,22S)-2-Hydroxy-22-(2-hydroxy-2-propanyl)-3,8,8,17,19-pentamethyl-23,24-dioxaheptacyclo[19.2.1.0~1,18~.0~3,17~.0~4,14~.0~7,12~.0~12,14~]tetracos-9-yl beta-L-xylopyranoside	OC1COC(OC2CCC34CC54CCC6(C)C7C(C)CC8OC7(OC8C(O)(C)C)C(O)C6(C)C5CCC3C2(C)C)C(O)C1O	(+NH)	22.8813	C35H57N1O9	(2E)-6-{13,17-dihydroxy-7,7,12,16-tetramethyl-6-[(3,4,5-trihydroxyoxan-2-yl)oxy]pentacyclo[9.7.0.0Â¹,Â³.0Â³,â¸.0Â¹Â²,Â¹â¶]octadecan-15-yl}-2-methylhept-2-enoic acid	O=C(O)C(=CCCC(C)C1CC(O)C2(C)C3CCC4C(C)(C)C(OC5OCC(O)C(O)C5O)CCC64CC36CC(O)C12C)C	(+NH)	22.8759
413.266	0.0503502	Wash	34	C26H36O4	Lupulone	O=C(C1=C(O)C(=C(O)C(C1=O)(CC=C(C)C)CC=C(C)C)CC=C(C)C)CC(C)C	(-H2)	27.4512	C19H41O7P1	Tri(butoxyethyl)phosphate	O=P(OCCOCCCC)(OCCOCCCC)OCCOCCCC	(+CH2)	25.8971	C26H36O4	5-[(Z)-12-(3,5-dihydroxyphenyl)dodec-8-enyl]benzene-1,3-diol	OC=1C=C(O)C=C(C1)CCCC=CCCCCCCCC=2C=C(O)C=C(O)C2	(+C2H4)	24.1148
239.068	0.0502686	Wash	15	C15H10O3	isoliquiritigenin	O=C(C=CC1=CC=C(O)C=C1)C2=CC=C(O)C=C2O	(-H2O)	35.2855	C15H10O3	rubiadin	O=C1C=2C=CC=CC2C(=O)C3=C(O)C(=C(O)C=C13)C	(-O)	35.1513	C15H10O3	(4S,5Z,6S)-4-(2-methoxy-2-oxoethyl)-5-[2-[(E)-3-phenylprop-2-enoyl]oxyethylidene]-6-[(2S,3R,4S,5S,6R)-3,4,5-trihydroxy-6-(hydroxymethyl)oxan-2-yl]oxy-4H-pyran-3-carboxylic acid	O=C1OC=2C=C(O)C=CC2C=C1	(+C6H5-H)	33.5208
405.156	0.0500318	Wash	4	C20H25N2O5P1	Gardnerine	OCC1C2C(=CC)CN3C(C=4NC=5C=C(OC)C=CC5C4CC31)C2	(+HPO3)	25.9039	C21H24O8	(9-acetyloxy-8,8-dimethyl-2-oxo-9,10-dihydropyrano[2,3-f]chromen-10-yl) (Z)-2-methylbut-2-enoate	O=C1OC2=C(C=C1)C=CC=3OC(C)(C)C(OC(=O)C)C(OC(=O)C(=CC)C)C32	(+H2O)	25.2511	C21H24O8	Irigenin Trimethyl Ether	O=C1C(=COC=2C=C(OC)C(OC)=C(OC)C12)C=3C=C(OC)C(OC)=C(OC)C3	(+H2)	24.8038
295.119	0.0500102	Wash	26	C15H18O6	Phomopsolid B	O=C1OC(C=CC(O)C(O)C)C(OC(=O)C(=CC)C)C=C1	(-H2)	56.2576	C15H18O6	Methyl 3,4,5-trimethoxycinnamate	O=C(OC)C=CC1=CC(OC)=C(OC)C(OC)=C1	(+C2H2O)	55.9169	C15H18O6	4-[4-[hydroxy-(4-hydroxy-3-methoxyphenyl)methyl]-3-(hydroxymethyl)oxolan-2-yl]-2-methoxyphenol	OC1=CC=C(C=C1OC)C(O)C2COC(C3=CC=C(O)C(OC)=C3)C2CO	(-C5H6O)	55.6791
403.28	0.0498588	Wash	14	C21H34N6O2	SPI_270.2429_14.9	O1CC(OC12CCC(CC2)C(C)(C)C)CNCCC	(+C5H3N5)	23.1522	C25H38O4	(1S,4S,5R,9S,10R,13R,14R)-14-hydroxy-5,9-dimethyl-14-{[(3-methylbutanoyl)oxy]methyl}tetracyclo[11.2.1.0Â¹,Â¹â°.0â´,â¹]hexadecane-5-carboxylic acid	O=C(OCC1(O)CC23CCC4C(C(=O)O)(C)CCCC4(C)C3CCC1C2)CC(C)C	(-H2O)	22.6444	C20H38N2O6	Hexanoyl-L-Carnitine	O=C([O-])CC(OC(=O)CCCCC)C[N+](C)(C)C	(+C7H13NO2)	22.2831
113.056	0.0498059	Wash	14	C6H8O2	L-beta-Homoproline	O=C(O)CC1NCCC1	(-NH3)	28.9273	C6H8O2	HYDROQUINONE	OC1=CC=C(O)C=C1	(+H2)	24.6959	C6H8O2	MEVALOLACTONE	O=C1OCCC(O)(C)C1	(-H2O)	24.5621
510.347	0.0496532	Wash	63	C29H43N5O3	CHENODIOL	O=C(O)CCC(C)C1CCC2C3C(O)CC4CC(O)CCC4(C)C3CCC12C	(+C5H5N5 - H2O)	41.376	C29H43N5O3	Deoxycholic Acid	O=C(O)CCC(C)C1CCC2C3CCC4CC(O)CCC4(C)C3CC(O)C12C	(+C5H5N5 - H2O)	40.4274	C28H47N1O7	NCGC00380724-01_C28H47NO8_(3R,5R,6S,7S,9R,11E,13S,14R)-14-Ethyl-13-hydroxy-3,5,7,9,13-pentamethyl-2,4,10-trioxooxacyclotetradec-11-en-6-yl 3,4,6-trideoxy-3-(dimethylamino)-D-xylo-hexopyranoside	O=C1OC(CC)C(O)(C=CC(=O)C(C)CC(C)C(OC2OC(C)CC(N(C)C)C2O)C(C(=O)C1C)C)C	(-O)	36.2568
483.263	0.0495572	Wash	76	C25H38O9	NCGC00380517-01_C25H36O8_Phenanthro[3,2-b]furan-9(1H)-one, 3,5-bis(acetyloxy)-2,3,4,4a,5,6,6a,7,10a,11,11a,11b-dodecahydro-6-hydroxy-10a-methoxy-4,4,7,11b-tetramethyl-	O=C1OC2(OC)C(=C1)C(C)C3C(O)C(OC(=O)C)C4C(C)(C)C(OC(=O)C)CCC4(C)C3C2	(+H2O)	29.6683	C25H38O9	[(4R,5S,6R,6aS,7R,10aR,11bR)-5-acetyloxy-6-hydroxy-10a-methoxy-4,7,11b-trimethyl-9-oxo-1,2,3,4a,5,6,6a,7,11,11a-decahydronaphtho[2,1-f][1]benzofuran-4-yl]methyl acetate	O=C1OC2(OC)C(=C1)C(C)C3C(O)C(OC(=O)C)C4C(C)(COC(=O)C)CCCC4(C)C3C2	(+H2O)	29.0409	C25H38O9	5-(4-carboxy-3-methylbutyl)-5,6,8a-trimethyl-3-oxo-4a,6,7,8-tetrahydro-4H-naphthalene-1-carboxylic acid	O=C(O)C1=CC(=O)CC2C1(C)CCC(C)C2(C)CCC(C)CC(=O)O	(+C5H8O4)	28.8264
760.578	0.0494676	Wash	82	C42H82N1O8P1	PC(16:1e/9-HODE)	O=C(OC(COC=CCCCCCCCCCCCCCC)COP(=O)([O-])OCC[N+](C)(C)C)CCCCCCCC(O)C=CC=CCCCCC	(+H2)	22.4624	C42H82N1O8P1	Phosphatidylethanolamine 18:0-20:1	O=C(OCC(OC(=O)CCC=CCCCCCCCCCCCCCCC)COP(=O)(O)OCCN)CCCCCCCCCCCCCCCCC	(-CH2)	21.1176	C42H82N1O8P1	Phosphatidylethanolamine 16:0-20:1	O=C(OCC(OC(=O)CCC=CCCCCCCCCCCCCCCC)COP(=O)(O)OCCN)CCCCCCCCCCCCCCC	(+CH2)	20.8789
270.207	0.049083	Wash	16	C15H27N1O3	C12-homoserine lactone	O=C1OCCC1N=C(O)CCCCCCCCCCC	(-CH2)	35.8109	C15H27N1O3	Metoprolol	OC(COC1=CC=C(C=C1)CCOC)CNC(C)C	(+H2)	35.5295	C15H27N1O3	delta-Tridecalactone	O=C1OC(CCC1)CCCCCCCC	(+C2H3NO)	34.3182
293.247	0.0489804	Wash	43	C19H32O2	NCGC00347515-02_C20H32O4_2-Furanacetic acid, 5-ethenyltetrahydro-alpha,5-dimethyl-, (2Z)-6-hydroxy-2,6-dimethyl-2,7-octadien-1-yl ester	O=C(OCC(=CCCC(O)(C=C)C)C)C(C)C1OC(C=C)(C)CC1	(-CO2)	42.5408	C19H32O2	5-[(8aS)-2,5,5,8a-tetramethyl-3-oxo-4a,6,7,8-tetrahydro-4H-naphthalen-1-yl]-3-methylpentanoic acid	O=C(O)CC(C)CCC1=C(C(=O)CC2C1(C)CCCC2(C)C)C	(-CO)	36.2232	C19H32O2	Androsterone	O=C1CCC2C3CCC4CC(O)CCC4(C)C3CCC12C	(+H2)	36.0513
260.137	0.04889	Wash	23	C14H17N3O2	4-Aminoantipyrin	O=C1C(N)=C(N(N1C=2C=CC=CC2)C)C	(+C3H4O)	38.7535	C14H17N3O2	Norephedrine	OC(C=1C=CC=CC1)C(N)C	(+C5H4N2O)	37.1437	C12H22N1O3P1	Memantine	NC12CC3CC(C)(C1)CC(C)(C3)C2	(+HPO3)	36.4181
518.333	0.0488169	Wash	272	C26H47N1O9	Mupirocin	O=C(O)CCCCCCCCOC(=O)C=C(C)CC1OCC(CC2OC2C(C)C(O)C)C(O)C1O	(+NH3)	40.4652	C27H43N5O5	MLS001142815-01!tert-butyl (2S)-2-[4-[[(2S)-1-[(4-methylphenyl)methylamino]-1-oxopropan-2-yl]carbamoyl]piperidine-1-carbonyl]pyrrolidine-1-carboxylate	O=C(OC(C)(C)C)N1CCCC1C(=O)N2CCC(C(=O)NC(C(=O)NCc3ccc(cc3)C)C)CC2	(+NH3)	34.8209	C26H47N1O9	(2R,3S,4S,5R,6R)-2-(hydroxymethyl)-6-[4-(4-hydroxy-2,6,6-trimethylcyclohexen-1-yl)butan-2-yloxy]oxane-3,4,5-triol	OCC1OC(OC(C)CCC2=C(C)CC(O)CC2(C)C)C(O)C(O)C1O	(+C7H13NO2)	29.9299
211.134	0.0483469	Wash	22	C12H18O3	NCGC00380330-01!2-(6-methyl-7-oxooctyl)-2H-furan-5-one	O=C1OC(C=C1)CCCCCC(C(=O)C)C	(-CH2)	45.4142	C12H18O3	NCGC00384951-01!2-(6-hydroxy-6-methylheptyl)-2H-furan-5-one	O=C1OC(C=C1)CCCCCC(O)(C)C	(-H2)	43.2961	C12H18O3	NCGC00386106-01_C16H22O4_(1R,2E,6S,10E,11aS,14aR)-1-Hydroxy-6-methyl-6,7,8,9,11a,12,14,14a-octahydro-4H-cyclopenta[f]oxacyclotridecine-4,13(1H)-dione	O=C1OC(C)CCCC=CC2CC(=O)CC2C(O)C=C1	(-C4H4O)	42.7619
463.3	0.0483213	Wash	23	C29H38N2O3	EMETINE	O(C=1C=C2C(=CC1OC)C(NCC2)CC3CC4C5=CC(OC)=C(OC)C=C5CCN4CC3CC)C	(-H2O)	35.8997	C31H39O2F1	Menaquinone-4	O=C1C=2C=CC=CC2C(=O)C(=C1C)CC=C(C)CCC=C(C)CCC=C(C)CCC=C(C)C	(+F-H)	34.0701	C29H38N2O3	2-[(6,7-dimethoxy-3,4-dihydroisoquinolin-1-yl)methyl]-3-ethyl-9,10-dimethoxy-2,3,4,6,7,11b-hexahydro-1H-benzo[a]quinolizine	N1=C(C=2C=C(OC)C(OC)=CC2CC1)CC3CC4C5=CC(OC)=C(OC)C=C5CCN4CC3CC	(-O)	33.8769
239.127	0.0481372	Wash	22	C13H18O4	NCGC00380733-01_C15H20O6_6-(2,3-Dihydroxy-3-methylbutoxy)-4-methoxy-5-methyl-2-benzofuran-1(3H)-one	O=C1OCC2=C(OC)C(=C(OCC(O)C(O)(C)C)C=C12)C	(-C2H2O2)	41.2654	C13H18O4	loliolide	O=C1OC2(C(=C1)C(C)(C)CC(O)C2)C	(+C2H2O)	38.3947	C13H18O4	NCGC00179724-02![2-(hydroxymethyl)-3-methoxy-4-methyl-5-(3-methylbut-2-enoxy)phenyl]methanol	OCC1=CC(OCC=C(C)C)=C(C(OC)=C1CO)C	(-C2H4)	37.963
279.155	0.0475497	Wash	14	C16H22O4	NCGC00381408-02_C16H24O4_4-Hydroxy-1-methoxy-6,6,9a-trimethyl-4,5,5a,6,7,8,9,9a-octahydronaphtho[1,2-c]furan-3(1H)-one	O=C1OC(OC)C2=C1C(O)CC3C2(C)CCCC3(C)C	(-H2)	32.6574	C16H22O4	NCGC00384721-01!(3aR,6R,7aR)-6-methyl-3-methylidene-6-(4-oxopentyl)-3a,4,7,7a-tetrahydro-1-benzofuran-2,5-dione	O=C1OC2CC(C(=O)CC2C1=C)(C)CCCC(=O)C	(+CH2)	32.1557	C16H22O4	NCGC00380172-01_C16H24O5_2-Naphthaleneacetic acid, 1,2,3,4,4a,5,8,8a-octahydro-1,8-dihydroxy-alpha,4a,8-trimethyl-5-oxo-, methyl ester	O=C(OC)C(C)C1CCC2(C(=O)C=CC(O)(C)C2C1O)C	(-H2O)	32.0736
265.14	0.0474593	Wash	1	C15H20O4	[2-[4-methyl-2-(2-methylpropanoyloxy)phenyl]oxiran-2-yl]methyl 2-methylpropanoate	O=C(OC1=CC(=CC=C1C2(OC2)COC(=O)C(C)C)C)C(C)C	(-C3H4O)	21.2603	C15H20O4	[(1S,3aR,5R,5aR,8aR,9S,9aR)-1,5,8a-trimethyl-2,8-dioxo-3a,4,5,5a,9,9a-hexahydro-1H-azuleno[6,5-b]furan-9-yl] 2-methylpropanoate	O=C(OC1C2C(OC(=O)C2C)CC(C)C3C=CC(=O)C13C)C(C)C	(-C4H6O)	20.7938	C15H20O4	(5R,6S,8Z,11S)-5,6,15-trihydroxy-17-methoxy-11-methyl-12-oxabicyclo[12.4.0]octadeca-1(14),8,15,17-tetraene-7,13-dione	O=C1OC(C)CC=CC(=O)C(O)C(O)CCCC2=CC(OC)=CC(O)=C12	(-C4H4O3)	20.1311
329.23	0.0473355	Wash	50	C18H32O5	Lovastatin	O=C1OC(CCC2C(C=CC3=CC(C)CC(OC(=O)C(C)CC)C32)C)CC(O)C1	(-C6H5+H)	44.1014	C18H32O5	2-[5-[2-[2-[5-(2-hydroxypropyl)oxolan-2-yl]propanoyloxy]propyl]oxolan-2-yl]propanoic acid	O=C(O)C(C)C1OC(CC1)CC(OC(=O)C(C)C2OC(CC2)CC(O)C)C	(-C2H2O2)	43.7454	C18H32O5	Lagochilin	OCCC1(OC2(CC1)C(C)CCC3C(C)(CO)C(O)CCC32C)CO	(-C2H4)	43.5934
317.093	0.0472952	Wash	2	C13H17N2O5Cl1	Terbacil	O=C1C(Cl)=C(N=C(O)N1C(C)(C)C)C	(+C4H4O3)	23.404	C16H16N2O3S1	4,4`-Thiodianiline	S(C1=CC=C(N)C=C1)C2=CC=C(N)C=C2	(+C4H4O3)	23.2385	C10H15N2O6F3	Glu-Thr	O=C(O)CCC(N)C(O)=NC(C(=O)O)C(O)C	(+CF3-H)	23.0986
414.292	0.0467411	Wash	22	C21H39N3O5	ACTINONIN	O=C(N1CCCC1CO)C(N=C(O)C(CC(O)=NO)CCCCC)C(C)C	(+C2H4)	33.2537	C23H35N5O2	Buspirone	O=C1N(C(=O)CC2(C1)CCCC2)CCCCN3CCN(C4=NC=CC=N4)CC3	(+C2H4)	33.2437	C22H39N1O6	NCGC00381174-01!3-hydroxy-2-[[3-(3-hydroxy-6-methyloctanoyl)oxy-8-methylnonanoyl]amino]propanoic acid	O=C(O)C(N=C(O)CC(OC(=O)CC(O)CCC(C)CC)CCCCC(C)C)CO	(-H2O)	30.9875
404.337	0.0465149	Wash	76	C22H45N1O5	NCGC00169536-02!2,3-dihydroxypropyl 3-hydroxytetradecanoate	O=C(OCC(O)CO)CC(O)CCCCCCCCCCC	(+C5NH11)	33.5236	C22H45N1O5	1-desoxymethylsphinganine	OC(CN)CCCCCCCCCCCCCCC	(+C5H8O4)	29.2928	C24H41N3O2	NCGC00385110-01_C20H38O2_(2R)-1-(5-Hydroxy-3-methylpentyl)-2,5,5,8a-tetramethyldecahydro-2-naphthalenol	OCCC(C)CCC1C(O)(C)CCC2C(C)(C)CCCC12C	(+C4H3N3)	29.1705
337.228	0.0464074	Wash	10	C22H28N2O1	Vincamajine	O=C(OC)C12C(O)C34C=5C=CC=CC5N(C)C4C6N(CC(=CC)C1C6)C2C3	(NO2 -> NH2)	26.7233	C22H28N2O1	MLS000728650-01!	OC1C2C3C(=CC)CN4C(C3)C5N(c6ccccc6C15CC42)C	(+C2H4)	26.5141	C22H28N2O1	MLS000863636-01!	O=C(OC)C1(CO)C2C(=CC)CN3C(c4c(c5ccccc5n4C)CC31)C2	(NO2 -> NH2)	26.1311
267.226	0.0459956	Wash	7	C17H30O2	Chaulmoogric Acid	O=C(O)CCCCCCCCCCCCC1C=CCC1	(-CH2)	20.77	C17H30O2	13-HpOTrE	O=C(O)CCCCCCCC=CC=CC(OO)CC=CCC	(-CO2)	20.0559	C17H30O2	13-HOTrE(r)	O=C(O)CCCCC=CCC=CC=CC(O)CCCCC	(-CO)	19.7101
425.35	0.045846	Wash	4	C28H44N2O1	Conessine	C1=C2CC(N(C)C)CCC2(C)C3CCC45CN(C)C(C)C5CCC4C3C1	(+C4H4O)	21.1556	C29H44O2	NCGC00385750-01_C30H44O3_(22E,24E)-3-Oxo-9,19-cyclolanosta-22,24-dien-26-oic acid	O=C(O)C(=CC=CC(C)C1CCC2(C)C3CCC4C(C(=O)CCC54CC35CCC12C)(C)C)C	(-CO)	16.1727	C29H44O2	Cholest-4,6-Dien-3-One	O=C1C=C2C=CC3C(CCC4(C)C3CCC4C(C)CCCC(C)C)C2(C)CC1	(+C2H2O)	15.7592
265.143	0.0457907	Wash	2	C15H20O4	1,4-dihydroxy-6,6,9a-trimethyl-4,5,5a,7,8,9-hexahydro-1H-benzo[e][2]benzofuran-3-one	O=C1OC(O)C2=C1C(O)CC3C2(C)CCCC3(C)C	(-H2)	25.9116	C15H20O4	Epoxy (4,5Alpha)-4,5-Dihydrosantonin	O=C1OC2C(CCC3(C=CC(=O)C4(OC243)C)C)C1C	(+H2)	25.864	C15H20O4	2-hydroxy-4-(hydroxymethyl)-6-(1-hydroxy-3-methylbut-2-enyl)-3-[(E)-prop-1-enyl]-7-oxabicyclo[4.1.0]hept-3-en-5-one	O=C1C(=C(C=CC)C(O)C2OC12C(O)C=C(C)C)CO	(-O)	25.4636
243.153	0.0449037	Wash	8	C15H18N2O1	4,4`-Methylen-bis(2-methyl aniline)	NC1=CC=C(C=C1C)CC2=CC=C(N)C(=C2)C	(+O)	29.3595	C12H22N2O1S1	Sotalol	O=S(=O)(NC1=CC=C(C=C1)C(O)CNC(C)C)C	(NO2 -> NH2)	28.1329	C12H22N2O1S1	N-[4-[1-hydroxy-2-(propan-2-ylamino)ethyl]phenyl]methanesulfonamide	O=S(=O)(Nc1ccc(cc1)C(O)CNC(C)C)C	(NO2 -> NH2)	25.8524
149.012	0.0444544	Wash	30	C4H5N2O2Cl1	beta-Cyano-alanine	N#CCC(N)C(=O)O	(+Cl-H)	34.4509	C7H4N2S1	2-Aminobenzothiazole	N=C1SC=2C=CC=CC2N1	(-H2)	26.501	C4H5N2O2Cl1	"5,6-DIHYDROURACIL"	O=C1NC(=O)CCN1	(+Cl-H)	26.3151
660.407	0.0443494	Wash	18	C34H60O12	alpha-Hederin	O=C(O)C12CCC(C)(C)CC2C3=CCC4C5(C)CCC(OC6OCC(O)C(O)C6OC7OC(C)C(O)C(O)C7O)C(C)(CO)C5CCC4(C)C3(C)CC1	(-C7H7+H)	29.4332	C34H60O12	NCGC00384608-01_C41H66O12_4,13,22,31,37,38,39,40-Octaoxapentacyclo[32.2.1.1~7,10~.1~16,19~.1~25,28~]tetracontane-3,12,21,30-tetrone, 5-ethyl-2,11,14,20,23,29,32-heptamethyl-, (1R,2R,5R,7R,10S,11S,14S,16S,19R,20R,23R,25R,28S,29S,32S,34S)-	O=C1OC(C)CC2OC(CC2)C(C(=O)OC(C)CC3OC(CC3)C(C(=O)OC(CC)CC4OC(CC4)C(C(=O)OC(C)CC5OC(CC5)C1C)C)C)C	(-C7H7+H)	29.2951	C38H53N5O5	Atazanavir	OC(=NC(C(O)=NN(CC=1C=CC(=CC1)C2=NC=CC=C2)CC(O)C(N=C(O)C(N=C(O)OC)C(C)(C)C)CC=3C=CC=CC3)C(C)(C)C)OC	(-NO2+H)	25.9764
245.238	0.044275	Wash	20	C11H32O5	Myriocin	O=C(O)C(N)(CO)C(O)C(O)CC=CCCCCCCC(=O)CCCCCC	(-C10H7NO)	38.9732	C12H28N4O1	Spermine	NCCCNCCCCNCCCN	(+C2H2O)	38.7436	C15H32O2	NCGC00380397-01_C25H39NO3_(7E)-3-Isobutyl-13-methoxy-4,5,8-trimethyl-3,3a,4,6a,9,10,11,12,13,14-decahydro-1H-cycloundeca[d]isoindole-1,15(2H)-dione	O=C1CC(OC)CCCCC(=CC2C=C(C)C(C)C3C(N=C(O)C123)CC(C)C)C	(-C10H7NO)	37.0918
246.182	0.044262	Wash	16	C16H23N1O1	Tramadol	OC1(C=2C=CC=C(OC)C2)CCCCC1CN(C)C	(-H2O)	34.0145	C11H23N3O3	N-Nitrosodiethylamine (NDEA)	O=NN(CC)CC	(+C7H13NO2)	27.3981	C11H23N3O3	NE,NE,NE-TRIMETHYLLYSINE	O=C([O-])C(N)CCCC[N+](C)(C)C	(+C2H3NO)	27.1473
587.31	0.0438796	Wash	66	C29H46O12	NCGC00384582-01_C29H46O11_	O=C(O)CC(=O)OCC=C(C)CCC1C(=C)C(OC2OC(CO)C(O)C(O)C2O)CC3C(C)(C)C(O)CCC13C	(+O)	25.9271	C26H50O12S1	NCGC00384950-01!19-hydroxy-18-[3,4,5-trihydroxy-6-(hydroxymethyl)oxan-2-yl]oxyicosanoic acid	O=C(O)CCCCCCCCCCCCCCCCC(OC1OC(CO)C(O)C(O)C1O)C(O)C	(+SO3)	25.8204	C35H42N2O6	(3R,7R,8R,8aS)-3,4'-dihydroxy-7'-(2-hydroxyethyl)-4,4,7,8a-tetramethylspiro[2,3,4a,5,6,7-hexahydro-1H-naphthalene-8,2'-3,8-dihydrofuro[2,3-e]isoindole]-6'-one	O=C1C2=CC(O)=C3C(OC4(C3)C(C)CCC5C(C)(C)C(O)CCC54C)=C2CN1CCO	(+C10H7NO)	25.2104
741.419	0.0436752	Wash	24	C42H60O11	NCGC00385571-01![1,3,12-triacetyloxy-17-(furan-3-yl)-4,4,8,10,13-pentamethyl-2,3,5,6,7,9,11,12,16,17-decahydro-1H-cyclopenta[a]phenanthren-7-yl] 2-hydroxy-3-methylpentanoate	O=C(OC1CC2C(C3=CCC(C4=COC=C4)C31C)(C)C(OC(=O)C(O)C(C)CC)CC5C(C)(C)C(OC(=O)C)CC(OC(=O)C)C25C)C	(+C4H6O)	26.1491	C39H52N10O5	NCGC00165733-02!(3S,6S,9S,12R)-3-[(2S)-butan-2-yl]-6-[(1-methoxyindol-3-yl)methyl]-9-(6-oxooctyl)-1,4,7,10-tetrazabicyclo[10.4.0]hexadecane-2,5,8,11-tetrone	O=C(CC)CCCCCC1N=C(O)C2N(C(=O)C(N=C(O)C(N=C1O)CC3=CN(OC)C=4C=CC=CC43)C(C)CC)CCCC2	(+C5H5N5 - H2O)	25.6291	C42H60O11	NCGC00385187-01!(2S,3S,9R,13R,14S,16R)-2,16-dihydroxy-17-[(2R)-2-hydroxy-6-methyl-3-oxohept-6-en-2-yl]-4,4,9,13,14-pentamethyl-3-[(2R,3R,4S,5S,6R)-3,4,5-trihydroxy-6-(hydroxymethyl)oxan-2-yl]oxy-1,2,3,7,8,10,12,15,16,17-decahydrocyclopenta[a]phenanthren-11-one	O=C(CCC(=C)C)C(O)(C)C1C(O)CC2(C)C3CC=C4C(CC(O)C(OC5OC(CO)C(O)C(O)C5O)C4(C)C)C3(C(=O)CC12C)C	(+C6H5-H)	25.0461
445.28	0.0430975	Wash	57	C23H40O8	NCGC00347503-03_C22H38O8_Spiro[naphthalene-1(2H),2'-oxirane]-2,3-diol, octahydro-5,6,8a-trimethyl-5-[2-(tetrahydro-3,4-dihydroxy-2,5-dimethoxy-3-furanyl)ethyl]-	OC1CC2C(C)(CCC3(O)C(OC)OC(OC)C3O)C(C)CCC2(C)C4(OC4)C1O	(+CH2)	40.0485	C23H40O8	(2R,3S,4S,5R,6R)-2-(hydroxymethyl)-6-[4-(4-hydroxy-2,6,6-trimethylcyclohexen-1-yl)butan-2-yloxy]oxane-3,4,5-triol	OCC1OC(OC(C)CCC2=C(C)CC(O)CC2(C)C)C(O)C(O)C1O	(+C4H6O)	39.6576	C23H40O8	[(1R)-1-[(2S,4aR,4bS,7S,8aS)-7-hydroxy-2,4b,8,8-tetramethyl-4,4a,5,6,7,8a,9,10-octahydro-3H-phenanthren-2-yl]-2-[(2R,3R,4S,5R,6R)-3,4,5-trihydroxy-6-(hydroxymethyl)oxan-2-yl]oxyethyl] acetate	O=C(OC(COC1OC(CO)C(O)C(O)C1O)C2(C=C3CCC4C(C)(C)C(O)CCC4(C)C3CC2)C)C	(-C5H6O)	37.5584
241.066	0.0430382	Wash	6	C10H12N2O3S1	Anthranilic acid	O=C(O)C=1C=CC=CC1N	(+C3H5NOS)	25.6121	C11H12O6	Trinexapac	O=C(O)C1CC(=O)C(C(=O)C1)=C(O)C2CC2	(+O)	25.5685	C13H8N2O3	Phenanzine-1_6-dicarboxylic acid	O=C(O)C1=CC=CC2=NC=3C(N=C21)=CC=CC3C(=O)O	(-CO)	25.0505
209.13	0.0429832	Wash	13	C11H16N2O2	NCGC00169428-02!3-(2-methylpropyl)-2,3,6,7,8,8a-hexahydropyrrolo[1,2-a]pyrazine-1,4-dione	O=C1N2CCCC2C(O)=NC1CC(C)C	(-H2)	29.788	C16H16	Magnolol	OC=1C=CC(=CC1C2=CC(=CC=C2O)CC=C)CC=C	(-C2H2O2)	28.6629	C11H16N2O2	Salsoline	OC=1C=C2C(=CC1OC)C(NCC2)C	(+NH)	28.5382
577.134	0.0429627	Wash	22	C30H24O12	Procyanidin B2	OC=1C=C(O)C2=C(OC(C3=CC=C(O)C(O)=C3)C(O)C2C=4C(O)=CC(O)=C5C4OC(C6=CC=C(O)C(O)=C6)C(O)C5)C1	(-H2)	30.139	C30H24O12	NCGC00385638-01!2,2'-bis(3,4-dihydroxyphenyl)-3',4,5',6-tetrahydroxyspiro[2H-1-benzofuran-3,9'-3,4-dihydro-2H-furo[2,3-h]chromene]-8'-one	O=C1OC2=CC(O)=C3C(OC(C4=CC=C(O)C(O)=C4)C(O)C3)=C2C15C=6C(O)=CC(O)=CC6OC5C7=CC=C(O)C(O)=C7	(+H2)	29.4022	C24H29O14Cl1	methyl (2S,3R,4S)-3-ethenyl-4-[2-(3,4,5-trihydroxybenzoyl)oxyethyl]-2-[3,4,5-trihydroxy-6-(hydroxymethyl)oxan-2-yl]oxy-3,4-dihydro-2H-pyran-5-carboxylate	O=C(OC)C1=COC(OC2OC(CO)C(O)C(O)C2O)C(C=C)C1CCOC(=O)C3=CC(O)=C(O)C(O)=C3	(+Cl-H)	28.9578
173.115	0.0425503	Wash	2	C11H12N2	Harmalol	O=C1C=CC=2C(=C1)NC3=C(NCCC23)C	(-CO)	30.577	C9H16O3	AZELAIC ACID	O=C(O)CCCCCCCC(=O)O	(-O)	24.9969	C9H16O3	NCGC00179744-02!(2S)-2-[(1S,2R)-1,2-dihydroxypentyl]-4-methoxy-2,3-dihydropyran-6-one	O=C1OC(CC(OC)=C1)C(O)C(O)CCC	(-C2H2O2)	24.2606
365.185	0.0424459	Wash	38	C19H27N1O6	LACIDIPINE	O=C(OC(C)(C)C)C=Cc1ccccc1C2C(C(=O)OCC)=C(N=C(C2=C(O)OCC)C)C	(-C7H7+H)	34.9902	C22H24N2O3	Estrone	O=C1CCC2C3CCC4=CC(O)=CC=C4C3CCC12C	(+C4H2N2O)	33.9837	C22H24N2O3	Gardnutine	O(C=1C=CC2=C(C1)NC3=C2C4OCC5C6C(=CC)CN(C3C6)C45)C	(+C2H2O)	33.1348
233.082	0.0421886	Wash	6	C13H12O4	3-Phenoxybenzoic acid	O=C(O)C=1C=CC=C(OC=2C=CC=CC2)C1	(+H2O)	29.9748	C13H12O4	PYROGALLIN	O=C1C(O)=CC=CC=2C=CC(O)=C(O)C12	(+C2H4)	29.4228	C13H12O4	xanthocerin	O=C1OC2CC=3C(O)=CC(O)=CC3OC2C(=C1)C	(-O)	28.7348
292.197	0.0418458	Wash	20	C17H25N1O3	Atropine	O=C(OC1CC2N(C)C(CC2)C1)C(C=3C=CC=CC3)CO	(+H2)	28.2868	C17H25N1O3	NCGC00381266-01!4-hydroxy-5-[2-[(E)-3-hydroxyprop-1-enyl]-4-methylphenyl]-3-methylhexan-2-one	O=C(C)C(C)C(O)C(C1=CC=C(C=C1C=CCO)C)C	(+NH)	27.9156	C17H25N1O3	shogaol	O=C(C=CCCCCC)CCC1=CC=C(O)C(OC)=C1	(+NH)	27.7183
287.176	0.0417432	Wash	7	C13H26O1P1F3	Tributylphosphine oxide	O=P(CCCC)(CCCC)CCCC	(+CF3-H)	26.3344	C17H22N2O2	PYR_302.1865_11.2	O=N(C)(C)CCN(C1=NC=CC=C1)CC2=CC=C(OC)C=C2	(-NH)	25.9334	C17H22N2O2	verruculotoxin	OC1=NC(CC=2C=CC=CC2)CN3CCCCC13	(+C2H2O)	25.635
365.126	0.0416383	Wash	8	C18H20O8	15,17-dihydroxy-9-methyl-4,10-dioxatricyclo[11.4.0.0Â³,âµ]heptadeca-1(17),13,15-triene-2,11-dione	O=C1OC(C)CCCC2OC2C(=O)C=3C(O)=CC(O)=CC3C1	(+C2H2O2)	29.5271	C15H24O8S1	(4E,6E)-2-(hydroxymethyl)-3-(3-methoxy-3-oxopropyl)deca-4,6-dienoic acid	O=C(O)C(CO)C(C=CC=CCCC)CCC(=O)OC	(+SO3)	26.0685	C18H20O8	NCGC00380500-01_C18H22O8_	O=C(OC1OC(CO)C(O)C(O)C1O)C2=CC=C3OC(C(=C)C)CC3=C2	(-H2)	25.6505
265.174	0.0412708	Wash	4	C16H24O3	Kalkipyrone	O=C1C(=C(OC(=C1C)CC=C(C)CC=CC(=CC(O)C)C)OC)C	(-C4H4O)	17.5671	C16H24O3	LTB5	O=C(O)CCCC(O)C=CC=CC=CC(O)CC=CCC=CCC	(-C4H6O)	17.4438	C12H24O6	2-(hydroxymethyl)-6-(6-hydroxy-6-methyl-3-propan-2-ylcyclohex-3-en-1-yl)oxyoxane-3,4,5-triol	OCC1OC(OC2CC(=CCC2(O)C)C(C)C)C(O)C(O)C1O	(-C4H4O)	14.4471
171.139	0.0411955	Wash	4	C10H18O2	delta-Undecalactone	O=C1OC(CCC1)CCCCCC	(-CH2)	30.528	C10H18O2	gamma-Undecalactone	O=C1OC(CC1)CCCCCCC	(-CH2)	29.4267	C10H18O2	gamma-Dodecalactone	O=C1OC(CC1)CCCCCCCC	(-C2H4)	29.2021
587.286	0.0409922	Wash	3	C32H42O10	NCGC00386085-01_C32H44O10_	O=C(OC1CC(OC2CCC3(OC4=C(C(=O)C=C5C(C)C(OC(=O)C)C6(C)C(OC456)C)C(O)C3C12C)C)C(O)(C)C)C	(-H2)	27.7988	C33H38N4O6	Bilirubin	O=C(O)CCC1=C(NC(C=C2N=C(O)C(=C2C=C)C)=C1C)CC=3NC(C=C4N=C(O)C(C=C)=C4C)=C(C3CCC(=O)O)C	(+H2)	26.42	C32H42O10	NCGC00380937-01_C31H40O10_(1S,2R,4S,9R,10R,14S,15S,17S)-9-(3-Furyl)-1-hydroxy-15-(2-methoxy-2-oxoethyl)-10,14,16,16-tetramethyl-7,18-dioxo-3,8-dioxapentacyclo[12.3.1.0~2,4~.0~4,13~.0~5,10~]octadec-17-yl 2-methylpropanoate	O=C(OC)CC1C2(C(=O)C(O)(C(OC(=O)C(C)C)C1(C)C)C3OC34C5CC(=O)OC(C6=COC=C6)C5(C)CCC42)C	(+CH2)	25.2722
171.138	0.0407981	Wash	1	C10H18O2	Geranic acid	O=C(O)C=C(C)CCC=C(C)C	(+H2)	28.166	C10H18O2	delta-Undecalactone	O=C1OC(CCC1)CCCCCC	(-CH2)	27.0261	C10H18O2	Chrysanthemic Acid	O=C(O)C1C(C=C(C)C)C1(C)C	(+H2)	26.833
147.086	0.0407104	Wash	4	C4H10N4O2	CREATINE	O=C(O)CN(C(=N)N)C	(+NH)	24.3935	C10H10O1	N-acetyl-2-phenylethylamine	OC(=NCCC=1C=CC=CC1)C	(-NH3)	21.3553	C10H10O1	Isosafrole	O1C2=CC=C(C=CC)C=C2OC1	(-O)	21.3035
515.328	0.0407094	Wash	32	C28H43N6O1Cl1	Agelasine (Stereochemistry Of Diterpene Unknown)	[Cl-].N=1C=NC2=C(C1N)[N+](=CN2CC=C(C)CCC3(C)C(C)CCC4(C(=CCCC43)C)C)C	(+C2H3NO)	32.312	C27H45N1O7F1	Serine-Cholic Acid	O=C(O)C([NH+]=C(O)CCC(C)C1CCC2C3C(O)CC4CC(O)CCC4(C)C3CC(O)C12C)CO	(+F-H)	25.9193	C28H42N4O5	MLS001142815-01!tert-butyl (2S)-2-[4-[[(2S)-1-[(4-methylphenyl)methylamino]-1-oxopropan-2-yl]carbamoyl]piperidine-1-carbonyl]pyrrolidine-1-carboxylate	O=C(OC(C)(C)C)N1CCCC1C(=O)N2CCC(C(=O)NC(C(=O)NCc3ccc(cc3)C)C)CC2	(+CH2)	25.357
184.169	0.0406821	Wash	19	C11H21N1O1	11-aminoundecanoicacid	O=C(O)CCCCCCCCCCN	(-H2O)	31.4701	C11H21N1O1	Lupinine	OCC1CCCN2CCCCC21	(+CH2)	31.3872	C11H21N1O1	Pesticide3_Cycluron_C11H22N2O_3-Cyclooctyl-1,1-dimethylurea	OC(=NC1CCCCCCC1)N(C)C	(-NH)	30.3258
561.412	0.0406626	Wash	82	C34H56O6	NCGC00380239-01!16-hydroxy-4,4,8,10,14-pentamethyl-17-(4,5,6-trihydroxy-6-methylheptan-2-yl)-1,2,5,6,7,9,11,12,15,16-decahydrocyclopenta[a]phenanthren-3-one	O=C1CCC2(C)C(CCC3(C)C2CCC4=C(C(O)CC43C)C(C)CC(O)C(O)C(O)(C)C)C1(C)C	(+C4H6O)	30.1131	C34H56O6	Brassicasterol	OC1CC2=CCC3C(CCC4(C)C(CCC34)C(C=CC(C)C(C)C)C)C2(C)CC1	(+C6H10O5)	26.0533	C36H52N2O3	Ergosterol Acetate	O=C(OC1CCC2(C(=CC=C3C2CCC4(C)C3CCC4C(C=CC(C)C(C)C)C)C1(C)C)C)C	(+C4H2N2O)	25.1601
346.258	0.0403772	Wash	47	C18H35N1O5	NCGC00380346-01!2-(7-hydroxyoctyl)pentanedioic acid	O=C(O)CCC(C(=O)O)CCCCCCC(O)C	(+C5NH11)	35.739	C18H35N1O5	NCGC00381391-01_C11H22O3_1-(2-Hydroxyethyl)-2,2,6-trimethyl-1,4-cyclohexanediol	OCCC1(O)C(C)CC(O)CC1(C)C	(+C7H13NO2)	35.5126	C18H35N1O5	3-hydroxy-2-octylpentanedioic acid	O=C(O)CC(O)C(C(=O)O)CCCCCCCC	(+C5NH11)	35.3813
403.135	0.04023	Wash	39	C21H22O8	(E)-3-(3,4-dimethoxyphenyl)-1-(2,4,6-trimethoxyphenyl)prop-2-en-1-one	O=C(C=CC1=CC=C(OC)C(OC)=C1)C=2C(OC)=CC(OC)=CC2OC	(+CO2)	30.0372	C21H22O8	2,3,8,9,10-pentamethoxy-6a,11a-dihydro-6H-[1]benzofuro[3,2-c]chromene	O(C=1C=C2OCC3C4=CC(OC)=C(OC)C(OC)=C4OC3C2=CC1OC)C	(+CO)	28.025	C21H22O8	[3-hydroxy-3-methyl-1-(7-oxofuro[3,2-g]chromen-9-yl)oxybutan-2-yl] (Z)-2-methylbut-2-enoate	O=C1OC2=C(OCC(OC(=O)C(=CC)C)C(O)(C)C)C=3OC=CC3C=C2C=C1	(+O)	27.5606
386.259	0.0401899	Wash	2	C20H35N1O6	Desacetylcolforsin	O=C1CC(OC2(C)C(O)C(O)C3C(C)(C)CCC(O)C3(C)C12O)(C=C)C	(+NH3)	21.8753	C20H36N3O2Cl1	MLS002222164-01!136-47-0	Cl.O=C(OCCN(C)C)c1ccc(cc1)NCCCC	(+C5NH11)	21.7763	C21H31N5O2	MLS000860044-01!5-Methylurapidil	O=c1c(c(NCCCN2CCN(c3ccccc3OC)CC2)n(c(=O)n1C)C)C	(-O)	21.5273
378.267	0.0401862	Wash	56	C22H35N1O4	NCGC00347620-02_C22H34O4_7-Oxabicyclo[4.1.0]hept-3-ene-2,5-diol, 4-(hydroxymethyl)-1-[(1,4,4a,5,6,7,8,8a-octahydro-2,5,5,8a-tetramethyl-1-naphthalenyl)methyl]-	OCC1=CC(O)C2(OC2C1O)CC3C(=CCC4C(C)(C)CCCC34C)C	(+NH)	24.2356	C22H35N1O4	NCGC00347853-02_C22H32O4_12-Acetoxypimara-7,15-dien-18-oic acid	O=C(OC1CC2C(=CCC3C(C(=O)O)(C)CCCC23C)CC1(C=C)C)C	(+NH3)	23.4865	C22H35N1O4	NCGC00380860-01_C22H32O4_15-Acetoxykaur-16-en-18-oic acid	O=C(OC1C(=C)C2CCC3C4(C)CCCC(C(=O)O)(C)C4CCC13C2)C	(+NH3)	23.4629
203.09	0.0401463	Wash	34	C9H14O5	Methylsuccinic acid	O=C(O)CC(C(=O)O)C	(+C4H6O)	34.391	C9H14O5	Glutaric acid	O=C(O)CCCC(=O)O	(+C4H6O)	34.2574	C9H14O5	Gabapentin Related Compound E	O=C(O)CC1(C(=O)O)CCCCC1	(+O)	32.8936
325.24	0.0399651	Wash	9	C19H32O4	Linoleic acid	O=C(O)CCCCCCCC=CCC=CCCCCC	(+CO2)	29.8937	C19H32O4	1,2-dihydroxyheptadec-16-yn-4-yl acetate	O=C(OC(CCCCCCCCCCCC#C)CC(O)CO)C	(-H2)	28.2031	C20H28N4	MLS000069833-01!TRANS-DIHYDROLISURIDE	O=C(NC1CN(C)C2Cc3c[nH]c4cccc(c43)C2C1)N(CC)CC	(-O)	25.7768
209.097	0.0398483	Wash	22	C15H12O1	NCGC00347819-02!	O=CC1(C)C2CCC3(OC41C(=O)C=5C=CC=CC5C(=O)C4=CC23)C	(-C5H6O3)	36.0224	C15H12O1	Flavanone	O=C1C=2C=CC=CC2OC(C=3C=CC=CC3)C1	(-O)	35.637	C15H12O1	Warfarin	O=C1C=2C=CC=CC2OC(O)=C1C(C=3C=CC=CC3)CC(=O)C	(-C4H4O3)	34.4075
280.097	0.0388721	Wash	32	C14H14N1O4F1	Flumequine	O=C(O)C1=CN2C=3C(=CC(F)=CC3CCC2C)C1=O	(+H2O)	43.1309	C14H14N1O4F1	MLS001074120-01!	O=C(O)c1cn2c3c(cc(F)cc3CCC2C)c1=O	(+H2O)	40.0318	C11H19N3O1Cl2	MLS001074186-01!	Cl.O=C(NCCN(CC)CC)c1cc(Cl)c(N)cc1OC	(-C3H4O)	37.6678
315.082	0.0386059	Wash	2	C17H14O6	Aflatoxin B1	O=C1OC2=C(C(OC)=CC=3OC4OC=CC4C32)C5=C1C(=O)CC5	(+H2)	24.7476	C17H14O6	Kaempferide	O=C1C(O)=C(OC=2C=C(O)C=C(O)C12)C=3C=CC(OC)=CC3	(+CH2)	24.5004	C17H14O6	methyl 2-(9-hydroxy-1-methyl-5,10-dioxo-3,4-dihydro-1H-benzo[g]isochromen-3-yl)acetate	O=C(OC)CC1OC(C=2C(=O)C=3C(O)=CC=CC3C(=O)C2C1)C	(-H2)	24.4335
251.089	0.0384552	Wash	8	C13H14O5	Ctrinin hydrate	O=C(O)C=1C(O)=C(C2=C(C1O)C(O)OC(C)C2C)C	(-H2O)	27.1991	C13H14O5	Vanillic acid	O=C(O)C1=CC=C(O)C(OC)=C1	(+C5H6O)	25.7044	C20H10	3-hydroxybenzo(a)pyrene	OC1=CC=C2C=CC=3C=4C=CC=CC4C=C5C=CC1=C2C53	(-H2O)	25.4017
817.439	0.0383873	Wash	91	C41H65O15F1	NCGC00380181-01_C41H66O15_1-O-[(2beta,3beta,5xi,9xi,18xi)-2,23,29-Trihydroxy-28-oxo-3-(beta-D-xylopyranosyloxy)olean-12-en-28-yl]-beta-D-glucopyranose	O=C(OC1OC(CO)C(O)C(O)C1O)C23CCC(C)(CO)CC3C4=CCC5C6(C)CC(O)C(OC7OCC(O)C(O)C7O)C(C)(CO)C6CCC5(C)C4(C)CC2	(+F-H)	21.4668	C38H64N4O15	NCGC00380958-01!2-[[2-[2-[2-[2-[[2-[2-(2-hydroxypropanoylamino)-3-methylbutanoyl]oxy-3-methylbutanoyl]amino]-3-methylbutanoyl]oxypropanoylamino]-3-methylbutanoyl]oxy-3-methylbutanoyl]amino]-3-methylbutanoic acid	O=C(O)C(N=C(O)C(OC(=O)C(N=C(O)C(OC(=O)C(N=C(O)C(OC(=O)C(N=C(O)C(O)C)C(C)C)C(C)C)C(C)C)C)C(C)C)C(C)C)C(C)C	(+C2H2O2)	18.6856	NA	NA	NA	NA	NA
203.141	0.0380628	Wash	18	C14H18O1	NCGC00380862-01_C15H18O3_(4E,7Z)-5,9,9-Trimethyl-11-oxabicyclo[8.2.1]trideca-1(13),4,7-triene-6,12-dione	O=C1OC2C=C1CCC=C(C(=O)C=CC2(C)C)C	(-CO2)	43.3293	C14H18O1	dehydrocostus lactone	O=C1OC2C(C1=C)CCC(=C)C3CCC(=C)C23	(-CO)	43.3002	C14H18O1	Estrone	O=C1CCC2C3CCC4=CC(O)=CC=C4C3CCC12C	(-C4H4O)	41.969
195.121	0.0377319	Wash	9	C8H18O5	9-(2,3-dihydroxypropoxy)-9-oxononanoic acid	O=C(O)CCCCCCCC(=O)OCC(O)CO	(-C4H4O)	27.9094	C8H18O5	2-(2-(2-ethoxyethoxy)ethoxy)ethanol	O(C)CCOCCOCCOC	(+O)	27.5871	C8H18O5	Tetraglyme	O(C)CCOCCOCCOCCOC	(-C2H4)	26.4643
511.285	0.0376219	Wash	14	C29H38N2O6	Dehydrocholic acid	O=C(O)CCC(C)C1CCC2C3C(=O)CC4CC(=O)CCC4(C)C3CC(=O)C12C	(+C5H4N2O)	24.5485	C27H42O9	NCGC00380865-01_C28H42O10_4H-Cyclopenta[a]cyclopropa[f]cycloundecen-4-one, 4a-(acetyloxy)-9-[(hexopyranosyloxy)methyl]-1,1a,4a,5,6,7,7a,10,11,11a-decahydro-7-hydroxy-1,1,3,6-tetramethyl-, (8E)-	O=C(OC12C(=O)C(=CC3C(CCC(=CC2C(O)C(C)C1)COC4OC(CO)C(O)C(O)C4O)C3(C)C)C)C	(-CO)	23.5716	C27H42O9	NCGC00380230-01_C26H40O9_2,4a,6-Trihydroxy-8-isopropyl-1,1-dimethyl-2,3,4,4a,5,10,11,11a-octahydro-1H-dibenzo[a,d][7]annulen-7-yl beta-D-glucopyranoside	OC1=C(OC2OC(CO)C(O)C(O)C2O)C(=CC3=C1CC4(O)CCC(O)C(C)(C)C4CC3)C(C)C	(+CH2)	23.36
313.229	0.037509	Wash	3	C20H28N2O1	HUMULENE (alpha)	C1=CC(C)(C)CC=C(C)CCC=C(C)C1	(+C5H4N2O)	21.9142	C18H32O4	5-[5-hydroxy-3-(hydroxymethyl)pentyl]-8a-(hydroxymethyl)-5,6-dimethyl-3,4,4a,6,7,8-hexahydronaphthalene-1-carboxylic acid	O=C(O)C1=CCCC2C1(CO)CCC(C)C2(C)CCC(CO)CCO	(-C2H2O)	20.6403	C18H32O4	beta-Hydroxymyristic acid	O=C(O)CC(O)CCCCCCCCCCC	(+C4H4O)	20.0069
205.068	0.0373692	Wash	13	C6H13N4P1S1	MLS001333083-01!THIO-TEPA52-24-4	S=P(N1CC1)(N2CC2)N3CC3	(+NH)	26.9955	C9H16O1S2	1-Isothiocyanato-7-(methylsulfinyl)-heptane	O=S(C)CCCCCCCN=C=S	(-NH)	26.8467	C12H9O2F1	Flumequine	O=C(O)C1=CN2C=3C(=CC(F)=CC3CCC2C)C1=O	(-C2H3NO)	26.7941
137.13	0.0373334	Wash	15	C10H16	NCGC00180717-02_C15H22O3_2-Naphthaleneacetic acid, decahydro-2-hydroxy-4a-methyl-alpha,8-bis(methylene)-, (2S,4aR,8aS)-	O=C(O)C(=C)C1(O)CCC2(C)CCCC(=C)C2C1	(-C5H6O3)	37.7041	C10H16	Linalool	OC(C=C)(C)CCC=C(C)C	(-H2O)	37.3114	C10H16	NEROL	OCC=C(C)CCC=C(C)C	(-H2O)	37.0396
168.103	0.0373037	Wash	2	C9H13N1O2	L-PHENYLALANINE	O=C(O)C(N)Cc1ccccc1	(+H2)	27.5439	C9H13N1O2	Phenylalanine	O=C(O)C(N)CC=1C=CC=CC1	(+H2)	26.4951	C9H13N1O2	2,5-Dimethoxyphenethylamine	O(C1=CC=C(OC)C(=C1)CCN)C	(-CH2)	25.7743
225.089	0.03688	Wash	20	C15H12O2	3-[(E)-2-(3-hydroxyphenyl)ethenyl]-5-methoxyphenol	OC1=CC=CC(C=CC=2C=C(O)C=C(OC)C2)=C1	(-H2O)	37.5179	C15H12O2	dimethyl 2,4-bis(4-hydroxyphenyl)cyclobutane-1,3-dicarboxylate	O=C(OC)C1C(C2=CC=C(O)C=C2)C(C(=O)OC)C1C3=CC=C(O)C=C3	(-C5H8O4)	35.9802	C15H12O2	Lapachol	O=C1C(O)=C(C(=O)C=2C=CC=CC12)CC=C(C)C	(-H2O)	35.2962
357.254	0.0366023	Wash	7	C22H32N2O2	UHQ (mixed MS2 C11:db:UHQ)	O=C1C=C(NC=2C=CC=CC12)CCCCCCCCCCC	(+C2H3NO)	26.9176	C22H32N2O2	Dehydroabietamide	N=C(O)C1(C)CCCC2(C3=CC=C(C=C3CCC12)C(C)C)C	(+C2H3NO)	25.9045	C22H32N2O2	MLS000736869-01!	OCC1C(OC)C(O)CC2CN3CCc4c5ccc(OC)cc5[nH]c4C3CC21	(NO2 -> NH2)	25.7565
199.146	0.0365588	Wash	2	C10H18N2O2	DETHIOBIOTIN	O=C1NC(C)C(N1)CCCCCC(=O)O	(-O)	24.5043	C15H18	culpin	OC1=CC(=C(O)C=C1C#CC(=C)C)CC=C(C)C	(-CO2)	23.3317	C10H18N2O2	NCGC00386092-01_C11H18N2O4_	O=C(N(O)CCCCCN1C(=O)CCC1=O)C	(-CO2)	23.2927
417.336	0.0363989	Wash	93	C27H44O3	NCGC00386027-01_C27H42O3_Spirost-5-en-3-ol, (3beta,25R)-	OC1CC2=CCC3C(CCC4(C)C3CC5OC6(OCC(C)CC6)C(C)C54)C2(C)CC1	(+H2)	57.7754	C27H44O3	delta4-Dafachronic acid	O=C1C=C2CCC3C(CCC4(C)C(CCC34)C(C)CCCC(C(=O)O)C)C2(C)CC1	(+H2)	57.202	C27H44O3	NCGC00169506-02_C30H48O4_(2alpha,3beta,5xi,9xi,13xi,18xi)-2,3-Dihydroxylup-20(29)-en-28-oic acid	O=C(O)C12CCC(C(=C)C)C2C3CCC4C5(C)CC(O)C(O)C(C)(C)C5CCC4(C)C3(C)CC1	(-C3H4O)	56.3575
359.254	0.0363918	Wash	21	C19H30N6O1	Alfentanil	O=C1N(N=NN1CCN2CCC(N(C(=O)CC)C=3C=CC=CC3)(COC)CC2)CC	(-C2H2O2)	32.4114	C23H34O3	2-hydroxy-4-methoxy-3,5-bis(3-methylbut-2-enyl)-6-pentylbenzoic acid	O=C(O)C=1C(O)=C(C(OC)=C(C1CCCCC)CC=C(C)C)CC=C(C)C	(-O)	31.9074	C18H34N2O5	1-[(2E,4E)-6,7-Dihydroxy-2,4-octadienoyl]prolyl-N-methylvalyl-N2-methylalaninamide	O=C(C=CC=CC(O)C(O)C)N1CCCC1C(=O)N(C)C(C(=O)N(C)C(C(=N)O)C)C(C)C	(-C5H4N2O)	31.7307
207.081	0.036279	Wash	14	C7H14N2O3S1	Pesticide2_Aldicarb sulfone_C7H14N2O4S_Propanal, 2-methyl-2-(methylsulfonyl)-, O-[(methylamino)carbonyl]oxime, (1E)-	O=S(=O)(C)C(C=NOC(O)=NC)(C)C	(-O)	34.5954	C10H10N2O3	L-Kynurenine	O=C(O)C(N)CC(=O)C=1C=CC=CC1N	(-H2)	33.7111	C7H14N2O3S1	4-AMINOBUTANOIC ACID	O=C(O)CCCN	(+C3H5NOS)	33.5075
344.186	0.0362452	Wash	73	C20H25N1O4	(3E,12E)-3,12-dimethyl-8-methylidene-6,18-dioxatricyclo[14.2.1.0âµ,â¹]nonadeca-3,12,16(19)-triene-7,17-dione	O=C1OC2C=C1CCC=C(C)CCC3C(=C)C(=O)OC3C=C(C)C2	(+NH)	34.6861	C20H25N1O4	trans-erioaustralasine hydrate	O=C(OCN1C(=O)C2=C(OC(C)(C)C3CCC(O)(C)C(O)C23)C=4C=CC=CC41)C	(-C2H2O2)	33.5318	C20H25N1O4	4-[5-(3,4-dimethoxyphenyl)-3,4-dimethyloxolan-2-yl]phenol	OC1=CC=C(C=C1)C2OC(C3=CC=C(OC)C(OC)=C3)C(C)C2C	(+NH)	33.2282
168.992	0.0362019	Wash	45	C7H4O3S1	Bisphenol S	O=S(=O)(C1=CC=C(O)C=C1)C2=CC=C(O)C=C2	(-C5H6O)	26.4888	C4H9O2Br1	2,3-Butanediol	OC(C)C(O)C	(+Br-H)	24.8609	C7H4O3S1	STA-0DC (TENTATIVE)	O=C(O)C1C2=CC=C(C=C2C(C(=O)O)CC1)S(=O)(=O)O	(-C5H8O4)	23.3925
453.299	0.0361819	Wash	76	C29H40O4	NCGC00180855-02_C23H36O4_2-Pentenoic acid, 3-[(acetyloxy)methyl]-5-[(1R,4aR,8aR)-decahydro-5,5,8a-trimethyl-2-methylene-1-naphthalenyl]-, methyl ester, (2Z)-	O=C(OC)C=C(COC(=O)C)CCC1C(=C)CCC2C(C)(C)CCCC12C	(+C6H5-H)	44.5745	C29H40O4	MLS002154105-01!Rimexolone49697-38-3	O=C1C=CC2(C(=C1)CCC3C4CC(C)C(C(=O)CC)(C)C4(C)CC(O)C32)C	(+C5H6O)	43.4209	C29H40O4	Celastrol	O=C1C=C2C(=CC=C3C2(C)CCC4(C)C5CC(C(=O)O)(C)CCC5(C)CCC34C)C(=C1O)C	(+H2)	42.2153
179.107	0.0360204	Wash	5	C11H14O2	p-Coumaryl alcohol	OC1=CC=C(C=C1)C=CCO	(+C2H4)	32.2021	C11H14O2	Butylparaben	O=C(OCCCC)C1=CC=C(O)C=C1	(-O)	31.0001	C11H14O2	Ibuprofen	O=C(O)C(C1=CC=C(C=C1)CC(C)C)C	(-C2H4)	28.7431
277.071	0.0359798	Wash	15	C14H12O6	Isoplumericin	O=C(OC)C1=COC2OC3C(=CC)C(=O)OC43C=CC1C24	(-CH2)	35.1323	C14H12O6	NCGC00016327-13!4,9-dimethoxy-7-methylfuro[3,2-g]chromen-5-one	O=C1C=C(OC=2C(OC)=C3OC=CC3=C(OC)C12)C	(+O)	34.8608	C14H12O6	NCGC00385763-01!(9-hydroxy-8,8-dimethyl-2-oxo-9,10-dihydropyrano[2,3-f]chromen-10-yl) acetate	O=C1OC2=C(C=C1)C=CC=3OC(C)(C)C(O)C(OC(=O)C)C32	(-C2H4)	34.8032
215.074	0.0356847	Wash	3	C10H14O3S1	Dimethenamid OXA	O=C(O)C(=O)N(C1=C(SC=C1C)C)C(C)COC	(-C2H3NO)	25.5701	C13H10O3	Psoralen	O=C1OC2=CC=3OC=CC3C=C2C=C1	(+C2H4)	24.3205	C10H14O3S1	Dimethenamid-ESA	O=C(N(C1=C(SC=C1C)C)C(C)COC)CS(=O)(=O)O	(-C2H5NO2S)	24.1325
210.055	0.0356549	Wash	12	C13H7N1O2	Mandelonitrile benzoate	N#CC(OC(=O)C=1C=CC=CC1)C=2C=CC=CC2	(-C2H4)	30.7289	C8H7N3O4	RICININE	N#CC1=C(OC)C=CN(C1=O)C	(+NO2-H)	30.5472	C6H12N1O5P1	Pesticide1_Monocrotophos_C7H14NO5P_Dimethyl (2E)-4-(methylamino)-4-oxo-2-buten-2-yl phosphate	O=P(OC(=CC(O)=NC)C)(OC)OC	(-CH2)	30.3003
269.211	0.03564	Wash	52	C16H28O3	methyl (2E,4E,8E)-7,13-dihydroxy-4,8,12-trimethyltetradeca-2,4,8-trienoate	O=C(OC)C=CC(=CCC(O)C(=CCCC(C)C(O)C)C)C	(-C2H2O)	71.8851	C16H28O3	7-(2-hydroxypropan-2-yl)-1,4a-dimethyl-2,3,4,5,6,7,8,8a-octahydronaphthalen-1-ol	OC(C)(C)C1CCC2(C)CCCC(O)(C)C2C1	(+CO)	70.9453	C16H28O3	2-(2-hydroxybut-3-en-2-yl)-3a,6,6,9a-tetramethyl-2,4,5,5a,7,8,9,9b-octahydro-1H-benzo[e][1]benzofuran-4,5-diol	OC1C(O)C2(OC(CC2C3(C)CCCC(C)(C)C13)C(O)(C=C)C)C	(-C4H6O)	70.2349
145.047	0.0354966	Wash	21	C6H8O4	Kojic Acid	O=C1C=C(OC=C1O)CO	(+H2)	40.4712	C6H8O4	Pyrogallol	OC1=CC=CC(O)=C1O	(+H2O)	39.0614	C6H8O4	3-DEHYDROSHIKIMATE	O=C(O)C1=CC(=O)C(O)C(O)C1	(-CO)	37.8297
286.237	0.0351213	Wash	29	C16H31N1O3	Myriocin-12-en	O=C(O)C(N)(CO)C(O)C(O)CC=CCCCCC=CC(=O)CCCCCC	(-C5H6O3)	46.1378	C16H31N1O3	3-hydroxy-C14 homoserine lactone	O=C1OCCC1N=C(O)CC(O)CCCCCCCCCCC	(-C2H2O)	42.9284	C16H31N1O3	Lauryl diethanolamide	O=C(N(CCO)CCO)CCCCCCCCCCC	(-H2)	41.7
149.042	0.0350862	Wash	2	C5H8O5	Xylose	O=CC(O)C(O)C(O)CO	(-H2)	24.9425	C5H8O5	CITRATE	O=C(O)CC(O)(C(=O)O)CC(=O)O	(-CO2)	24.0236	C5H8O5	ASCORBIC ACID	O=C1OC(C(O)=C1O)C(O)CO	(-CO)	23.9096
203.15	0.0350567	Wash	46	C8H18N4O2	Octopine	O=C(O)C(NC(C(=O)O)CCCNC(=N)N)C	(-CO2)	54.4045	C14H18O1	NCGC00168931-02_C15H18O3_Naphtho[1,2-b]furan-2,5(3H,4H)-dione, 3a,5a,6,7,8,9b-hexahydro-5a,9-dimethyl-3-methylene-, (3aS,5aS,9bR)-	O=C1OC2C3=C(C)CCCC3(C(=O)CC2C1=C)C	(-CO2)	50.9202	C14H18O1	NCGC00380862-01_C15H18O3_(4E,7Z)-5,9,9-Trimethyl-11-oxabicyclo[8.2.1]trideca-1(13),4,7-triene-6,12-dione	O=C1OC2C=C1CCC=C(C(=O)C=CC2(C)C)C	(-CO2)	49.2437
399.241	0.0350236	Wash	58	C21H35N2O3Cl1	Amorolfine Hydrochloride	Cl.O1C(C)CN(CC1C)CC(C)CC2=CC=C(C=C2)C(C)(C)CC	(+NO2-H)	34.692	C21H34O7	bonactin	O=C(O)C(C)C1OC(CC1)CC(OC(=O)C(C)C2OC(CC2)CC(O)CC)C	(-H2)	32.05	C21H34O7	2,4-dihydroxy-5-methoxy-1'',6'',8''-trimethyldispiro[bis(oxolane)-3,2':5',7''-[3]oxatricyclo[6.3.1.0â´,Â¹Â²]dodecane]-2''-one	O=C1OC2CC(C)C3(OC4(CC3)C(O)OC(OC)C4O)C5(C)CCCC1(C)C25	(+H2)	31.3962
492.295	0.0343203	Wash	2	C27H41N1O7	(2E,6E,12E)-18-(2,6-dioxopiperidin-4-yl)-9,11-dihydroxy-8-methoxy-10,12,14-trimethyl-15-oxooctadeca-2,6,12-trienoic acid	O=C(O)C=CCCC=CC(OC)C(O)C(C)C(O)C(=CC(C(=O)CCCC1CC(=O)N=C(O)C1)C)C	(-O)	25.8011	C27H41N1O7	Gitoxigenin Diacetate	O=C1OCC(=C1)C2C(OC(=O)C)CC3(OC(=O)C)C4CCC5CC(O)CCC5(C)C4CCC23C	(+NH3)	24.5018	C27H41N1O7	[(2R)-2-[(E,2S,4R)-4,6-dimethyloct-6-en-2-yl]-6-oxo-2,3-dihydropyran-3-yl] (2E,4E,6S)-8-hydroxy-6-(hydroxymethyl)-4-methylocta-2,4-dienoate	O=C(OC1C=CC(=O)OC1C(C)CC(C)CC(=CC)C)C=CC(=CC(CO)CCO)C	(+C2H3NO)	23.0316
494.333	0.034159	Wash	126	C25H43N5O5	NCGC00381061-01_C30H51N5O9_Pyrrolo[1,2-d][1,4,7,10,13,16]oxapentaazacyclononadecine-1,4,7,10,14,17(11H,16H)-hexone, 16-(2,3-dihydroxypropyl)dodecahydro-5,8,9,21-tetramethyl-6-(1-methylethyl)-3-(1-methylpropyl)-	O=C1OC(C(=O)N2CCC(C)C2C(O)=NC(C(=O)N(C)C(C(=O)N(C)C(C(O)=NCC1)C)C(C)C)C(C)CC)CC(O)CO	(-C5H8O4)	27.7466	C31H43N1O4	(3S,3'R,3'aS,6'S,6aS,6bS,7'aR,9R,11bR)-3-hydroxy-3',6',10,11b-tetramethylspiro[1,2,3,4,6,6a,6b,7,8,11a-decahydrobenzo[a]fluorene-9,2'-3a,4,5,6,7,7a-hexahydro-3H-furo[3,2-b]pyridine]-11-one	O=C1C2=C(C)C3(OC4CC(C)CNC4C3C)CCC2C5CC=C6CC(O)CCC6(C)C15	(+C4H4O)	27.3942	C32H44O4	terpestacin	O=C1C(O)=C(C(C)CO)C2CC=C(C)C(O)CCC(=CCCC(=CCC12C)C)C	(+C7H7-H)	27.3116
335.166	0.0339917	Wash	1	C22H22O3	(2-acetyloxy-3,6-diphenylcyclohexyl) acetate	O=C(OC1C(OC(=O)C)C(C=2C=CC=CC2)CCC1C=3C=CC=CC3)C	(-H2O)	24.6034	C22H22O3	candidone	O=C1C2=C(OC)C=C(OC)C(=C2OC(C=3C=CC=CC3)C1)CC=C(C)C	(-H2O)	23.9308	C22H22O3	Magnolol	OC=1C=CC(=CC1C2=CC(=CC=C2O)CC=C)CC=C	(+C4H4O)	23.6769
404.252	0.0338544	Wash	21	C22H33N3O4	Imiprothrin	O=C(OCN1C(=O)N(CC#C)CC1=O)C2C(C=C(C)C)C2(C)C	(+C5NH11)	40.6404	C22H33N3O4	methyl (2E,4E,8E)-7,13-dihydroxy-4,8,12-trimethyltetradeca-2,4,8-trienoate	O=C(OC)C=CC(=CCC(O)C(=CCCC(C)C(O)C)C)C	(+C4H3N3)	40.4156	C22H33N3O4	(E)-4-[(1R,2S,3S,4R,8aS)-2,3,4-trihydroxy-2,5,5,8a-tetramethyl-3,4,4a,6,7,8-hexahydro-1H-naphthalen-1-yl]but-3-en-2-one	O=C(C=CC1C(O)(C)C(O)C(O)C2C(C)(C)CCCC12C)C	(+C4H3N3)	39.2279
399.272	0.0338341	Wash	25	C22H38O6	[4,5-dihydroxy-3,4-bis(hydroxymethyl)-4a,8,8-trimethyl-5,6,7,8a-tetrahydro-1H-naphthalen-1-yl] hexanoate	O=C(OC1C=C(CO)C(O)(CO)C2(C)C(O)CCC(C)(C)C12)CCCCC	(+CH2)	40.3013	C20H37O4F3	NCGC00178646-02!2,4-dihydroxyheptadecyl acetate	O=C(OCC(O)CC(O)CCCCCCCCCCCCC)C	(+CF3-H)	34.1425	C22H38O6	5-(4-acetyloxy-3-hydroxy-2,5,5,8a-tetramethyl-3,4,4a,6,7,8-hexahydronaphthalen-1-yl)-3-methylpentanoic acid	O=C(OC1C(O)C(=C(CCC(C)CC(=O)O)C2(C)CCCC(C)(C)C12)C)C	(+H2O)	34.1122
187.083	0.0337573	Wash	21	C6H10N4O3	ALLANTOIN	N=C(O)NC1N=C(O)N=C1O	(+C2H4)	34.0145	C6H10N4O3	HISTIDINOL	OCC(N)CC1=CN=CN1	(+NO2-H)	32.6588	C11H10N2O1	Vasicine	OC1C2=NC=3C=CC=CC3CN2CC1	(-H2)	32.6273
222.099	0.0335239	Wash	36	C8H15N1O6	D-(+)-GALACTOSAMINE	OCC1OC(O)C(N)C(O)C1O	(+C2H2O)	45.9989	C8H15N1O6	2-DEOXY-D-GLUCOSE	O=CCC(O)C(O)C(O)CO	(+C2H3NO)	42.6116	C9H11N5O2	7,8-Dihydrobiopterin	N=C1N=C(O)C=2N=C(CNC2N1)C(O)C(O)C	(-H2O)	41.6644
139.112	0.0334542	Wash	7	C9H14O1	NCGC00385365-01_C11H16O3_2(4H)-Benzofuranone, 5,6,7,7a-tetrahydro-6-hydroxy-4,4,7a-trimethyl-, (6S,7aR)-	O=C1OC2(C(=C1)C(C)(C)CC(O)C2)C	(-C2H2O2)	26.0158	C9H14O1	raspberry ketone	OC1=CC=C(C=C1)CCC(O)C	(-CO)	25.2532	C9H14O1	PERILLIC ACID (-)	O=C(O)C1=CCC(C(=C)C)CC1	(-CO)	25.2164
239.137	0.0331781	Wash	14	C12H18N2O3	Atenolol-desisopropyl	N=C(O)CC1=CC=C(OCC(O)CN)C=C1	(+CH2)	30.7021	C12H18N2O3	Ala-Phe	O=C(O)C(N=C(O)C(N)C)CC=1C=CC=CC1	(+H2)	29.3415	C12H18N2O3	Atenolol	N=C(O)CC1=CC=C(OCC(O)CNC(C)C)C=C1	(-C2H4)	28.8988
469.219	0.0329208	Wash	13	C27H32O7	(1R,2R,4S,7R,8S,12R)-7-(furan-3-yl)-1,8,12,17,17-pentamethyl-3,6,16-trioxapentacyclo[9.9.02,4.02,8.012,18]icos-13-ene-5,15,20-trione	O=C1OC(C)(C)C2CC(=O)C3(C)C(CCC4(C)C(OC(=O)C5OC534)C6=COC=C6)C2(C=C1)C	(+CH2)	29.8172	C23H28N6O5	Doxazosin	O=C(N1CCN(C2=NC=3C=C(OC)C(OC)=CC3C(=N)N2)CC1)C4OC=5C=CC=CC5OC4	(+NH3)	29.0008	C27H32O7	methyl (2R)-2-[(1S,3S,7R,8R,9R,12S,13R)-13-(furan-3-yl)-6,6,8,12-tetramethyl-17-methylidene-5,15-dioxo-2,14-dioxatetracyclo[7.7.1.0Â¹,Â¹Â².0Â³,â¸]heptadecan-7-yl]-2-hydroxyacetate	O=C1OC(C2=COC=C2)C3(C)CCC4C(=C)C3(OC5CC(=O)C(C)(C)C(C(O)C(=O)OC)C54C)C1	(-H2O)	28.0661
213.161	0.0328104	Wash	19	C16H20	Methylprednisolone	O=C1C=CC2(C(=C1)C(C)CC3C4CCC(O)(C(=O)CO)C4(C)CC(O)C32)C	(-C6H10O5)	44.9857	C16H20	Estrone	O=C1CCC2C3CCC4=CC(O)=CC=C4C3CCC12C	(-C2H2O2)	41.0373	C16H20	Trenbolone	O=C1C=C2C(=C3C=CC4(C)C(O)CCC4C3CC2)CC1	(-C2H2O2)	41.0373
241.177	0.0326639	Wash	15	C10H20N6O1	Secbumeton	N=1C(=NCC)NC(=NC(C)CC)NC1OC	(+NH)	29.4278	C10H20N6O1	Prometon	N=1C(=NC(C)C)NC(=NC(C)C)NC1OC	(+NH)	29.3347	C14H24O3	NCGC00381404-01_C14H22O3_2-Naphthalenecarboxylic acid, 3,4,4a,5,6,7,8,8a-octahydro-3-hydroxy-5,5,8a-trimethyl-	O=C(O)C1=CC2(C)CCCC(C)(C)C2CC1O	(+H2)	29.1999
525.256	0.0326574	Wash	11	C23H40O13	(2S,3R,4R,5R,6R)-2-methyl-6-[[(2R,3S,4S,5R,6R)-3,4,5-trihydroxy-6-[(E)-7-hydroxy-3,7-dimethyloct-3-enoxy]oxan-2-yl]methoxy]oxane-3,4,5-triol	OC1C(O)C(OCC2OC(OCCC(=CCCC(O)(C)C)C)C(O)C(O)C2O)OC(C)C1O	(+CO2)	22.4244	C23H40O13	NCGC00384922-01!(2R,3R,4S,5S,6R)-2-octoxy-6-[[(2S,3R,4S,5R)-3,4,5-trihydroxyoxan-2-yl]oxymethyl]oxane-3,4,5-triol	OC1COC(OCC2OC(OCCCCCCCC)C(O)C(O)C2O)C(O)C1O	(+C4H4O3)	21.2261	C23H40O13	NCGC00384617-01_C27H44O16_(1S,4aS,6S,7R,7aS)-4-({[6-O-(beta-D-Glucopyranosyl)-beta-D-glucopyranosyl]oxy}methyl)-6-hydroxy-7-(hydroxymethyl)-1,4a,5,6,7,7a-hexahydrocyclopenta[c]pyran-1-yl 3-methylbutanoate	O=C(OC1OC=C(COC2OC(COC3OC(CO)C(O)C(O)C3O)C(O)C(O)C2O)C4CC(O)C(CO)C14)CC(C)C	(-C4H4O3)	20.9423
231.084	0.032535	Wash	2	C10H14O6	NCGC00385958-01_C9H14O5_	O=C(O)C1(COC(=O)C1)C(O)(C)CC	(+CO)	23.0034	C10H14O6	Arbutin	OC1=CC=C(OC2OC(CO)C(O)C(O)C2O)C=C1	(-C2H2O)	22.306	C10H14O6	MEVALOLACTONE	O=C1OCCC(O)(C)C1	(+C4H4O3)	22.263
331.223	0.0324134	Wash	3	C16H30N2O5	Carisoprodol	N=C(O)OCC(C)(COC(O)=NC(C)C)CCC	(+C4H6O)	26.072	C21H30O3	1,4a-dimethyl-6-methylidene-5-[(2E)-3-methylpenta-2,4-dienyl]-3,4,5,7,8,8a-hexahydro-2H-naphthalene-1-carboxylic acid	O=C(O)C1(C)CCCC2(C)C(C(=C)CCC12)CC=C(C=C)C	(+CO)	24.6191	C16H30N2O5	Pesticide3_Cycluron_C11H22N2O_3-Cyclooctyl-1,1-dimethylurea	OC(=NC1CCCCCCC1)N(C)C	(+C5H8O4)	23.8132
193	0.0321933	Wash	7	C5H5N2O4Cl1	(S)-DIHYDROOROTATE	O=C(O)C1N=C(O)N=C(O)C1	(+Cl-H)	24.4834	C6H3N2S1F3	Riluzole	FC(F)(F)OC1=CC=C2NC(=N)SC2=C1	(-C2H2O)	21.5274	C4H5N4O1S1Cl1	Clothianidin	O=N(=O)NC(=NC)NCC=1SC(Cl)=NC1	(-C2H3NO)	17.9419
514.321	0.0318757	Wash	4	C27H47N1O6S1	Tauroursodeoxycholic acid	O=S(=O)(O)CCN=C(O)CCC(C)C1CCC2C3C(O)CC4CC(O)CCC4(C)C3CCC12C	(+CH2)	24.0659	C27H47N1O6S1	Taurodeoxycholate	O=S(=O)(O)CCN=C(O)CCC(C)C1CCC2C3CCC4CC(O)CCC4(C)C3CC(O)C12C	(+CH2)	23.7329	C27H47N1O6S1	Methyl Deoxycholate	O=C(OC)CCC(C)C1CCC2C3CCC4CC(O)CCC4(C)C3CC(O)C12C	(+C2H5NO2S)	21.6332
365.266	0.0315414	Wash	36	C22H36O4	(1R,4aS,5R,8aS)-5-(5-hydroxy-3-methylpentyl)-1,4a-dimethyl-6-methylidene-3,4,5,7,8,8a-hexahydro-2H-naphthalene-1-carboxylic acid	O=C(O)C1(C)CCCC2(C)C(C(=C)CCC12)CCC(C)CCO	(+C2H2O)	32.7212	C22H36O4	[(2Z)-6-hydroxy-2,6-dimethylocta-2,7-dienyl] 2-(5-ethenyl-5-methyloxolan-2-yl)propanoate	O=C(OCC(=CCCC(O)(C=C)C)C)C(C)C1OC(C=C)(C)CC1	(+C2H4)	32.1898	C22H36O4	3Beta-Hydroxy-23,24-Bisnorchol-5-Enic Acid	O=C(O)C(C)C1CCC2C3CC=C4CC(O)CCC4(C)C3CCC12C	(+H2O)	31.8688
283.22	0.0314177	Wash	9	C19H26N2	Methoxyfenozide	O=C(C=1C=C(C=C(C1)C)C)N(N=C(O)C=2C=CC=C(OC)C2C)C(C)(C)C	(-C3H2O3)	25.8727	C19H26N2	hydroquinidine	OC(C=1C=CN=C2C=CC(OC)=CC21)C3N4CCC(C3)C(C4)CC	(-CO2)	24.6719	C19H26N2	Praziquantel	O=C1N2CCC=3C=CC=CC3C2CN(C(=O)C4CCCCC4)C1	(NO2 -> NH2)	24.4843
225.146	0.0313864	Wash	6	C9H16N6O1	Agmatine	N=C(N)NCCCCN	(+C4H2N2O)	27.0956	C15H16N2	Ethylbeta-carboline	N=1C=CC=2C=3C=CC=CC3NC2C1CC	(+C2H4)	25.9081	C11H19O1F3	MENTHOL(-)	OC1CC(C)CCC1C(C)C	(+CF3-H)	25.2379
397.239	0.0304195	Wash	8	C25H32O4	cyclic3-(1,2-ethanediylacetale)-estra-5(10),9(11)-diene-3,17-dione	O=C1CCC2C3C(=CCC12C)C4=C(CC3)CC5(OCCO5)CC4	(+C5H6O)	27.7124	C22H33O5F1	5-[(4S,8aS)-4-acetyloxy-2,5,5,8a-tetramethyl-3-oxo-4a,6,7,8-tetrahydro-4H-naphthalen-1-yl]-3-methylpentanoic acid	O=C(OC1C(=O)C(=C(CCC(C)CC(=O)O)C2(C)CCCC(C)(C)C12)C)C	(+F-H)	27.5011	C25H32O4	Gedunin	O=C(OC1CC2C(C=CC(=O)C2(C)C)(C)C3CCC4(C)C(OC(=O)C5OC54C13C)C6=COC=C6)C	(-C3H2O3)	27.2271
263.079	0.0303282	Wash	65	C8H13O6F3	Quebrachitol	OC1C(O)C(O)C(OC)C(O)C1O	(+CF3-H)	38.3613	C10H14O8	5-Ketogluconic acid	O=C(O)C(O)C(O)C(O)C(=O)CO	(+C4H4O)	34.4791	C8H14N4O4S1	Tinidazole	O=N(=O)C1=CN=C(N1CCS(=O)(=O)CC)C	(+NH)	32.496
475.38	0.030178	Wash	14	C30H50O4	Ursolic acid	O=C(O)C12CCC(C)C(C)C2C3=CCC4C5(C)CCC(O)C(C)(C)C5CCC4(C)C3(C)CC1	(+H2O)	27.5549	C30H50O4	Oleanoic Acid	O=C(O)C12CCC(C)(C)CC2C3=CCC4C5(C)CCC(O)C(C)(C)C5CCC4(C)C3(C)CC1	(+H2O)	27.4328	C30H50O4	Hederagenin	O=C(O)C12CCC(C)(C)CC2C3=CCC4C5(C)CCC(O)C(C)(CO)C5CCC4(C)C3(C)CC1	(+H2)	27.4287
421.172	0.0301615	Wash	5	C18H28O11	methyl (1S,4aS,6R,7R,7aR)-5,6-dihydroxy-7-methyl-1-[(2S,3R,4S,5S,6R)-3,4,5-trihydroxy-6-(hydroxymethyl)oxan-2-yl]oxy-1,4a,5,6,7,7a-hexahydrocyclopenta[c]pyran-4-carboxylate	O=C(OC)C1=COC(OC2OC(CO)C(O)C(O)C2O)C3C1C(O)C(O)C3C	(+CH2)	23.6879	C18H28O11	2-[(2S,3S,4S)-3-[(1S)-1-acetyloxyethyl]-5-methoxycarbonyl-2-[(2S,3R,4S,5S,6R)-3,4,5-trihydroxy-6-(hydroxymethyl)oxan-2-yl]oxy-3,4-dihydro-2H-pyran-4-yl]acetic acid	O=C(O)CC1C(=COC(OC2OC(CO)C(O)C(O)C2O)C1C(OC(=O)C)C)C(=O)OC	(-CO2)	22.6703	C24H24N2O5	MLS001162658-01!	O=c1oc2c(ccc(OCC(=O)N3CC4c5cccc(=O)n5CC(C3)C4)c2C)c(c1)CCC	(-C2H4)	22.2964
289.215	0.030037	Wash	6	C19H28O2	Androsterone	O=C1CCC2C3CCC4CC(O)CCC4(C)C3CCC12C	(-H2)	28.727	C19H28O2	2,4-bis(3-methylbut-2-enyl)-5-pentylbenzene-1,3-diol	OC=1C=C(C(=C(O)C1CC=C(C)C)CC=C(C)C)CCCCC	(-C2H4)	28.0313	C19H28O2	1,4a-dimethyl-6-methylidene-5-[(2E)-3-methylpenta-2,4-dienyl]-3,4,5,7,8,8a-hexahydro-2H-naphthalene-1-carboxylic acid	O=C(O)C1(C)CCCC2(C)C(C(=C)CCC12)CC=C(C=C)C	(-CH2)	27.9987
130.087	0.0300185	Wash	11	C6H11N1O2	Isoleucine	O=C(O)C(N)C(C)CC	(-H2)	34.63	C6H11N1O2	L-Norleucine	O=C(O)C(N)CCCC	(-H2)	33.336	C6H11N1O2	Piperidine	N1CCCCC1	(+CO2)	32.9853
325.17	0.0298129	Wash	7	C17H25N2O2Cl1	Sibutramine	Clc1ccc(cc1)C2(CCC2)C(N(C)C)CC(C)C	(+NO2-H)	22.3348	C17H25N2O2Cl1	Xylometazoline HCl	Cl.N1=C(NCC1)CC=2C(=CC(=CC2C)C(C)(C)C)C	(+CO2)	21.9051	C17H24O6	[5-acetyloxy-3-(hydroxymethyl)-2-oxo-6-propan-2-ylcyclohex-3-en-1-yl] 3-methylbutanoate	O=C(OC1C=C(C(=O)C(OC(=O)CC(C)C)C1C(C)C)CO)C	(-H2)	20.6689
734.505	0.0293576	Wash	42	C38H71N1O12	Clarithromycin N-Oxide	O=C1OC(CC)C(O)(C)C(O)C(C(=O)C(C)CC(OC)(C)C(OC2OC(C)CC(C2O)N(=O)(C)C)C(C)C(OC3OC(C)C(O)C(OC)(C)C3)C1C)C	(NO2 -> NH2)	32.1406	C38H71N1O12	Azithromycin	O=C1OC(CC)C(O)(C)C(O)C(N(C)CC(C)CC(O)(C)C(OC2OC(C)CC(N(C)C)C2O)C(C)C(OC3OC(C)C(O)C(OC)(C)C3)C1C)C	(-NH)	29.0724	C42H69O10	Salinomycin, Sodium	[Na+].O=C([O-])C(CC)C1OC(C(C)CC1)C(C)C(O)C(C(=O)C(CC)C2OC3(OC4(OC(C)(CC4)C5OC(C)C(O)(CC)CC5)C(O)C=C3)C(C)CC2C)C	(-O)	20.4703
365.19	0.0292555	Wash	6	C22H24N2O3	"MLS001157815-01!N-[4-(7-methyl-2,3,4,7,9,10-hexahydro-[1,4]dioxepino[2,3-g]isoquinoline-8-carbonyl)phenyl]acetamide"	O=C(Nc1ccc(cc1)C(=O)N2CCc3cc4OCCCOc4cc3C2C)C	(-O)	24.6653	C22H24N2O3	Voachalotine	O=C(OC)C1(CO)C2C(=CC)CN3C(C4=C(C=5C=CC=CC5N4C)CC31)C2	(-H2)	24.3338	C21H29O3Cl1	NCGC00347584-02!5-chloro-2,4-dihydroxy-3-[(E)-4-hydroxy-3-methyl-5-(1,2,6-trimethyl-3-oxocyclohexyl)pent-2-enyl]-6-methylbenzaldehyde	O=CC1=C(O)C(=C(O)C(Cl)=C1C)CC=C(C)C(O)CC2(C)C(C(=O)CCC2C)C	(-C2H2O2)	24.2655
191.103	0.0292503	Wash	1	C7H14N2O4	L-Lysine	O=C(O)C(N)CCCCN	(+CO2)	24.9636	C7H14N2O4	DEOXYCARNITINE	O=C([O-])CCC[N+](C)(C)C	(+NO2-H)	24.0933	C12H14O2	Loxoprofen	O=C(O)C(C1=CC=C(C=C1)CC2C(=O)CCC2)C	(-C3H4O)	22.6241
423.319	0.0291669	Wash	13	C22H47O5P1	Phosphatidylethanolamine lyso 17:0	O=C(OC(CO)COP(=O)(O)OCCN)CCCCCCCCCCCCCCCC	(-NO2+H)	24.4646	C24H42N2O4	icos-19-ene-1,2,4-triol	OCC(O)CC(O)CCCCCCCCCCCCCCC=C	(+C4H2N2O)	23.7984	C25H42O5	(1S,4S,5R,9S,10R,13R,14R)-14-hydroxy-5,9-dimethyl-14-{[(3-methylbutanoyl)oxy]methyl}tetracyclo[11.2.1.0Â¹,Â¹â°.0â´,â¹]hexadecane-5-carboxylic acid	O=C(OCC1(O)CC23CCC4C(C(=O)O)(C)CCCC4(C)C3CCC1C2)CC(C)C	(+H2)	23.0809
195.101	0.0289731	Wash	3	C11H14O3	4-oxo-5-phenylpentanoic acid	O=C(O)CCC(=O)CC=1C=CC=CC1	(+H2)	27.1693	C11H14O3	Isopeonol	O=C(C1=CC=C(O)C=C1OC)C	(+C2H4)	27.0752	C11H14O3	PERILLIC ACID (-)	O=C(O)C1=CCC(C(=C)C)CC1	(+CO)	26.5044
297.14	0.0289608	Wash	1	C15H20O6	PSEUDO-ANISATIN	O=C1OCC2(C)C(O)(C(=O)CC3(C1)C(C)CC(O)C23O)C	(-H2)	19.1008	C15H20O6	(2R,3S,4S,5R,6R)-2-(hydroxymethyl)-6-[(E)-3-(4-hydroxyphenyl)prop-2-enoxy]oxane-3,4,5-triol	OC1=CC=C(C=C1)C=CCOC2OC(CO)C(O)C(O)C2O	(-O)	18.9041	C15H20O6	(3aR,4R,6E,10Z,11aR)-4-hydroxy-10-(hydroxymethyl)-3-methylidene-2-oxo-3a,4,5,8,9,11a-hexahydrocyclodeca[b]furan-6-carbaldehyde	O=CC1=CCCC(=CC2OC(=O)C(=C)C2C(O)C1)CO	(+H2O)	18.7819
501.366	0.028918	Wash	23	C27H50N1O7	DL-Lauroylcarnitine	O=C(O)CC(OC(=O)CCCCCCCCCCCCCCC)C[N+](C)(C)C	(+C4H4O3)	24.0465	C24H52O10	NCGC00381180-01!3-[5-(3,5-dihydroxydecanoyloxy)-3-hydroxydecanoyl]oxy-5-hydroxydecanoic acid	O=C(O)CC(OC(=O)CC(O)CC(OC(=O)CC(O)CC(O)CCCCC)CCCCC)CC(O)CCCCC	(-C6H5+H)	23.6679	C24H52O10	NCGC00381059-01!5-[5-(3,5-dihydroxydecanoyloxy)-3-hydroxydecanoyl]oxy-3-hydroxydecanoic acid	O=C(O)CC(O)CC(OC(=O)CC(O)CC(OC(=O)CC(O)CC(O)CCCCC)CCCCC)CCCCC	(-C6H5+H)	23.4805
501.376	0.028892	Wash	26	C28H52O7	[(2R,3R,4S,5S,6R)-3-acetyloxy-2-(acetyloxymethyl)-5-hexanoyloxy-6-[(2S,3R)-2,3,4-trihydroxybutoxy]oxan-4-yl] tetradecanoate	O=C(OCC1OC(OCC(O)C(O)CO)C(OC(=O)CCCCC)C(OC(=O)CCCCCCCCCCCCC)C1OC(=O)C)C	(-C6H8O6)	20.2784	C30H48N2O4	NCGC00160284-01!6-HYDROXYIMINO-IMPERIALINE	ON=C1CC2C3CCC4C(CN5CC(C)CCC5C4(O)C)C3CC2C6(C)CCC(O)CC16	(+C3H4O)	16.8973	C30H48N2O4	N-arachinoyl-5-hydroxytryptamide	O=C(NCCC1=CNC=2C=CC(O)=CC21)CCCCCCCCCCCCCCCCCCC	(NH2 -> NO2)	16.8281
341.049	0.028876	Wash	4	C11H20N2O2S4	MLS001076475-01!TETRAETHYLTHIURAM DISULFIDE97-77-8	S=C(SSC(=S)N(CC)CC)N(CC)CC	(+CO2)	24.9969	C18H12O5S1	Phenolsulfonphthalein	O=S1(=O)OC(C2=CC=C(O)C=C2)(C3=CC=C(O)C=C3)C=4C=CC=CC41	(-CH2)	24.6376	C13H14N3O4S2	MLS000859933-01!Meloxicam sodium salt hydrate	[Na+].O=C(Nc1ncc(s1)C)C2=C([O-])c3ccccc3S(=O)(=O)N2C.O	(-CO)	24.6297
293.205	0.0287373	Wash	23	C20H24N2	methyl (1R,18R)-17-ethyl-3,13-diazapentacyclo[13.3.1.0Â²,Â¹â°.0â´,â¹.0Â¹Â³,Â¹â¸]nonadeca-2(10),4(9),5,7,16-pentaene-1-carboxylate	O=C(OC)C12C=3NC=4C=CC=CC4C3CCN5CC(C=C(CC)C51)C2	(-CO2)	39.0179	C18H28O3	Eicosanoids_9-HOTrE_C18H30O3	O=C(O)CCCCCCCC(O)C=CC=CCC=CCC	(-H2)	35.8594	C20H24N2	Maprotiline	C=1C=CC2=C(C1)C3C=4C=CC=CC4C2(CCCNC)CC3	(+NH)	35.451
509.285	0.0286036	Wash	37	C31H40O6	NCGC00385192-01_C29H36O6_(2E,4aR,6R,7S,8E,10R)-10-Acetoxy-4a-hydroxy-1,1,3,6,9-pentamethyl-4-oxo-1a,4,4a,5,6,7,7a,10,11,11a-decahydro-1H-cyclopenta[a]cyclopropa[f][11]annulen-7-yl benzoate	O=C(OC1C2C=C(C)C(OC(=O)C)CC3C(C=C(C(=O)C2(O)CC1C)C)C3(C)C)C=4C=CC=CC4	(+C2H4)	34.8113	C26H40N2O8	bonactin	O=C(O)C(C)C1OC(CC1)CC(OC(=O)C(C)C2OC(CC2)CC(O)CC)C	(+C5H4N2O)	34.6162	C26H40N2O8	NCGC00180573-03!2-[5-[2-[2-[5-(2-hydroxybutyl)oxolan-2-yl]propanoyloxy]butyl]oxolan-2-yl]propanoic acid	O=C(O)C(C)C1OC(CC1)CC(OC(=O)C(C)C2OC(CC2)CC(O)CC)CC	(+C4H2N2O)	32.477
570.362	0.0285134	Wash	69	C30H51N1O9	NCGC00386067-01!2-[2-(19-acetamido-16,18-dihydroxy-5,9-dimethyl-6-oxoicosan-7-yl)oxy-2-oxoethyl]butanedioic acid	O=C(O)CC(C(=O)O)CC(=O)OC(C(=O)C(C)CCCC)CC(C)CCCCCCC(O)CC(O)C(N=C(O)C)C	(-H2O)	26.019	C34H51N1O4S1	Tiamulin	O=C(OC1CC(C=C)(C)C(O)C(C)C23CCC(=O)C2C1(C)C(C)CC3)CSCCN(CC)CC	(+C6H5-H)	25.3431	C26H47N7O7	val-leu-pro-val-pro	O=C(N)CCC(NC(=O)C1N(C(=O)C(NC(=O)C2N(C(=O)C(NC(=O)C(N)C(C)C)CC(C)C)CCC2)C(C)C)CCC1)C(=O)O	(-C5H6O)	21.923
250.097	0.0283906	Wash	107	C15H11N3O1	Circumdatin F_130023	O=C1NC(C2=NC=3C=CC=CC3C(=O)N2C=4C=CC=CC14)C	(-C2H2O)	40.461	C12H15N3O1S1	MLS000069722-01!Albendazole54965-21-8	O=C(OC)Nc1nc2cc(SCCC)ccc2[nH]1	(-O)	39.7004	C12H15N3O1S1	MLS002154145-01!Methiazole108579-67-5	O=C(OC)Nc1nc2cc(SC(C)C)ccc2[nH]1	(-O)	38.8261
309.141	0.0282938	Wash	3	C10H20N4O7	Argininosuccinic acid	O=C(O)CC(NC(=N)NCCCC(N)C(=O)O)C(=O)O	(+H2O)	25.068	C15H20N2O5	NCGC00347558-02!4-amino-2-hydroxy-5-[[1-hydroxy-1-(5-oxo-6-bicyclo[4.1.0]hept-3-enyl)propan-2-yl]amino]-5-oxopentanoic acid	O=C(O)C(O)CC(N)C(O)=NC(C)C(O)C12C(=O)C=CCC2C1	(-H2O)	22.174	C15H20N2O5	Felbamate	O=C(OCC(C=1C=CC=CC1)COC(=O)N)N	(+C4H6O)	19.9147
191.058	0.0282031	Wash	58	C8H6N4O2	1,3-Dimethylpteridine-2,4-dione	O=C1C2=NC=CN=C2N(C(=O)N1C)C	(-H2)	37.1885	C8H14O1S2	Lipoamide	N=C(O)CCCCC1SSCC1	(-NH)	36.123	C7H10O6	Shikimic Acid	O=C(O)C1=CC(O)C(O)C(O)C1	(+O)	33.5033
465.181	0.0281622	Wash	20	C21H28N4O6S1	MLS000766289-01!	N#CC1N2C(c3c(OC)cccc3CC2C4N(C)C1CC4C(=O)O)CO	(+C2H5NO2S)	33.1967	C23H28O10	albiflorin	O=C(OCC12C(=O)OC3(C)CC(O)C2CC31OC4OC(CO)C(O)C(O)C4O)C=5C=CC=CC5	(-O)	32.7896	C23H29N2O6Cl1	NCGC00385712-01![5-chloro-3-[(1E,3E,5E)-hepta-1,3,5-trienyl]-7-methyl-6,8-dioxo-2H-isoquinolin-7-yl] 3,5-dihydroxyhexanoate	O=C(OC1(C(=O)C(Cl)=C2C=C(C=CC=CC=CC)NC=C2C1=O)C)CC(O)CC(O)C	(+NH3)	31.3761
246.16	0.0281449	Wash	94	C13H24N1O1Cl1	MLS001401454-01!Venlafaxine hydrochloride93413-69-5	Cl.OC1(CCCCC1)C(c2ccc(OC)cc2)CN(C)C	(-C4H4O)	40.2411	C14H19N3O1	Trimethoprim	N=C1NC=C(C(=N)N1)CC2=CC(OC)=C(OC)C(OC)=C2	(-NO2+H)	38.2175	C14H19N3O1	Aminopyrine	O=C1C(=C(N(N1C=2C=CC=CC2)C)C)N(C)C	(+CH2)	37.2289
181.098	0.0280317	Wash	19	C9H12N2O2	PHENYLALANINE	O=C(O)C(N)CC=1C=CC=CC1	(+NH)	36.3042	C9H12N2O2	L-kynurenine	O=C(O)C(N)CC(=O)C=1C=CC=CC1N	(-CO)	33.4464	C14H12	4'-HYDROXYCHALCONE	O=C(C=CC=1C=CC=CC1)C2=CC=C(O)C=C2	(-CO2)	32.6483
105.069	0.027788	Wash	6	C8H8	2,6-Xylidine	NC=1C(=CC=CC1C)C	(-NH3)	32.7023	C8H8	3,4-Dihydrocoumarin	O=C1OC=2C=CC=CC2CC1	(-CO2)	32.1687	C8H8	Phenylacetaldehyde	O=CCC=1C=CC=CC1	(-O)	31.9465
421.188	0.0277808	Wash	3	C23H24N4O4	MLS001159087-01!N-(3-imidazol-1-ylpropyl)-2-(2-oxo-4-phenylchromen-7-yl)oxyacetamide	O=c1oc2cc(OCC(=O)NCCCn3cncc3)ccc2c(c1)c4ccccc4	(+NH3)	24.8417	C22H28O8	[(6Z,10Z)-6-(acetyloxymethyl)-10-(hydroperoxymethyl)-3-methylidene-2-oxo-3a,4,5,8,9,11a-hexahydrocyclodeca[b]furan-4-yl] 2-methylbutanoate	O=C1OC2C=C(COO)CCC=C(COC(=O)C)CC(OC(=O)C(C)CC)C2C1=C	(-H2)	24.7709	C22H28O8	syringaresinol	OC1=C(OC)C=C(C=C1OC)C2OCC3C(OCC23)C4=CC(OC)=C(O)C(OC)=C4	(+H2)	24.1689
929.518	0.027688	Wash	21	C51H77O13P1	Phosphatidylglyceride 20:4-22:6	O=C(OCC(OC(=O)CCC=CCC=CCC=CCC=CCC=CCC=CCC)COP(=O)(O)OCC(O)CO)CCC=CCC=CCC=CCC=CCCCCCC	(+C3H2O3)	23.4241	C47H76O18	NCGC00384539-01_C48H76O19_Hexopyranose, 1-O-[(3beta,5xi,9xi)-3-[(6-deoxy-4-O-hexopyranosyl-alpha-L-mannopyranosyl)oxy]-27-hydroxy-27,28-dioxours-12-en-28-yl]-	O=C(O)C12C(=CCC3C4(C)CCC(OC5OC(C)C(OC6OC(CO)C(O)C(O)C6O)C(O)C5O)C(C)(C)C4CCC31C)C7C(C)C(C)CCC7(C(=O)OC8OC(CO)C(O)C(O)C8O)CC2	(-CO)	23.419	C47H76O18	(4aS,6aR,6bR,10S,12aR)-1,2,6b,9,9,12a-hexamethyl-10-(3,4,5-trihydroxy-6-methyloxan-2-yl)oxy-4a-[3,4,5-trihydroxy-6-[[3,4,5-trihydroxy-6-(hydroxymethyl)oxan-2-yl]oxymethyl]oxan-2-yl]oxycarbonyl-2,3,4,5,6,6a,7,8,8a,10,11,12,13,14b-tetradecahydro-1H-picene-6a-carboxylic acid	O=C(O)C12C(=CCC3C4(C)CCC(OC5OC(C)C(O)C(O)C5O)C(C)(C)C4CCC31C)C6C(C)C(C)CCC6(C(=O)OC7OC(COC8OC(CO)C(O)C(O)C8O)C(O)C(O)C7O)CC2	(-CO)	22.6598
507.301	0.0276703	Wash	31	C26H42N4O4S1	MLS001142764-01!tert-butyl N-[(2S)-4-methylsulfanyl-1-oxo-1-[4-[[(2S)-1-oxo-1-(1-phenylethylamino)propan-2-yl]carbamoyl]piperidin-1-yl]butan-2-yl]carbamate	O=C(OC(C)(C)C)NC(C(=O)N1CCC(C(=O)NC(C(=O)NC(c2ccccc2)C)C)CC1)CCSC	(-CO)	29.1436	C28H42O8	3-[(3S,5R,10S,13R,14S,17S)-3-[(2R,3S,4R,5S,6S)-3,5-dihydroxy-4-methoxy-6-methyloxan-2-yl]oxy-14-hydroxy-10,13-dimethyl-1,2,3,4,5,6,7,8,9,11,12,15,16,17-tetradecahydrocyclopenta[a]phenanthren-17-yl]-2H-furan-5-one	O=C1OCC(=C1)C2CCC3(O)C4CCC5CC(OC6OC(C)C(O)C(OC)C6O)CCC5(C)C4CCC23C	(-C2H4)	27.8826	C28H42O8	NCGC00380932-01_C29H42O9_9-Hydroxy-9-[({(2E)-2-(hydroxymethyl)-3-[3-(hydroxymethyl)-6-isopropyl-2-cyclohexen-1-yl]-2-propenoyl}oxy)methyl]-6-isopropyl-1-oxo-1,3,5a,6,7,8,9,9a-octahydro-2-benzoxepine-4-carboxylic acid	O=C(O)C1=CC2C(C(=O)OC1)C(O)(COC(=O)C(=CC3C=C(CO)CCC3C(C)C)CO)CCC2C(C)C	(-CO)	27.7408
239.202	0.0275977	Wash	4	C15H26O2	(6E)-2,6,10-trimethyldodeca-6,11-diene-2,3,10-triol	OC(CCC(=CCCC(O)(C=C)C)C)C(O)(C)C	(-H2O)	24.4595	C15H26O2	Beta-Caryophyllene Alcohol	OC12CCCC(C)(CCC3C1CC3(C)C)C2	(+O)	24.2701	C15H26O2	NCGC00169595-03_C20H32O3_[(2R,5R,8a'S)-2',5,5',5',8a'-Pentamethyl-4,4a',5,5',6',7',8',8a'-octahydro-3H,4'H-spiro[furan-2,1'-naphthalen]-5-yl]acetic acid	O=C(O)CC1(OC2(C(=CCC3C(C)(C)CCCC32C)C)CC1)C	(-C5H6O)	23.9026
551.327	0.0273709	Wash	78	C30H46O9	NCGC00380289-01_C32H50O9_beta-D-Xylopyranoside, 3,17-dihydroxyspirost-5-en-1-yl	OC1CC2=CCC3C(CCC4(C)C3CC5OC6(OCC(C)CC6)C(C)C54O)C2(C)C(OC7OCC(O)C(O)C7O)C1	(-C2H4)	28.5027	C30H46O9	3-[(3S,5R,10S,13R,14S,17S)-3-[(2R,3S,4R,5S,6S)-3,5-dihydroxy-4-methoxy-6-methyloxan-2-yl]oxy-14-hydroxy-10,13-dimethyl-1,2,3,4,5,6,7,8,9,11,12,15,16,17-tetradecahydrocyclopenta[a]phenanthren-17-yl]-2H-furan-5-one	O=C1OCC(=C1)C2CCC3(O)C4CCC5CC(OC6OC(C)C(O)C(OC)C6O)CCC5(C)C4CCC23C	(+O)	27.6079	C30H46O9	Cymarine	O=CC12CCC(OC3OC(C)C(O)C(OC)C3)CC2(O)CCC4C1CCC5(C)C(C6=CC(=O)OC6)CCC45O	(+H2)	26.4805
551.333	0.0273709	Wash	78	C34H46O6	"12b-O-[deca-2Z,4E-dienoyl]-13_-isobutyroyloxy-4b-deoxyphorbol "	O=C(OC1C(C)C2(O)C3C=C(C(=O)C3CC(=CC2C4C1(OC(=O)C(C)C)C4(C)C)CO)C)C=CC=CCCCCC	(-H2O)	26.6568	C29H46N2O8	NCGC00381056-01_C22H33NO6_Valine, N-acetyl-, 1,3,5,5a,6,7,8,9,9a,9b-decahydro-9b-hydroxy-6,6,9a-trimethyl-3-oxonaphtho[1,2-c]furan-9-yl ester	O=C1OCC2(O)C1=CCC3C(C)(C)CCC(OC(=O)C(N=C(O)C)C(C)C)C32C	(+C7H13NO2)	26.5696	C34H46O6	"12b-O-[deca-2Z,4E,6E-trienoyl]-13_-isobutyroyloxy-4b-deoxyphorbol "	O=C(OC1C(C)C2(O)C3C=C(C(=O)C3CC(=CC2C4C1(OC(=O)C(C)C)C4(C)C)CO)C)C=CC=CC=CCCC	(-O)	25.9377
362.269	0.0273653	Wash	25	C22H35N1O3	"(5S,8R,9S,10S,13S,14S,17S)-17-hydroxy-10,13,17-trimethyl-2,4,5,6,7,8,9,11,12,14,15,16-dodecahydro-1H-cyclopenta[a]phenanthren-3-one"	O=C1CCC2(C)C(C1)CCC3C2CCC4(C)C3CCC4(O)C	(+C2H3NO)	36.3128	C22H35N1O3	NCGC00384643-01_C20H32O2_(2E)-3-Methyl-5-[(1S,8aS)-5,5,8a-trimethyl-2-methylenedecahydro-1-naphthalenyl]-2-pentenoic acid	O=C(O)C=C(C)CCC1C(=C)CCC2C(C)(C)CCCC12C	(+C2H3NO)	35.6252	C22H35N1O3	Testosterone_Propionate	O=C(OC1CCC2C3CCC4=CC(=O)CCC4(C)C3CCC12C)CC	(+NH3)	35.4745
361.222	0.0273548	Wash	81	C18H32O7	icariside B5	O=C1C=C(C)C(O)(CCC(OC2OC(CO)C(O)C(O)C2O)C)C(C)(C)C1	(-CO)	35.7892	C18H32O7	2-(hydroxymethyl)-6-[[(1R,4S)-2,2,4-trimethyl-3-oxabicyclo[2.2.2]octan-5-yl]oxy]oxane-3,4,5-triol	OCC1OC(OC2CC3CCC2(OC3(C)C)C)C(O)C(O)C1O	(+C2H4)	32.3329	C18H32O7	(2R,3S,4S,5R,6R)-2-(hydroxymethyl)-6-[4-(4-hydroxy-2,6,6-trimethylcyclohexen-1-yl)butan-2-yloxy]oxane-3,4,5-triol	OCC1OC(OC(C)CCC2=C(C)CC(O)CC2(C)C)C(O)C(O)C1O	(-CH2)	32.1676
384.236	0.0273357	Wash	1	C18H32N1O4F3	Decanoyl-L-Carnitine	O=C([O-])CC(OC(=O)CCCCCCCCC)C[N+](C)(C)C	(+CF3-H)	24.0195	C20H33N1O6	3-[2-(6,7-dihydroxy-1,2,4a-trimethylspiro[3,4,6,7,8,8a-hexahydro-2H-naphthalene-5,2'-oxirane]-1-yl)ethyl]-2-hydroxy-2H-furan-5-one	O=C1OC(O)C(=C1)CCC2(C)C(C)CCC3(C)C2CC(O)C(O)C43OC4	(+NH3)	23.6339	C20H33N1O6	4-amino-5-(5-hydroxy-2',6-dimethyl-5'-prop-1-en-2-ylspiro[7-oxabicyclo[4.1.0]heptane-3,1'-cyclopentane]-2-yl)oxy-5-oxopentanoic acid	O=C(O)CCC(N)C(=O)OC1C2OC2(C)C(O)CC13C(C(=C)C)CCC3C	(+H2)	23.6208
280.157	0.0272204	Wash	11	C15H21N1O4	NCGC00247310-03_C15H20O4_(3S,3aS,5aR,9R,9aS,9bS)-9-Hydroxy-3,5a,9-trimethyl-3a,5,5a,9,9a,9b-hexahydronaphtho[1,2-b]furan-2,6(3H,4H)-dione	O=C1OC2C(CCC3(C(=O)C=CC(O)(C)C23)C)C1C	(+NH)	32.6729	C15H21N1O4	NCGC00385967-01_C15H18O4_(4aR,9aR)-6,6-Dimethyl-4-methylene-3-oxo-1,3,4,5,6,7,7a,9a-octahydropentaleno[1,6a-c]pyran-9-carboxylic acid	O=C(O)C1=CC2CC(C)(C)CC32C(=C)C(=O)OCC13	(+NH3)	32.1056	C15H21N1O4	NCGC00380991-01_C15H20O4_Spiro[4.5]dec-6-ene-1-carboxylic acid, 6-ethyl-7,9-dimethyl-4,8-dioxo-	O=C(O)C1CCC(=O)C21C(=C(C(=O)C(C)C2)C)CC	(+NH)	32.1053
[truncated: 5,478 more rows]

## Sheet: Table S-3
Table S-3. Circular stacked column plot metabolites and their origins.
Note:
BD=Benzene and substituted derivatives
CD=Carboxylic acids and derivatives
FA=Fatty Acyls
GL=Glycerolipids
ID=Indoles and derivatives
NC=Organonitrogen compounds
OC=Organooxygen compounds
PN=Phenols
PL=Phenol lipid
SD=Steroids and steroid derivatives
Other
[truncated: 104 more rows]

## Sheet: Table S-4
Table S-4. Significantly changed metabolites in hair wash after the two days exposure
[truncated: 374 more rows]

[truncated: 1 more sheets: Table S-5]
